# Supplementary material for: Mapping the global distribution and spread of the Plasmodium vivax-associated virus MaRNAV-1
Source: Virus Evol. 2026 May 23;12(1):veag031. doi: 10.1093/ve/veag031 (PMC13271372; doi:10.1093/ve/veag031)
Supplement: Supplementary_Materials_veag031 [file supplementary_materials_veag031.zip]

Archive with 10 entries (10 files):
- SuppTable5.pdf
- FigS1.pdf
- FigS2.rev.pdf
- FigS3.pdf
- SuppData1.fa
- SuppData2.csv
- SuppTable1.csv
- SuppTable2.csv
- SuppTable3.csv
- SuppTable4.csv
