# Supplementary material for: Mapping the global distribution and spread of the Plasmodium vivax-associated virus MaRNAV-1
Source: Virus Evol. 2026 May 23;12(1):veag031. doi: 10.1093/ve/veag031 (PMC13271372; doi:10.1093/ve/veag031)
Supplement: Supplementary_Materials_veag031 [file supplementary_materials_veag031.zip › SuppData1.fa]

>PVGAYA_Pvivax_Menzies_Malaysia
attggacctcgagagatagtcctcccgacgggacgacgtattctctctcgaaggggaatc
atgatgggtgagcccatggcgaagccatgtctcaccctcctgaacctctgtgtagaatat
tgcgcgtggcgcaaatataaggttaaacatgaccgggcaaatctccgtcggagactcttc
catatcggaggagacgaccacttagtgatcgggccccggccataccttaactacatgaca
aaattccatcttctatctggttcccagatagagggtggtgtccatggtacatcccgcata
gcggtccgctacgtggagagagtactgttcatagggaatttctcgaagagaaaaccccat
aaccccaagaattatccagaatcgatgattgtggagaccataaaggtcagaattcttgag
cgaggatatctgcttcctattatcaaagataataagaacgttgccataggcaaatcctca
acaatatcagcctgcttgaagtggatgccaaagcatcccctatggccagaatggcacaag
cagatgataagaggcctattcgtgtcacgaatgggggcatggctacctaaccttcggaga
catccgaagtgttttaatagcatcatgcttcccaaattcttcgggggctatggcttagcc
atgtcggacctcgaggaatatacggcctatacaaaagcctcccgaccattgcaatggatt
atcgccgcagtatgtgacgaccatccgcagtggagggaagggatcagagaactctcccgg
ttaaaccggaacctctcgaagaggggagacacaaagtgtctgaagttcgaacaagacatc
attgagcaactcatgatggtcttgaatgatcgtctgagttggaaacaactcgaagagaag
tttccatctcctcatggtccacgagggacagtagccgaggcccaaagggctggctacatg
tccataagacgatttgccgatgaggcgacacgaggtgtcattttccaaaacttagtttcg
gaacctcataagatctccaatttcaacacgcaaccctatagaaaaactatgggaattgtg
tgggagaaattggaggctcttggcattgataaatgctcacgaatcttagattctgatgag
tatagatcaacgaagactaaagtaaacgtagatttttactttaatacccaagagattacc
tgtgcagatatagggttctgggacccggagaatccggagactgagacatgggatttcatt
gatgtaagctttgaaaaactttacaccatgaatcttcctacactcagaatccctgataag
ttcctctttcattcgaagaatgaagagttgtactatcaggagtccccagaactggacacg
gttcctacggaaccggagacatagtgtcttagagtccctcggccacttcgtggctgagtt
acctctttgggttctgtcgaagacgggtcccgaaggagttccaccgacaacatcacgcat
ccgagccttcggctcaaaaatttgctataatagcaatgcgtgatggaagagtatacctac
atccaagcaacacaccctcgggatgttgtcggtgtagggtattcacccttttacgattac
cttccggtactttcgacgaaagtacaaccggatggtagaagacttcgtctttataccatc
ccggagggaaccatacttcaacgttcccatggcggtcaatccttaggaaagttaccatgg
gaaaagggaggctccttctcgtcgagaaggaggaaactccttagagttgtactcacaaag
tccttaggcctaaggcctaccgttgttgacatcttgttgacgaggtcaataagacatttc
caacgaatagagggggctatcaacgctgtcgtagacagcttggtatgctccgaccctacc
atgttcctcctcgaagagaaggaaaatgcaaacatctttagggacttagtccgaaagatg
ttttatgttggtactttcaatctcgacctattggtggatgattggaagaacttctcccga
tccctgttccatcaatatgctgaaacggaggtcataggtgggaggcctaccatcggtagg
accaacatctacaagagacttttaggagtctctactttcaagaatttggactcatctttc
agatcattccaaattcttggccacctactctcaacacgtcaatttccctttatgggaaag
agatgtgaagagaaatctcttaagaggtttgaggaagtagtgacatccctccacgaagtg
aaggcgtcacacctcagtaggatgggagaggccgctttctacataggtaggaagtgtcgc
ctctatcatgtcccacataatgtcggacatttctccattaatagttcgggagactatgag
ttctccacctccgaaggagggaacgccttaggtgttcgaacattaatgattgaggtattg
ggaaggaaatccactattgaggaggagatgaccccttggggttatatccaacacaacatg
gacctcgagatttggagatacctctatagagatacccccattctcgagggttccttcctc
gagcctcttacatcaggctttccgaaggaacagcctggccggctgaggggtcttgacgaa
gtcataggccgtcagctgatgtacgctgcctggaagaaaagtgtccaagtacctacggta
cgctgtagcacggttgccgaaatgggaaataaagcccggatcgtcactgtgggaccagct
tggctgcagatcctgcaggcgcctttggcacacactttgaaacacatgatgtggaatcac
ccatccgtgttctccagttttcatcgacaggatcaagcttggatggcggtcattatgatc
tccaaatccaagttgacggacttcgacgaagtcctatcctccgatttaaaggacgcgacg
aatgctcagggtatcaccctgactcgtcaccttgtgaggcaatttctaaggggctatggc
ctaaggccaaatccctacgttgacttcgtaatcgatcttattggacctcgagagatagtc
ctcccgacgggacgacgtattctctctcgaaggggaatcatgatgggtgagcccatggcg
aagccatgtctcaccctcctgaacctctgtgtagaatattgcgcgtggcgcaaatataag
>PVPAPIN_Pvivax_Menzies_Indonesia
ataggaggagacgaccacttagtggttgggcctcgaccatatcttaactacatgacaaaa
tttcacctcctatctggttcccagatagagggtggagtccatggtacatcccgcatagcg
gtacgctatgttgagagagtactgttcatagggaatttctcgaagagaaaaccccatgat
cccaagaattatccagaatcgatgattgtggagaccataaaggtcagaattcttgaacga
ggatatctgcttcctattatcaaagataataagaacgttgccataggcaaatcctctacg
atatcaacatgcttgaaatggatgccgaagcatccattgtggccagaatggcacaagcag
atgataagaggcctattcgtgtcacgaatgggagcatggctaccaaaccttcgaaaacat
ccgaagagttttaatagtatcatgcttcccaaattcttcgggggttatggcttagccatg
tcagacctcgaagaatatacggcctataccaaagcctcccgtccattacagtggatcatc
gccgcagtatgtgacgatcatccacaatggagggaagggatcaaagaactttcccggtta
aaccggaacctctcgaagaggggagacacgaagtgtctaaagttcgaacaagacatcatt
gagcaactcatgatggtcttgagtgatcgtctgagttggaaacaactcgaagagaagttt
ccatctcctcatggtccacgagggacagtggccgaagcccaaagggctggctacatgtcc
ataagacgatttgccgatgaggcgacacgaggtgtcattttccaaaacttagtttcggaa
cctcataagatctccaatttcaacacacaaccttataggaaaactatgggaattgtgtgg
gaaaaactggaggctcttggcattgataaatgctcacgaatcttagattctgatgagtat
agatcaacgaagactaaagtaaacgtagatttttactttaatacccaagagattacctgt
gcagatatagggttctgggacccggagaatccggagactgagacgtgggacttcattgat
gtaagttttgaaaaactgtacaccatgaaccttcccacactcagaattcccgataaattt
ctctttcattcgaagaatgaggagttatattatggggagtcccaagaactggacacggtt
cctacggaaccggagacataatgtcttagagtcccctggtcacttcgtggccaggttacc
tctttgggttctgtcgaagacgggtcccgaaggagttccaccgacaacatcacgcatccg
agccttcggcccaaatttttgctataatagcaatgcgtgatggaagagtatacctacatc
caagcaacacaccctagggatgttgtcggtgtagggtattcacccttttacgattacctt
ccagtactttcgacgaaagtacagcctgatggaaaaagactacgtctttataccatcccg
gaaggaaccatacttcaacgttcccacggtggtcaatccttaggaaagctaccatgggag
aagggaggctccttctcgtcgagaaggaggaaactccttagagttgtactcacaaagtcc
ttgggcctaaggccctccgttgtagatatcttattgacgaggtcaataaggcattttcaa
cgcatagaaggagccatcaacgctgtcgtagacagtttggtgtgttcagaccctaccatg
ttcctcctcgacgagaaggaaaatgtaaacatctttagggacttagtccgaaagatgttt
tatgttggtactttcaatctcgaccttctggtggatgattggaagaacttctcccgatct
ctgttccatcattatgctgagacagaggtcataggcgggaggcctaccatcggtaggacc
aacatctataagagactcttgggagtctctaccttcaagaatctcgattcatctttcaga
tcattccagattcttggccacctactctcaacacgtcaatttcccttcatgggaaagaga
tgtgaagagaaatctcttaagaggtttgaggaagtagtgacatcccttcacgaagtgaag
gcgtcacacctcagtaggatgggagaggctgccttctacataggtagaaagtgtcgtctc
tatcaagtcccacataatgtaggacacttttccattaatagttcgggagattatgaattc
tccacctccgaaggagggaacgccttaggtgttcgaacattaatgattgaggtactggga
agaaagtccgatattggggaggagatgaccccttggggttatatccaacacaatacggat
ctcgagatttggagatatctttatagggatactccaattcttgagggttccttccttgaa
cctcttacatcaggttttccgaaggaacaacctggccggctgagagggcttgacgaagtc
ataggccgtcagctgatgtatgccgcctggaagaagagtgtccgagtacctacggtacgc
tgtagcacagttgccgagatgggaaataaagcccggatcgtcactgtggggccagcttgg
ctgcagatcctgcaggcgcctttggcacacactctgaaacacatgatgtggaatcaccca
tccgtgttctccagttttcatcgacaggatcaagcttggatggcggtcattatgatctcc
aagtccaagctcacggacttcgacgaagtcctatcctccgatttaaaggacgcaacgaat
gctcagggtatcaccctgactcgtcaccttgtgaggcaatttctaaggggttatggccta
aggccaaatccctacgttgacttcgtaatcgatcttattggacctcgtgagatagtcctc
ccgacgggacgacgtattctctctcgaagaggaatcatgatgggagagcccatggcgaag
ccatgcctcaccctcttgaacctctgtgtggaatattgcgcgtggcgcaaatacaaagtt
aaatatgaccgggcaaatctccatcggagactcttccatattggaggagacgaccactta
gtgatcgggccccgaccatatcttaactacatgacaaagttccatcttctatctggttcc
caaatagaaggtggagtacatggtacatcccgcatagcagtccgctatgtcgagagagta
ctgttcatagggaatttctcgaagaggaaaccccatgatcccaagaattatccagaatcg
atgattgtggagaccataaaggtcagaattcttgaacgaggatacttgcttcctattatc
aaagataataagaacgttgccataggcaaatcctccacaatatcagcctgtttgaaatgg
atgccgaggcatccattatggccagaatggcacaaacagatgataagaggcctattcgtg
tcacgaatgggagcatggctacctaacctccggagacatccgaagtgttttaatagtatc
atgcttcccaaattcttcgggggctatggcttagccatgtcagatctcgaagaatatacg
gcctatacaaaagcctcccgtccactacagtggatcatcgccgcagtatgtgacgatcat
ccacagtggagggaagggatcagagaactttcccggttaaaccggaacctctcgaagagg
ggagacacgaagtgtctaaagttcgaacaagacatcattgagcaactcatgatggtcttg
aatgatcgtctgagctggaaacaactcgaagagaagtttccatctcctcatggtccacga
gggacagtagctgaggcccaaagggcgggctacatgtccataagacgatttgctgatgag
gcgacacgaggtgtcattttccaaaacttagtttcggaacctcataagatctccaatttc
aacacacaaccctataggaaaactatgggaattgtgtgggaaaaactggaggctcttggc
attgataaatgctcacgaatcttagattcagatgagtatagatcaacgaagtctaaagta
aacgtagatttttactttaacacccaagagattacttgtgcagacataggcggccatctt
agcggctgctgttggtgagtgggctcctaccgaccgaggtttaggcagcgcggggagctt
tgcgggttgccatttgtaactccggatcctaaaattcctgtcctgttctctgtctcttct
aggttgggggccgtcccgctcctaaggcaggaagatggtggccgcaaagaagacgaaaaa
gtcgctggagtcgatcaactctaggctccaactcgttatgaaaagtgggaagtacgtcct
ggggtacaagcagactctgaagatgatcagacaaggcaaagcgaaattggtcattctcgc
taacaactgcccagctttgaggaaatctgaaatagagtactatgctatgttggctaaaac
tggtgtccatcactacagtggcaataatattgaactgggcacagcatgcggaaaatacta
cagagtgtgcacactggctatcattgatccaggtgactctgacatcattagaagcatgcc
agaacagactggtgaaaagtaaaccttttcacctacaaaatttcacctcctatctggttc
ccagatagagggtggagtccatggtacatcccgcatagcggtacgctatgttgagagagt
actgttcataggga
>PVPAPU_Pvivax_Menzies_Indonesia
cggcatacgagataccacttagtgactggagttcagacgtgtgctcttccgatccaaaat
acctcactgtactataccacggctaactgaaaccacagaaagttaaaaccatagataagg
gggaactattgtgtgcttcagtcactcctgagggcttcactgtggaaacacagtgtaaga
taataccatttttcaacaactacagaattaatggatttaagcattgatcatcaaaggatg
caaatactataaaaagagacaaatatgtgcctcataatggaagaatacaacctcacctat
gaattatttttgctaccccctaaaaaaaattaaatctgaatctgatcaagcttccagaaa
agccaatttataggaaatacaaaagacagaggaacatgtttgtagttgacaaaattcaga
ccctgaataactctgcagacacaatgccccatttcttcaacaagtaagttgcaagaaata
gtgaggaagtggaggggaatctacagaataaaacattttttaaagctaaattaattgcaa
tgtgtggatcctatttggatcccaatttagacaaaaagactataaagaaaatcctaggac
atcctaaacaattgtaaattggaacattgacacactatttgatgaaataaaagagttgtt
attcattttaaaactaaaatagtaataagtagtcataacaaggaccctgattgttcaaaa
caaatattaaactgtggtcagtaggtatgtttaggaaggtagaaatatgtgttactcctc
tcagagaggtttccatacccggtaattaaaatgtaataactgttgaaaggaatctgtatg
atatagtacaaaaagcacttggaattagaccaaattgttaaacagtgcagtgggaagttg
cttgacatccacttaaaatcctattaagtaaaatgtctagcataggcaggcttggggtta
tatccaacacaatatggaccttgagatatggaggtatctctatcgggatacacccatcct
cgaaggttcctttctcgagcctcttacatcaggttttcctaaggaacaaccgggacgact
gagaggccttgacgaagtcataggccgacagttgatgtatgcggcctggaagaaaagtgt
ccgagtaccgacggtacgctgtagtacagtagcagaaatgggcaacaaagcccgtattgt
tactgtaggcccagcttggctgcagatactgcaggcgcctttggcacacactttaaaaca
catgatgtggaatcacccatctgtgttctccagttttcatcggcaggatcaagcttggat
ggcggtcattatgatctctaaatccaaacttacgaacttcgacgaagttctttcctccga
tctaaaagacgcgacgaatgctcaaggtgtcaccttgacacgtcatcttgtgaggcaatt
cctaaggggttatggcctaaggcccaatccctacgttgacttcgtaatcgatcttatcgg
accaagagagatcgttctcccgacgggacgacgaatactctctcgtagaggtatcatgat
gggtgaacctatggcgaagccatgtctcactctactgaacctctgtgtggagtactgcgc
gtggcgcagatataaagttaaatacgaccgggcaaacctccataggaggctcttccatat
tggaggagacgatcacttagtggtcggaccccggccctatcttaactatatgacaaaatt
ccatcttctatctggttcccagatagaaggtggggtccacggtacctcccgcatagcggt
acgctatgtggagagagttctattcatagggaatttctcgaagaggaagccccatgatcc
caagaattatccagaatcgatgattgtggagaccataaaggtcagaattcttgaacgagg
atatctccttcctattatcaaggataataagaacgttgccataggcaagtcctcgactat
atcagcctgtttgaagtggatgcctaagcacccactgtggccagaatggcacaaacagat
gataagaggcctattcgtgtcacgaatgggtgcatggttaccaaacctccggaaacatcc
gaagtgttttaatagtatcatgcttcccaaattcttcgggggctatggcttagccatgtc
agacctcgaagaatatacggcctacacaaaagcctccagaccactccagtggatcattgc
cgcagtctgcgacgatcatccccaatggagggaaggcttaagagaactttcccggttaaa
ccggaacctctctaagaggggagacacgaagtgtctaaagttcgaacaagacatcattga
gcaactcatgatggtcttgaatgatcgactcagctggaaacaactcgaagagaagtttcc
atccgtccatggtccgcgaggaactgtagcagaagcacaacgtgctggctacatgtccat
aagacgatttgccgatgaggcgacacgaggtgtcattttccaaaacttagtttcggaacc
tcataagatctccaacttcaacactcagccctataggaaaactatgggggttgtgtggga
aaagttggaggctcttggcattgataaatgctcacgaatcttagattctgatgagtatag
atcaacgaagactaaagtaaacgtagatttttactttaatacccaagagattacctgtgc
agatatagggttctgggacccggagaatccggagactgaaacatgggacttcattgatgt
aagcttcgagaagctgtacaccatgaatcttcccacactcagaattcccgataagttcct
ctttcattcgaa
>KE_21_Pvivax_Menzies_1_Indonesia_2004
atgtatgccgcctggaagaagagtgtccgagtacctacggtacgctgtagcacagttgcc
gagatgggaaataaagcccggatcgtcactgtggggccagcttggctgcagatcctgcag
gcgcctttggcacacactctgaaacacatgatgtggaatcatccatctgtgttctccagt
tttcatcgacaggatcaagcttggatggcggtcattatgatctccaaatccaagctgacg
gacttcgacgaagtcctatcctccgatttaaaggacgcaacgaatgctcagggtatcacc
ctgactcgtcaccttgtgaggcaatttctaaggggttatggcctaaggccaaatccctac
gttgacttcgtaatcgatcttattggacctcgtgagatagtcctcccgacgggacgacgt
attctctctcgaagaggaatcatgatgggagagcccatggcgaagccatgcctcaccctc
ttgaacctctgtgtggaatattgcgcgtggcgcaaatacaaagttaaatatgaccgggca
aatctccatcggagactcttccat
>KE_21_Pvivax_Menzies_2_Indonesia_2004
tccatattggaggagacgaccacttagtgatcgggccccgaccatatcttaactacatga
caaagttccatcttctatctggttcccaaatagaaggtggagtacatggtacatcccgca
tagcagtccgctatgtcgagagagtactgttcatagggaatttctcgaagaggaaacccc
atgatcccaagaattatccagaatcgatgattgtggagaccataaaggtcagaattcttg
aacgaggatacttgcttcctattatcaaagataataagaacgttgccataggcaaatcct
ccacaatatcagcctgtttgaaatggatgccgaggcatccattatggccagaatggcaca
agcagatgataagaggcctattcgtgtcacgaatgggagcatggctacctaacctccgga
gacatccgaagtgttttaatagtatcatgcttcccaaattcttcgggggctatggcttag
ccatatcagacctcgaagaatatacggcctatacaaaagcctcccgtccactacagtgga
tcatcgccgcagtatgtgacgatcatccacagtggagggaagggatcagagaactttccc
ggttaaaccggaacctctcgaagaggggagacacgaagtgtctaaagttcgaacaagaca
tcattgagcaactcatgatggtcttgagtgatcgtctgagttggaaacaactcgaagaga
agtttccatctcctcatggtccacgagggacagtggccgaagcccaaagggctggctaca
tgtccataagacgatttgccgatgaggcgacacgaggtgtcattttccaaaacttagttt
cggaacctcataagatctccaacttcaacacgcaaccctatagaaaaactatgggagtcg
tgtgggagaagttggaggctcttggcattgataaatgctcacgaatcttagattctgatg
agtatagatcaacgaagactaaagtaaacgtagatttttactttaatacccaagagatta
cctgtgcagatatagggttctgggacccggagaatccgg
>KE_9_Pvivax_Menzies_1_Indonesia_2004
aggaaagctaccatgggaggagggaggctccttctcgtcgagaaggaggaaactccttag
agttgtgctcacaaagtccttgggcctaaggccctccgttgtggatatcttgttgacgag
gtcaataagacatttccaacgtatagagggagccatcaatgctgtcgtagacagcttggt
gtgttcagaccctaccatgttcctcctcgacgagaaggaaaatacaaacatctttaggga
cttagtccgaaagatgttttacgttggtactttcaatctcgaccttctggtggacgattg
gaagaacttctcccgatccctgtttcaccattatgctgaaacagaggtcataggtgggag
gcctaccatcggtaggaccaacatctataagagactcttgggagtctctaccttcaagaa
tctcgattcatctttcagatcattccagattcttggccacctactctcgacacgccaatt
tccctttatgggaaagagatgtgaagagaaatctcttaagaggtttgaggaagtagtgac
gtctcttcacgaagtgaaggcatcacacctcagtaggatgggagaggctgccttctacat
aggtagaaagtgtcgtctctatcaagtcccacataatgtaggacatttttccattaatag
ttcgggagactatgagttctccacctccgaaggagggaacgccttaggtgttcgaacatt
aatgattgaggtattaggaaggaaatccagtattgcggaggagatgaccccttggggtta
tatccaacacaatacggacctagagatttggagatatctttatagagacactccaattct
cgagggttccttccttgaacctcttacatcaggttttccgaaggaacaacctggtcggct
gaggggacttgacgaagtcataggccgtcagctgatgtatgccgcctggaaaaagagtgt
ccaagtacctacggtacgctgtagcacagttgccgaaatgggaaataaagcccggatcgt
cactgtgggaccagcttggctgcagatcctgcaggcgcctttggcacacactctgaaaca
catgatgtggaatcatccatctgtgttctccagttttcatcgacaggaccaagcttggat
ggcggtcattatgatctccaaatccaagttgacggacttcgacgaagtcctatcctccga
tttaaaggacgcaacgaacgctcagggtatcaccctgactcgtcatcttgtgaggcaatt
tctaaggggttatggcctaaggccaaatccctacgttgacttcgtaatcgatcttattgg
acctcgtgagatagtcctcccgacgggacgacgtattctctctcggagaggagtcatgat
gggtgagcccatggcgaagccatgcctcaccctcttgaacctctgtgtggaatattgcgc
gtggcgcaaatataaagttaaatatgaccgggcaaatctccatcggagactcttccatat
tggaggagatgatcacttagtgatcggaccccgaccatatcttaactacatgacaaaatt
ccatcttctatctggttcccaaatagaaggtggagtacatggtacatcccgcatagcagt
tcgctatgtcgagagagtactgttcatagggaatttctcgaagaggaaaccccatgatcc
caagaattatccagaatcgatgattgtggagaccataaaggtcagaattcttgaacgagg
atacttgcttcctattatcaaagataataagaacgttgccataggcaaatcctctacgat
atcagcctgcttaaaatggatgccaaagcacccattgtggccagaatggcacaagcagat
gataagaggcctattcgtgtcacgaatgggagcatggctacctaacctccggaaacatcc
gaagtgttttaatagtatcatgcttcccatattcttcgggggctatggctgagccatgtc
agacctcgaagaatatacggcctatacaaatgcctcccgtccactgcagtggatcatcgc
cgcagtatgtgacgaccatccacagtggagggaagggatcaaagaactttcccggttaaa
ccggaacctctcgaagaggggagacacgaagtgtctaaagttcgaacaagacatcattga
gcaactcatgatggtcttgaatgatcgtctgagttggaaacagctcgaagagaagtttcc
at
>KE_9_Pvivax_Menzies_2_Indonesia_2004
tagcaatgcgtgatggaagagtatacctacatccaagcaacacaccctagggatgttgtc
ggtgtagggtattcacccttttacgattatcttccggtactttcgacgaaagtacaaccg
gatgggcgaagacttcgtctttacaccatcccggaaggaaccatacttcaacgttctcat
ggcggccaatccttaggaaagttaccatgggagaggggaggatccttctcgacgagaagg
aggaaactccttagagttgtactcacaaagtccttgggcctaaggcccaccgttgtagat
atcctattgacgaggtcaataaggcactttcaacggatagaaggggcaatcaacgctgtc
gtcgacagcttggtgtgttccgaccctactatgttcctcctcgaagagaaggaaaacgca
aacatctttagggacttagtccgaaagatgttttatgttggtaccttcaatctcgacctt
ctggtggatgattggaagaacttctcccgatccctgtttcaccagtatgctgaaacagag
gtcattggtgggaggcctactatcagtaggaccaacatctataagagactcctgggggtc
tctactttcaagaatctcgattcatctttcagatcattccagattcttggccacctactc
tcgacacgtcagttcccctttatgggaaagagatgtgaagagaaatctcttaagaggttt
gaggaagtagtgacctccctccacgaagtgaaggcgtcacacctcagtaggatgggagag
gccgctttctacataggtagaaaatgccgtctctatcatgtcccacataatgtaggacac
ttctccattaatagttcgggagactatgagttctccacctccgaaggagggaacgcctta
ggcgttcgaacattaatgattgaggtattgggaaggaaatctgaagttggggaggagatg
accccatggggttatgtccaacacaacacagacctcgagatctggaggtatctctataga
gagactcccattctcgagggtaccttccttgaacctcttacatcaggctttcctaaggaa
cagcctggccggctgagaggccttgacgaagtcattggccgccagctaatgtatgctgcc
tggaagaaaagtgtccacgtaccgacggtacgctgtagcacagttgccgagatgggaaat
aaagcccgaatcgtcactgtgggaccagcttggctgcagattctgcaggcgcctttggca
cacactttaaaacacatgatgtggaatcacccatctgtgttctccagttttcatcgacag
gatcaagcttggatggcggtcattatgatctccaaatccaagctgacgaacttcgacgaa
gttctttcctccgatctcaaggacgcgacgaatgctcaaggtatcaccttgactcgtcac
cttgtgaggcaatttctaaggggctatggtctaagaccaaatccctacgttgacttcgta
atcgatcttattggacctcgagagatagtcctcccgacgggacgacgaattctctctcga
agaggaatcatgatgggtgagcccatggcgaagccatgtcttacacttctgaacctctgt
gtggaatattgcgcgtggcgcaagtacaaggttaagtatgatcgggcaaatctccatagg
agactcttccatattggaggagacgaccacttagtgatcggaccccgaccctaccttaac
tatatgacaaaattccatctcctatctggttcccagatagaaggtggagtacatggtaca
tctcgcatagcggtacgctatgtcgagagagtactgttcatagggaatttctcgaagagg
aaaccccatgaccccaagaattatccagaatcgatgattgtggagaccattaaggtcaga
attcttgaacgaggatatctacttcctattatcaaagataataagaacgttgccataggc
aagtcctcgacaatatcagcctgcttgaagtggatgcctaagcaccctttttggccagaa
tggcacaagcagatgataagaggcctattcgtgtcacgaatgggatcatggctaccgaac
cttcggaaacatccgaagtgttttaatagcatcatgttacccaaattcttcgggggctat
ggcttagccatgtcagacctcgaggaatatacggcctatacaaaagcctcccgtccacta
cagtggattatcgccgcagtatgcgatgatcatccacagtggagggaggggatcagagaa
ctttcccggttaaaccggaacctctctaagaggggagacacgaagtgtctgaagttcgaa
caagacatcattgagcaactcatgatggtcttgaatgatcgtctgagctggaaacaactc
gaagagaagtttccatctcctcatggtccacgagggacagtagcggaggcccaacgggct
ggctacatgtccataagacgatttgccgatgaggcgacacgaggtgtcattttccaaaac
ttagtttcggagcctcataagatctccaactttaacacacaaccctatagaaaaactatg
ggagttgtgtgggaaaagttggaggctcttggcattgataaatgctcacgaatcttagat
tctgatgagtatagatcaacgaagactaaagtaaacgtagatttttactttaatacccaa
gagattacctgtgcagatatagggttctgggacccg
>KE_9_Pvivax_Menzies_3_Indonesia_2004
ttagcaaagtctcattaatacattaaattcattagaatatctataaagtgagggccgggt
gcggtggctcacgactgaaatcccagaactttgggaggccgaggtgggcagatcacccga
ggtcgggtattcgcgaccagcctgaccaacatggagaaatcccgtctctactaaaaatac
aaaaaaatagctgggctggtggtagttctggcgcacctgcgaggtggacgcggtcgtcat
ggcggcgactaaggagaggcggcggcggcggcggtggctgcgcgtagaaacaactcaaac
agcaaagaaataaatcaatgcaattttgattttcctcagcaaataagataattccccttt
tgagaagagttataaaaccagttgtcccctcgttagagtggggtgatggaagagtatacc
tacatccaagcaacacaccctcgggatgttgtcggtgtagggtattcacccttttacgat
taccttccggtactttcgacgaaagtacaacctgatgggaaaagactacgtctttatacc
atcccggaaggaaccatacttcaacgttcccatggcggtcaatccttaggaaagctacca
tgggagaagggaggctccttctcatcgagaaggaggaaactccttagagttgtactcaca
aagtccttaggcctaaggccttccgttgtggatatcttactgacgaggtcaataagacat
ttccaacgtatagagggagccatcaatgctgtcgtagacagtttggtgtgctctgaccct
accatgttccttctcgatgagaaggaaaatgcaaacatctttagggacttagtccggaag
atgttttatgttggtactttcaatctcgaccttctggtggatgattggaagaacttctcc
cgatctctgtttcaccattatgctgaaacggaggtcataggtgggaggcctaccatcggt
aggaccaacatttacaagagacttttgggagtctctaccttcaagaatcttgattcatct
ttcagatcattccagattcttggccacctactctcgacacgccaatttccctttatggga
aggaggtgtgaggagaaatctcttaagaggtttgaggaagtggtgacatctcttcacgaa
gtgaaggcgtcacacctcagtaggatgggagaggctgccttctacataggtagaaagtgt
cgtctctatcaagtcccacataatgtaggacatttttccattaatagttcgggagattat
gaattctccacctccgaaggagggaacgccttaggtgttcgaacattaatgattgaggta
ttgggaaggagatcctgtattgaagaggaaataaccccgtgggggtatatccgacacaat
acagaccttgagatctggagatatctctatcgggatactccaattctcgagggctccttc
cttgaacctcttacatcgggttttccgaaggaacaacccggccggctgagaggacttgac
gaagtcataggccgtcagctgatgtatgctgcctggaagaagagtgtccaagtacctacg
gtacgctgtagcacagttgccgagatgggaaataaagcccgtatcgtcactgtgggacca
gcctggctgcagatcctgcaggcgcctttggcacacactctgaagcacatgatgtggaat
cacccatccgtgttctccagttttcatcggcaggaccaagcttggatggcggtcattatg
atctccaaatccaagttgacggacttcgacgaagtcctatcctccgatttgaaggacgcg
acgaatgcccagggtatcaccctgactcgtcaccttgtgaggcaatttctaaggggttat
ggcctaaggccaaatccctacgttgacttcgtaatcgatcttattggacctcgagagata
gtcctcccgacgggacgacgcattctctctcggagaggagtcatgatgggtgagcccatg
gcgaagccatgtctcaccctcctgaacctctgcgtggaatattgcgcgtggcgcaagtat
aaggttaagtatgaccggtcgaatctccatcggagactcttccatattgggggagacgac
cacttagtgatcggaccccggccgtatcttaactatatgacaaagttccatcttttatct
ggttcccaaatagaaggtggagtacatggtacatcccgtatagcggtacgctatgtcgag
agagtactattcatagggaatttctcgaagagaaaaccccatgatcccaagaattatcca
gaatcgatgattgtggagaccataaaggtcagaattcttgaacgaggatatttgcttcct
attatcaaagataataagaacgttgccataggcaaatcctctacgatatcagcctgcttg
aagtggatgccaaggcacccactgtggccagaatggcacaagcagatgataagaggccta
ttcgtgtcacgaatgggaacatggctacctaaccttcggaaacatccgaagtgtttttat
agtatcatgcttcccaaattcttcgggggctatggcttagccatgtcagacctcgaagaa
tatacggcctatacaaaagcctctcgaccactgcaatggattatcgccgcaatatgtgac
gatcatccgcaatggagggagggaatcagagaactttcccggttaaaccggaacctctcg
aagaggggagacacgaagtgtctaaagttcgaacaagacatcattgagcaactcatgatg
gtcttgaatgatcgtctgagttggaaacagctcgaagagaagtttccatctcctcatggt
ccacgagggacagtagccgaagcccaaagggctggctacatgtccataagacgatttgcc
gatgaggcgacacgaggtgtcattttccaaaacttagtttcggaacctcataagatctcc
aacttcaacactcagccctatagaaaaactatgggggttgtgtgggagaagttggaggct
cttggcattgataaatgctcacgaatcttagattctgatgagtatagatcaacgaagact
aaagtaaacgtagatttttactttaatacccaagagattacctgtgcagatatagggttc
tgggacccg
>KE_9_Pvivax_Menzies_4_Indonesia_2004
cgaaggagttccaccgacaacatcacgcatccgagcctacggctcaaaaatagcaatgcg
tgatggaagagtatacctacatccaagcaacacaccctagggatgttgtcggtgtagggt
attcacccttttacgattaccttccggtactttcgacgaaagtacaaccggatgggaaaa
ggcttcgcctttataccatcccggagggaaccatactacaacgatcccatggcggacaat
ccttaggaaagttaccatgggaacagggaggctccttctcgacgagaaggaggaaactcc
ttagagttgttctcacaaagtctttgggcctacggcctaccgttgtcgatatcctattga
cgaggtcaataaggcactttcaacggatagagggagccatcaatgctgtcgtcgacagtc
tggtgtgctctgaccctactatgttccttctcgaagagaaggaaaatgcaaacatcttta
gggacttagtccgaaagatgttttatgttggtaccttcaatctcgaccttttggtggatg
attggaagaacttctcccgatccctgtttcatcaatatgctgaaacggaggttattggtg
ggaggcctactatcagtaggaccaacatttataagagactcttgggggtctctaccttca
agaatctggactcatctttcagatcattccagattcttggccacctactctccacccgcc
aattcccttttatgggaaaaaggtgtgaggagaaatctcttaagaggtttgaggaagttg
tgacctccctccacgaagtgaaggcgtcacacctcagtaggatgggagaggccgctttct
acataggtaggaagtgtcgcctctatcatgtgccacataatgtgggacatttttccatta
acagttcgggggattacgagttctccacctccgaaggaggtaacgccttaggcgtacgaa
cgttaatgattgaggtattaggaaggaaatccgtaattgcagaggagatgaccccttggg
gttatatccaacacaatatggatctcgagatatggaggtatctctatcgggataccccca
tccttgaaggttccttccttgagcctcttacatcaggttttccgaaggaacaaccgggac
gactgaggggccttgacgaagtcataggccgtcagttgatgtatgctgcctggaagaaaa
gtgtccaagtaccgacggtacgctgtagtacagtggcagagatgggtaataaagcccgta
tcgtcactgtaggtccagcttggctgcagatcctgcaggcgcctttggcacacactttaa
aacacatgatgtggaatcacccatctgtgttctccagtttccatcgtcaggatcaagctt
ggatggcggtcattatgatctccaaatccaaacttacgaacttcgacgaagttctatcct
ccgacttaaaagacgcgacaaacgctcaaggtatcaccttgacgcgtcatcttgtgagac
aatttctaaggggttatggtctaagaccaaatccctacgttgacttcgtaatcgatctta
tcggaccaagagagatcgtcctcccgacgggacgacgaatactctctcgcaggggtatta
tgatgggtgaacccatggcgaagccatgcctcactctcttaaacctctgtgtggaatact
gcgcgtggcgcagatacaaagttaagcacgaccgggcaaacctccataggaggctcttcc
atattggaggagacgatcacttagtggtcggaccccggccctatcttaactacatgacaa
agtaccatctcctatctggttcccagatagaaggtggggtacatggcacctctcgcatag
cggtacgctacgttgagagagttttattcatagggaatttctcgaagaggaagccccatg
atcccaagaattatccagaatcgatgattgtggagaccataaaggtcagaattcttgaac
gaggatatctacttcctattatcaaagataataagaatgttgccataggcaagtcctcga
ccatatcagcctgtttgaagtggatgcctaaacatccactgtggccagaatggcacaaac
agatgataagaggcctattcgtgtcacgaatgggtgcatggctaccaaaccttcggaaac
atccgaagtgttttaatagcatcatgcttcccaaattcttcgggggctatggcttagcca
tgtcagacctcgaggaatatacggcctacacaaaagcctccagaccactccagtggatta
tcgccgcagtctgtgacgatcatcctcaatggagggagggcttaagagaactttcccggt
taaaccggaacctctctaagagaggagacacgaagtgtctaaagttcgaacaagacatca
ttgagcaactcatgatggtcttgaatgatcggctaagttggaaacaactcgaagagaaat
ttccatctgtccatggtccgcgaggaacagtagcggaagcacaacgtgctggctacatgt
ccataagacgatttgccgatgaggcgacacgtggtgtcattttccaaaacttagtttcgg
agcctcataagatctctaacttcaacacacaaccctatagaaaaactatgggaattgtgt
gggaaaagttggaggctcttggcattgacaagtgttcgcgaatcttagattctgatgaat
accggtcaacgaagactaaagtaaacgtagatttttactttaacacccaagagattactt
gtgcagatatagggttctgggacccggataatccggagactgagacctgggaattcatag
atgtgagttttgaaaaactctacaccatgaatcttcctaccctcagaattcccgatagtt
tccttttccattcgaagaatgaagagctttactatggggagtccaaagaactggatacgg
ttcctacggaaccggagacataatgtcttgaagtcccttggtcacttcgtgaccaagcca
cttcttgggttctgtcgaagacgggtcccgaaggagttccaccgacactatcaccttttt
cgtgagctgctgttcgtgagctgtgagctggtaatgcaaattattagtttgccgtttctg
gactatttgagctgtgagctaggcaatagttctttaacaacaaaaaagaattgcacaaac
tgtagacgccgggatccccacgggcgcggctgtagtcgcttcggcacatccgaacgagaa
tatatatatatttttatatatatgtatttttttttattttgctttttttttcgtgtgcgg
ttcgccagcttcagcccccccagcgaggcacattcaccgcgcggtgtgtgcccaggggcc
tgcgcctgcgcgcgattcgcgtagccgcgtaacggcgtaacggcgcaactgcgtaaccgc
ttaactgattaaccgctcaactgattaaccgcttaaccgattgacccttttcgttctggg
aacacatgactgcccgtaaagccacccttaaagagttggcgttttggggaggcgccaggg
gatgaacctcccagtggaggtgtgtgttgcatggcataaacacagggggaggagtcacct
ccggctaagcaccgctgcatatcgcgcgtgccactccccgccccattgacactacgaagg
agatgactgccctgggttgccttcttctcttcggcttctccgtctgcgtgtctggcttcc
gcatagaccagctaaccccatttgcaggaaaagcgacggcacaccgcagtgaaatgcgca
gaaggagagtcctccatctgcacgtgaaaaaggaagacccatctgtgaagaacaaaaact
gcatacgcatcgaattccgcccgggagtggggggagaagaagccttgctgtggtcaaggg
agttgttaaatacgtacaaaacatttgcggagaggatgaactgccgcgtcgaacgagtcc
acgacgccggcgagtcgctcgtggtgacatccccctccgacgtgtgcatagccaagcagg
ggcaggaaatcaaagcgagtctctacgacctcttcaaaaatgagagcggcatccaccaag
tgaagagggttcctcggaatgagtccaagggcaaaatccactcctccacggccacgattg
cagttttcctgcacacagacgaacacaggaaggacgaagtcaatttgaaggacttgagga
ttaagaccttccggtcgagcaagccgggcggccaaaacgttaacaagatcgaatcaggtg
tgtccatcctgcacaagccaacggggatgcagaccgaatgccaggaggaaaggactcaag
aaatgaacaaaaaaattgccttgaaaaggctaactgagaaaatttcccatcttcggcata
agcaaagtgaggaacagctccggagggaacgatccaagctggtaaaggacagtagccgca
gcaggcgcatcaggacgtacaacttcttcagggggtatataactgaccacgtgacgaagc
ggagggtggacttgatgtacttcgagaaggtgaggttggagtttttgctgaatgtggatc
ggtaggcgtgttgttagcgggcgacaaaaaaaaaaaaaaaaaaagaagaagtggaggagg
ggtaaagcggggggaggagggagacgtgcatgcacaagttattgcacgcaagtgggcaca
ctgtggggcacacgctacggcagggaacaagctggccattctccccgctagcaacgaact
gcccatgcggaaatgtctacgtgtgggggtctcccaatgggcgcagggaccggccgctca
ctcgtccgctcgtcagctcatccgctcgcccattggccaactcgtgcggagaacccccct
gcggtccccaatgcggggaagccatcatgctgtacgcagttgcaatggataggaagtacc
gtgctgcgtgtagggggggatgcacataagtaacagctcacatttgcacacctgtcgaca
tcgtcgagacgacatgcaaagaggcaaatcaactgacaggaagggcgaaaagtgggcagc
tagccaaacaactcactgaaaaagctacaaaaaagaaaaaaaaaaaaaaaaaaaaaaaaa
aaaaggaaaaaaaaaaaaaaaaaaactcgtacagtctcctctcagcccagcagaacaaaa
aaggggtcacatcaacatgcatttgtttttcgttttggaggagagacttcccatccgcaa
gtcgttaacttccttcgagcaggttataacttttccaatttttagaggttcccaaaaatt
cttctgtgcgtacttggagtggaaagaataatccacggaaacatcatcacctcctttttt
taaaatgcaattaatcccacctgggtgatggctgaggatcgtcgtcacgtcgtacacata
cccattggccaccacccagcagtcattcacatggcagtgtcttctaacttcacatttggt
aaagtactctttatatttggtgtaattatagtgcttcatttttttttcttccagttcgca
ctcggagttggtgagacttttgctcctcctgatggcgtccttcagcgtgtcgtactggtc
tctcctttggggtgcttccccttcgtggccctcgcccttggggctgctccgttctgccac
cgctttcgcagcatctcccgcgtctcccccttccaccgcttctttcccttccaccgcttt
cgccgcacctcccgcttctctcccttcgcgccgccccccggacagtaactctgcccgcgc
cttcctgttcaacttcagcacgagcttaatttccttttggcaaatcctcaagttgtgctt
tttgtatttcttatatttcgcgtagaggtccttccgctttattttgcacctcgcgcagag
gatggagaagcacacgtcttcgcagaagttgcacgcgttgcacgcgttgcacttcttctc
ttcgtttccttcgcggggggcagcgggcgagtcgctcgttggttcattcggggggggttc
acctacaagtggaggttcatttgaagggggaaactcttctggttgggccttctccacttg
tgtaccttcttcctgacagaccaactgactccccttcatttcttccccccacttgatatc
ccccattctgtggggcctcactggagggcctgcccagcggacgtcttctccctctgcttc
ttcctgttcagcgtcctccatctttgcgcgcgggttggcttggcaacaggccttcgatcg
gccttcgcttgctcaatcaacgggacctcctgccctgccgctctctcccccaggaacacc
gcagcaacgcagcagcgtccactcgtgggtggttccgcaaatctgcagagcccgctgctc
cactacaacaaccgatcgggcgaatcacctccactggttccttcctttctgtggggaaca
atggggcgccccttcagcgttgttgctcgcgtgtgtggatgtgcgcgcggccacatggtt
gcgcagttaggtgtagcggcgacgctgtgctgctggtgctgagaggcagttctgctggtg
ctgagaggcagttctgctggtgctgagaggcagttctgctggtgctgagaggcagttctg
ctggtgctgagaggcagttctgctggtg
>KE_8_Pvivax_Menzies_1_Indonesia_2004
catcccgagggtgtgttgcttggatgtaggtatactcttccatcacactgggctgtagtg
cgctacgccgatcgggtgtccgcactaagttcggcatcaatatggtgacctcccgggagc
gggggaccaccaggttgcctaaggagggtggaagagtatacctacatccaagcaacacac
cctagggatgttgtcggtgtggggtattcacccttttacgattaccttccggtactttcg
acgaaagtacaatcggatggtagaaggcttcgcctttacaccatcccggagggaaccatt
ttgcaacggtcccatggtggacaatccttaggaaagctaccatgggaacagggaggctcc
ttctcgacgagaaggaggaaactccttagagttgttctcacaaagtctttgggcctacgg
cccaccgttgttgatatcctgttgacgaggtcaataagacatttccaacggatagagggg
gccatcaatgctgtcgtcgacagtttggtgtgctctgatcccactatgttcctcctcgaa
gagaaggaaaatgcaaacatctttagggacttagtccggaagatgttttatgttggtact
ttcaatctcgaccttctggtggatgattggaagaacttctcccgatctctgttccatcag
tatgctgaaacagaggtcataggtgggaggcctactatcagtaggaccaacatctacaag
agactcctgggggtctctaccttcaagaatctagattcatctttcagatcattccagatt
cttggccacctactctccacccgccagttcccttttatggggaaaaggtgtgaggagaaa
tctcttaagaggtttgaggaagttgtgacttccctccacgaagtgggggcatcacacctc
agtaggatgggagaggctgctttctacataggtaggaagtgccgcctctatcatgtgcca
cataatgtgggacatttctctattcacagttcgggagactatgaattctccacctccgaa
ggaggtaacgccttaggcgtacgaacgttaatgattgaggttttgggaaggaagtccaca
attgcagaggagatgaccccttggggttatatccaacacaatatggacctcgagatatgg
aggtatctctatcgggatacacccatcctcgagggttcctttctcgaacctcttacatca
ggttttcctaaggaacaaccgggacgactgagaggccttgacgaagtcataggccgacag
ttgatgtatgcggcctggaagaaaagtgtccgagtaccgacggtacgctgtagtacagta
gcagaaatgggcaacaaagcccgtattgttactgtaggtccagcttggctgcagatactg
caggcgcctttggcacacactttaaaacacatgatgtggaatcacccatctgtgttctcc
agttttcatcggcaggatcaagcttggatggcggtcattatgatctctaagtccaaactt
gcgaacttcgacgaagttctttcctccgacttaaaagacgcgacgaacgctcaaggtgtc
accttgacacgtcatcttgtgagacaattcctaaggggttacggcctaaggcccaatccc
tacgttgacttcgtaatcgatcttatcggaccaagagagatcgttctcccgacgggacga
cgaatactctctcgtagaggtatcatgatgggtgaacctatggcgaagccatgtctcact
ctactgaacctctgtgtggagtactgcgcgtggcgcagatataaagttaaatacgaccgg
gcaaacctccataggaggctcttccatattggaggagacgatcacttagtggtcggaccc
cggccctatcttaactatatgacaaaattccatcttctatctggttcccagatagaaggt
ggggtccacggtacttcccgcatagcggtccgctatgtggagagagttctattcataggg
aatttctcgaagaggaagccccatgatcccaagaattatccagaatcgatgattgtggag
accataaaggtcagaattcttgaacgaggatatcttcttcctattatcaaagataataag
aacgttgccataggcaagtcctcgactatatcagcctgtttgaagtggatgcctaagcac
ccactgtggccagaatggcacaaacagatgataagaggcctattcgtgtcacgaatgggt
gcatggttaccaaacctccggaaacatccgaagtgtttcaatagtatcatgcttcccaaa
ttcttcgggggctatggcttagccatgtcagacctcgaggaatatacggcctacacaaaa
gcctccagaccactccagtggatcattgccgcagtctgcgacgatcatccccaatggagg
gaaggcttaagagcactttcccggttaaaccggaacctctctaagaggggagacacgaag
tgtctaaagttcgaacaagacatcattgagcaactcatgatggtcttgaatgatcgactc
agctggaaacaactcgaagagaagtttccatccgtccatggtccgcgaggaactgtagca
gaagcacaacgtgctggctacatgtccataagacgatttgccgatgaggcgacacgaggt
gtcattttccaaaacttagtttcggagcctcataagatctctaatttcaacacacaaccc
tatagaaaaactatgggggttgtatgggaaaaattagaggctcttggcattgacaagtgc
tcacgaatcttagattcggatgagtaccggtcaacgaagagtaaagtaaacgtagatttt
tactttaacacccaagagattacttgtgcagatatagggttctgggacccggataatccg
gagactgagacctgggaattcatagatgtaagttttgaaaaactctacaccatgaatctt
ccaactctcagaattcccgatagttttctctttcattcgaagaatgaagagctttactat
ggagagtccaaagaactggatacggttcctacggaaccggagacataatgtcttgaagtc
ccttggccacgtcgtgaccgagtcacttcttgggttctgtcgaagacgggtcccgaagga
gttccaccgacaacatcacgcatccgagcctacggctcaa
>KE_8_Pvivax_Menzies_2_Indonesia_2004
gtcataggtgggaggcctaccatcggtaggaccaacatctacaagagacttttgggagtc
tctaccttcaagaatcttgattcatctttcagatcattccagattcttggccacctactc
tcgacacgccaatttccctttatgggaaggaggtgtgaggagaaatctcttaagaggttt
gaggaagtagtgacatctcttcacgaagtgaaggcgtcacacctcagtaggatgggagag
gctgccttctacataggtagaaagtgtcgtctctatcaagtcccacataatgtaggacat
ttttccattaatagttcgggagattatgaattctccacctccgaaggagggaacgcctta
ggtgttcgaacattaatgattgaggtattgggaagaagatcctgtgttgaagaggaaatg
accccgtgggggtatatccaacacaatacagaccttgagatctggagatatctctaccgg
gatactccaattctcgagggctccttccttgaacctcttacatcgggttttccgaaggaa
caacccggccggctgagaggacttgacgaagtcataggccgtcagctgatgtatgctgcc
tggaagaagagtgtccaagtacctacggtacgctgtagcacagttgccgagatgggaaat
aaagcccgtatcgtcactgtgggaccagcttggctgcagatcctgcaggcgcctttggca
cacactctgaagcacatgatgtggaatcacccatccgtgttctccagttttcatcggcag
gaccaagcttggatggcggtcattatgatctccaaatccaagttgacggacttcgacgaa
gtcctatcctccgatttgaaggacgcgacaaatgcccagggtatcaccctgactcgtcac
cttgtgaggcaatttctaaggggttatggcctaaggccaaatccctacgttgacttcgta
atcgatcttattggacctcgagagatagtcctcccgacgggacgacgcattctctctcgg
agaggagtcatgatgggtgagcccatggcgaagccatgtctcaccctcctgaacctctgc
gtggaatattgcgcgtggcgcaagtataaggttaagtatgaccggtcgaatctccatcgg
agactcttccatattgggggagacgaccacttagtgatcggaccccggccgtatcttaac
tatatgacaaagttccatcttttatctggttcccaaatagaaggtggagtacatggtaca
tcccgtatagcggtacgctatgtcgagagagtactattcatagggaatttctcgaagaga
aaaccccatgatcccaagaattatccagaatcgatgattgtggagaccataaaggtcaga
attcttgaacgaggatatttgcttcctattatcaaagataataagaacgttgccataggc
aaatcctctacgatatcagcctgcttgaagtggatgccaaggcacccactgtggccagaa
tggcacaagcagatgataagaggcctattcgtgtcacgaatgggaacatggctacctaac
cttcggaaacatccgaagtgtttttatagtatcatgcttcccaaattcttcgggggctat
ggcttagccatgtcagacctcgaagaatatacggcctatacaaaagcctctcgaccactg
caatggattatcgccgcaatatgtgacgatcatccgcaatggagggagggaatcagagaa
ctttcccggttaaaccggaacctctcgaagaggggagacacgaagtgtctaaagttcgaa
caagacatcattgagcaactcatgatggtcttgaatgatcgtctgagttggaaacagctc
gaagagaagtttccatctcctcatggtccacgagggacagtagccgaagcccaaagggct
ggctacatgtccataagacgatttgccgatgaggcgacacgaggtgtcattttccaaaac
ttagtttcggaacctcataagatctccaatttcaacactcagccctatagaaaaactatg
ggggttgtgtgggaaaagttggaggctcttggcattgataaatgctcacgaatcttagat
tctgatgagtatagatcaacgaagactaaagtaaacgtagatttttactttaacacccaa
gagattacctgtgcagatatagggttctgggacccggagaatccggagactgaaacatgg
gacttcattgatgtaagcttcgagaagctgtacaccatgaatcttcccacactcagaatt
cccgataagttcctctttcattcgaagaatgaagagttatattatggggagtcccaagaa
ccggacacggttcctacggaaccggagacataatgtcttagagtcccctggtcacgtcgt
gaccaggttacctctttgggttctgtcgaagacgggtcccgaaggagttccaccgacaac
atcacgcatccgagccttcggctcaaattttttttgctataatagcaatgcgtgatggaa
gagtatacctacatccaagcaacacaccctcgggatgttgtcggtgtagggtattcaccc
ttttacgattaccttccggtactttcgacgaaagtacaacctgatgggaaaagactacgt
ctttataccatcccggaaggaaccatacttcaacgttcccatggcggtcaatccttagga
aagctaccatgggagaagggaggctccttctcatcgagaaggaggaaactccttagagtt
gtactcacaaagtccttaggcctaaggccctccgttgtggatatcttactgacgaggtca
ataagacatttccagcgtatagagggagccatcaatgctgtcgtagacagtttggtgtgc
tctgaccctaccatgttccttctcgatgagaaggaaaatgcaaacatctttagggactta
gtccggaagatgttttatgttggtactttcaatctcgaccttctggtggatgattggaag
aacttctcccgatctctgtttcaccattatgctgaaacggaggtcataggtgggaggcct
accatcggtaggaccaacatctacaagagacttttgggagtctctaccttcaagaatctt
gattcatctttcagatcattccagattcttggccacctactctcgacacgccaatttccc
ttt
>KE_6_Pvivax_Menzies_Indonesia_2009
gtaggaccaacatctataagagactcgttggggtctctaccttcaagaatctcgattcat
ctttcagatcattccagattcttggccacctactttcaacacgtcaatttccctttatgg
gaaagagatgtgaggaaaaatctcttaagaggtttgaggaagtagtgacctcccttcacg
aagtgaaggcgtcacacctcagtaggatgggggaggcggctttctacataggtaggaagt
gtcgcctctatcatgtcccacataatgtaggacatttttccattaatagttcgggagatt
atgagttctccacctccgaaggagggaacgccttaggtgttcgaacattaatgattgagg
tattgggaaggaaatccaatattaaggaggaggtcaccccttggggtttcatccaacata
atacggacctcgagatttggagatatctctatagagatgaaccaattctcgagggttcct
tccttgagcctcttacatcaggttttcctaaggaacaacctggccggctgagaggtcttg
acgaagtcataggccgtcagctgatgtatgctgcctggaagaaaagtgtccaagtaccta
cggtacgctgtagcacagttgctgagatgggcaataaagcccggatcgtcactgtgggac
cagcctggctgcaaatcttgcaggcgcctttggcacacactttgaaacacatgatgtgga
atcacccatctgtgttttccagttttcatcggcaggaccaagcttggatggcggtcatta
tgatctccaaatccaagttgacggacttcgacgaagttctatcctccgatctaaaggacg
cgacgaatgcccagggtatcaccctgactcgtcaccttgtgaggcaatttctaaggggtt
atggtctaagaccaaatccctacgttgacttcgtaatcgatcttattggaccacgagaga
tagtcctcccgacgggacgacgtattctctctcgaagaggtgtcatgatgggtgagccca
tggctaagccatgtcttacgctcttgaacctctgtgtagaatattgcgcgtggcgcaaat
ataaagttaagtacgaccgagcaaatctccataggagactcttccatataggaggagacg
accacttagtggttggacctcgaccgtatctcaactacatgacgaagtttcaccttctat
ctggttcccaaatagagggtggagtccatggtacatcccgcatagcggtacgctatgttg
agagagtactgttcatagggaatttctcgaagagaaaaccccatgatcccaagaattatc
cagaatcgatgattgtggagaccataaaggtcagaattcttgaacgaggatatctgcttc
ctattatcaaagataataagaacgttgccataggcaaatcctctacgatatcaacatgct
taaaatggatgccgaagcatccattgtggccagaatggcacaagcagatgataaggggcc
tattcgtgtcacgaatgggagcatggctaccaaaccttcggaaacatccgaagagtttta
atagtatcatgcttcccaaattcttcgggggttatggcttagccatgtcagacctcgagg
aatatacggcctatactaaagcctcccgtccattacaatggatcatcgccgcagtatgtg
acgatcatccacaatggagggaagggatcagagaactttcccggttaaaccggaacctct
ctaagaggggagacacgaagtgtctaaagttcgaacaagacatcattgagcaactcatga
tggtcttgaatgatcgtctgagctggaaacaactcgaagagaagtttccatctcctcatg
gtccacgagggacggtagctgaggcccaaagggcgggctacatgtccataagacgatttg
ctgatgaggcgacacgaggtgtcattttccaaaacttagtttcggaacctcataagatct
ccaatttcaacacacaaccctatagaaagactatggggatagtgtgggaaaaactggagg
ctcttggcattgataaatgctcacgaatcttagattcagatgagtatagatcaacgaagt
ctaaagtaaacgtagatttttactttaacacccaagagattacttgtgcagacatagggt
tctgggacccggataatccggagactgagacgtgggatttcattgacgtaagctttgaaa
agctatacacaatgaatcttcccacgcttagaattcccgataaattcctctttcattcga
agaatgaagagttatattatggggagtccgcagagccggacacggttcctacggaaccgg
agacatagtgtcttagagtccctcggccacttcgtgaccgagttacctctttgggttctg
tcgaagacgggtcccgaaggagttccaccgacaacatcacgcatccgagccttcggctca
aaatttgctataatagcaatgcgtgatggaagagtatacctacatccaagcaacacaccc
tagggatgttgtcggtgtagggtattcacccttttacgattatcttccggtactttcgac
gaaagtacagccagatggtagaagacttcgtctttacaccatcccggaaggaaccatact
tcaacgttctcatggtggtcaatccttaggaaagctaccatgggagaagggaggctcctt
ctcgttgagaaggaggaaactccttagagttgtactcacaaagtccttaggcctaaggcc
taccgttgttgatattttattgacgaggtcaataagacacttccaacggatagaaggggc
cattaatgctgtcgtcgacagcttagtgtgttctgaccctaccatgttcctcctcgaaga
gaaggaaaatgcgagcatcctcagggacttagtccggaagatgttctatgttggtacctt
caatctcgaccttctggtggatgattggaagaacttctcccgatccctgtttcatcaata
cgctgaaacagaggtcataggtgggaggcctactatcagtaggaccaacatctataagag
actcgttggggtctctaccttcaagaatctcgattcatctttcagatcattccagattct
tggccacctactttcaacacgtcaatttccctttatgggaaagagatgtgaggaaaaat
>KE_16_Pvivax_Menzies_Indonesia_2004
aacggatagagggggccatcaatgctgtcgtcgacagtttggtgtgctctgatcccacta
tgttcctcctcgaagagaaggaaaatgcaaacatctttagggacttagtccggaagatgt
tttatgttggtactttcaatctcgaccttttggtggatgattggaagaacttctcccgat
ctctgttccatcaatatgctgaaacagaggttataggtgggaggcctactatcagtagga
ccaacatctacaagagactcctgggggtctctaccttcaagaatctagactcatctttca
gatcattccagattcttggccacctactctccacccgccagttcccttttatggggaaaa
ggtgtgaggagaaatctcttaagaggtttgaggaagttgtgacttccctccacgaagtga
aggcgtcacacctcagtaggatgggagaggctgctttctacataggtaggaagtgccgcc
tctatcatgtgccacataatgtgggacatttctccattaacagttcgggagactatgaat
tctccacctccgaaggaggtaacgccttaggcgtacgaacattaatgattgaggttttgg
gaaggaagtccacaattgcagaggagatgaccccttggggttatatccaacacaatgtgg
acctcgagatatggaggtatctctatcgggatacacccatcctcgagggttcctttctcg
agcctcttacatcaggttttcctaaggaacaaccgggacgactgagaggccttgacgaag
tcataggccgacagttgatgtatgcggcctggaagaaaagtgtccgagtaccgacggtac
gctgtagtacagtagcagaaatgggcaacaaagcccgtattgttactgtaggtccagctt
ggctgcagatactgcaggcgcctttggcacacactttaaaacacatgatgtggaatcacc
catctgtgttctccagttttcatcggcaggatcaagcttggatggcggtcattatgatct
ctaagtccaaacttacgaacttcgacgaagttctttcctccgacctaaaagacgcgacga
atgctcaaggtgtcaccttgacacgtcatcttgtgaggcaattcctaaggggttatggcc
taaggcccaatccctacgttgacttcgtaatcgatcttatcggaccaagagagatcgttc
tcccgacgggacgacggatactctctcgtagaggtatcatgatgggtgaacctatggcga
agccatgtctcactctactgaacctctgtgtggagtactgcgcgtggcgcagatataaag
ttaaatacgaccgggcaaacctccataggaggctcttccatattggaggagacgatcact
tagtggtcggaccccggccctatcttaactatatgacaaaattccatcttctatctggtt
cccagatagagggtggggtccacggtacctcccgcatagcggtacgctatgtggagaggg
ttctattcatagggaatttctcgaagaggaagccccatgatcccaagaattatccagaat
cgatgattgtggagaccataaaggtcagaattcttgaacgaggatacctccttcctatta
tcaaagataataagaacgttgccataggcaagtcctcgactatatcagcctgtttgaagt
ggatgcctaagcacccactgtggccagaatggcacaaacagatgataagaggcctattcg
tgtcacgaatgggtgcatggttaccaaacctccggaaacatccgaagtgttttaacagta
tcatgcttcccaaattcttcgggggctatggcttagccatgtcagacctcgaagaatata
cggcctacacaaaagcctccagaccactccagtggatcattgccgcagtctgcgacgatc
atccccaatggagggaaggcttaagagaactttcccggttaaaccggaacctctctaaga
ggggagacacgaagtgtctaaagttcgaacaagacatcattgagcaactcatgatggtct
tgaatgatcgactcagctggaaacaactcgaagagaagtttccatccgtccatggtccgc
gaggaactgtagcagaagcacaacgtgctggctacatgtccataagacgatttgccgatg
aggcgacacgaggtgtcatcttccaaaacttagtttcggagcctcataagatctctaatt
tcaacacacaaccctatagaaaaactatgggggttgtatgggaaaaattagaggctcttg
gcattgacaagtgctcacgaatcttagattcagatgagtaccggtcaacgaagagtaaag
taaacgtagatttttactttaacacccaagagattacttgtgcagatatagggttctggg
acccggagaatccggagactgagacctgggaattcatagatgtaagttttgaaaaactct
acaccatgaatcttccaaccctcagaattcccgatagttttctctttcattcgaagaatg
aagagctttactatggggagtccaaagaactggatacggttcctacggaaccggagacat
aatgtcttgaagtcccttggccacgtcgtgaccaagtcacttcttgggttctgtcgaaga
cgggtcccgaaggagttccaccgacaacatcacgcatccgagcctacggctcaaattttt
tgctataatagcaatgcgtgatggaagagtatacctacatccaagcaacacaccctaggg
atgttgtcggtgtggggtattcacccttttacgattaccttccggtactttcgacgaaag
tacaaccagatggtagaaggcttcgcctttataccatcccggagggaaccattttgcaac
ggtcccatggtggacaatccttaggaaagttaccatgggaacagggaggctccttctcga
cgagaaggaggaaactccttagggttgttctcacaaagtctttgggcctacggcccaccg
ttgttgatatcctattgacgaggtcaataagacattttcaacggatagagggggccatca
atgctgtcgtcgacagtttggtgtgctctgatcccactatgttcctcctcgaagagaagg
aaaatgcaaacatctttagggacttagtccggaagatgttttatgttggtactttcaatc
>KE_15_Pvivax_Menzies_1_Indonesia_2004
agcacagttgccgagatgggaaacaaagcccggatcgtcaccgtgggaccagcttggctg
cagatcctgcaggcgcctttggcgcacactttaaaacacatgatgtggaatcacccatct
gtgttctccagttttcatcggcaggatcaagcttggatggcggtcattatgatctccaaa
tccaagttgacgaacttcgacgaagttctttcctccgatttaaaggacgcgacgaatgcc
caaggcattacattgacgcgtcaccttgtgaggcaatttctaaggggttatggtctacga
ccaaatccctacgttgacttcgtaatcgatcttattggacctcgagagatagtcctcccg
acgggacgacgaattctctctcggagagggatcatgatgggcgagcccatggcgaagcca
tgtctcaccctcctgaacctctgcgtggagtattgcgcgtggcgcaagtataaagttaaa
tatgatcgggcaaatctccataggagactcttccatattggaggagacgaccacttagtg
atcggaccccgaccgtatcttaactatatgacaaaattccatctcttatctgggtcccag
attgaaggtggagtccacggtacatcccgcatagcggtacgctatgtcgagagagtacta
ttcatagggaatttctcgaagaggaaaccccatgatcccaagaattatccagaatcgatg
attgtggagaccatcaaggtcagaattcttgaacgaggatatttgcttcctattatcaag
gataataagaacgttgccataggcaaatcctcaacaatatcagcctgcttgaaatggatg
cctaagcacccttattggccagaatggcacaagcagattataagaggcctattcgtgtca
cgaatgggagcatggctaccaaacctccggaaacatccgaagtgttttaatagtatcatg
ttacccaaattcttcgggggttatggcttagccatgtcagacctcgaagaatatacggcc
tatacaaaagcttcccgtccactgcaatggatcattgccgcagtatgcgacgatcatcca
caatggagagaagggatcagagaactttcccggttaaaccggaacctctctaagagagga
gacacgaagtgtctaaagttcgaacaagacatcattgagcaactcatgatggtcttgagt
gatcgtctgagctggaaacaactcgaagagaagtttccatctcctcatggtccacgagga
acagtagccgaagcccaacgggctggctacatgtccataagacgatttgccgatgaggcg
acacgaggtgtcattttccaaaacttagtttcggaacctcataagatctccaattttaac
acacaaccctatagaaagactatgggaattgtgtgggaaaaactggaggctcttggcatt
gataaatgctcgcgaatcttagattcggatgagtatagatcaacgaagactaaagtaaac
gtagatttttactttaacacccaagagattacttgcgcagatatagggttctgggacccg
gataatccggagactgagacttgggacttcattgatgtgagtttcgaaaaactctacacc
atgaacctcccaacactcagaattcccgatagattcctctttcattctaagaatgaagag
ctatactatggagagtcaccagaaccagacacggttcctacggaaccggagacataatgt
cttagagtcccctggtcacgtcgtggccaggttacctctttgggttctgtcgaagacggg
tcccgaaggagttccaccgacaacatcacgcatccgagcctt
>KE_15_Pvivax_Menzies_2_Indonesia_2004
gatgggagaggctgccttctacataggtagaaagtgtcgtctctatcaagtcccacataa
tgtaggacgtttttccattaatagttcgggagattatgagttctccacctccgaaggagg
gaacgccttaggtgttcgaacattaatgattgaggtgttgggaaggagatcctgtattga
agaggaaatgaccccgtgggggtatatccgacacaatacagaccttgagatctggaggta
tctctaccgggatactccaattctcgagggttccttccttgaacctcttacatcaggttt
tccgaaggaacaacctggccggctgagagggcttgacgaagtcataggccgtcagctgat
gtatgctgcctggaagaagagtgtccaagtacctacggtacgctgtagcacagttgccga
gatgggaaataaagcccgtatcgtcactgtgggaccagcctggctgcagatcctgcaggc
gcctttggcacacactctgaaacacatgatgtggaatcacccatctgtgttctccagttt
tcatcgacaggaccaagcttggatggcggtcattatgatctccaaatccaagttgacgga
cttcgacgaagtcctatcctccgatttgaaggacgcgacgaatgcgcagggtatcaccct
gactcgtcaccttgtgaggcaatttctaaggggttatggcctaaggccaaatccctacgt
tgacttcgtaatcgatcttattggacctcgagagatagtcctcccgacgggacgacgtat
tctctctcggagaggagtcatgatgggtgagcccatggcgaagccatgtctcaccctcct
gaacctctgcgtagaatattgcgcgtggcgcaagtataaggttaagtatgaccggtcgaa
tctccatcggagactcttccatattggaggagatgatcacttagtgatcggaccccgacc
atatcttaactatatgacgaagttccatcttttatctggttcccaaatagaaggtggagt
gcacggtacatcccgtatagcggtacgctatgtcgagagagtactattcatagggaattt
ctcgaagaggaaaccccatgatcccaagaattatccagaatcgatgattctggagaccat
aaaggtcagaattcttgaacgaggatatttgcttcctattatcaaagataataagaacgt
tgccataggcaaatcctctacaatatcagcctgcttgaagtggatgccgaagcacccact
gtggccagaatggcacaagcagatgataagaggcctattcgtgtcacgaatgggagcatg
gctacctaaccttcggaaacatccgaagtgtttttatagcatcatgcttcccaaattctt
cgggggctatggcttagccatgtcagacctcgaagaatatacggcctatacaaaagcctc
tcgaccactgcaatggattatcgccgcaatatgtgacgatcatccacaatggagggaggg
gatcagagaactttcccggttaaaccggaacctctcgaagaggggagacacgaagtgtct
aaagttcgaacaagacatcattgagcaactcatgatggtcttgaatgatcgcctgagttg
gaaacagctcgaagagaagtttccatctcctcatggtccacgagggacagtggccgaagc
ccaaagggctggctacatgtccataagacgatttgccgatgaggcgacacgaggtgtcat
tttccaaaacttagtttcggaacctcataagatctccaacttcaacactcaaccctatag
aaaaactatgggggttgtgtgggaaaagttggaggctcttggcattgataaatgctcacg
aatcttagattctgatgagtatagatcaacgaagactaaagtaaacgtagatttttactt
taataccca
>KE_15_Pvivax_Menzies_3_Indonesia_2004
agcaatgcgtgatggaagagtatacctacatccaagcaacacaccctagggatgttgtcg
gtgtggggtattcacccttttacgattaccttccggtactttcgacgaaagtacaaccgg
atggtagaagacttcgtctttataccatcccggaaggaaccatacttcaacgttcccatg
gcggtcaatccttaggaaagctaccatgggagaagggaggctccttctcgacgagaagga
ggaaactccttagagttgtcctcacaaaatctttaggcctacggcctaccgttgtagata
tcttactgacgaggtcaataaggcactttcaacggatagagggagccatcaatgccgtcg
tcgacagtttggtgtgctccgatcctactatgttcctcctcgaagagaaggaaaatgcaa
acatctttagggacttagtccgaaagatgttttatgttggtactttcaatctcgaccttc
tggtggatgattggaagaacttctcccgatctctgtttcaccaatacgctgaaacagagg
taataggtgggaggcctactatcagtaggaccaacatctacaagagactactaggagtct
ctactttcaaggatctcgatagatctttcagatcatttcagattcttggccacctactct
caacacgtcaatttccctttatgggaaagagatgtgaagagaaatctcttaagaggtttg
aggaagtagtgacttccctccacgaagtgaaggcgtcacacctcagtaggatgggagagg
ctgctttctacataggtagaaaatgtcgcctctatcatgtaccacataatgtgggacatt
tttccattaatagttcgggagattatgaattctccacctccgaaggagggaacgccttag
gcgtccgaacattaatgatcgaggtactggggaggaaatctacgattgcggaggagatga
ccccttggggttatatccaacacaacacagatctcgagatctggaggtatctctataggg
atacccccatcctcgagggttccttcctcgaacctcttacatcaggctttcctaaggaac
agcctggccggctgagaggccttgacgaagtcattggccgccagctgatgtacgctgcct
ggaagaaaagtgtccccgtaccgacggtacgctgtagcacagttgccgagatgggaaaca
aagcccggatcgtcaccgtgggaccagcttggctgcagatcctgcaggcgcctttggcgc
acactttaaaacacatgatgtggaatcacccatctgtgttctccagttttcatcgacagg
accaagcttggatggcggtcattatgatctccaaatccaagttgacggacttcgactctc
gtgagtggggacctcttccccttttacattcgacaaactgacgcttataaatgccccccc
cctttggtatgcaacaaaaaaatatgcgtgctgttcgcacagttttatgagaaggtggaa
gggctgaatgacttttccccattttggtgaagcacagtgtgtcatggcgtgggtcctaag
ttacgtgctgtactcccccaccaggcatgcaaatttgtatgtgcgtaaatacgtgccatt
acacgcgagtgtatatattcatggcagtacgccccttctcaagggctgctatttgttcat
gcccctttccttcctttgccgataaggcaaaaaaaaaggtcctatacaaatttggtgacc
>KE_15_Pvivax_Menzies_4_Indonesia_2004
gtgatggaagagtatacctacatccaagcaacacaccctagggatgttgtcggtgtgggg
tattcacccttttacgattaccttccggtactttcgacgaaagtacaaccggatggtaaa
aggcttcgcctttataccatcccggagggaaccattttgcaacggtcccatggtggacaa
tccttaggaaagttaccatgggaacagggaggctccttctcgacgagaaggagaaaactc
cttagagttgttctcacaaagtctttgggcctacggcccaccgttgttgatatcctattg
acgaggtcaataagacatttccaacggatagagggggccatcaatgctgtcgtcgacagt
ttggtgtgctctgatcccactatgttcctcctcgaagagaaggaaaatgcaaacatcttt
agggacttagtccggaagatgttttatgttggtactttcaatctcgaccttttggtggat
gattggaagaacttctcccgatctctgttccatcagtatgctgaaacagaggttataggt
gggaggcctactatcagtaggaccaacatctacaagagactcctgggggtctctaccttc
aagaatctagactcatctttcagatcattccagattcttggccacctactctccacccgc
cagttcccttttatggggaaaaggtgtgaggagaaatctcttaagaggtttgaggaagtt
gtgacctccctccacgaagtgaaggcgtcacacctcagtaggatgggagaggctgctttc
tacataggtaggaagtgccgcctctatcatgtgccacataatgtgggacatttctccatt
aacagttcgggagactatgaattctccacctccgaaggaggtaacgccgtaggcgtacga
acgttaatgattgaggttttgggaaggaagtccacaattgcagaggagatgaccccttgg
ggttatatccaacacaatatggacctcgagatatggaggtatctctatcgggatacaccc
atcctcgagggttcctttctcgaacctcttacatcaggttttcctaaggaacaaccgggg
cgactgaggggccttgacgaagtcataggccgacagttgatgtatgcggcctggaagaaa
agtgtccgagtaccgacggtacgctgtagtacagtagcagaaatgggcaacaaagcccgt
atcgttactgtaggtccagcttggctgcagatactgcaggcgcctttggcacacacttta
aaacacatgatgtggaatcacccatctgtgttctccagttttcatcggcaggatcaagct
tggatggcggtcattatgatctctaagtccaaacttacgaacttcgacgaagttctttcc
tccgacctaaaagacgcgacgaatgctcaaggtgtcaccttgacacgtcatcttgtgagg
caatttctaaggggttatggcctaaggcccaatccctacgttgacttcgtaatcgatctt
atcggaccaagagagatcgttctcccgacgggacgacgaatactctctcgtagaggtatc
atgatgggtgaacccatggcgaagccatgtctcactctactgaacctctgtgtggagtac
tgcgcgtggcgcagatataaagttaaatacgaccgggcaaacctccataggaggctcttc
catattggaggagacgatcacttagtggtcggaccccggccctatcttaactatatgaca
aaattccatcttctatctggttcccagatagaaggtggggtccacggtacctcccgcata
gcggtacgctatgtggagagagttctattcatagggaatttctcgaagaggaagccccat
gatcccaagaattatccagaatcgatgattgtggagaccataaaggtcagaattcttgaa
cgaggatatctccttcctattatcaaagataataagaacgttgccataggcaaatcctcg
actatatcagcctgtttgaagtggatgcctaagcacccactgtggccagaatggcacaaa
cagatgataagaggcctattcgtgtcacgaatgggtgcatggttaccaaacctccggaaa
catccgaagtgttttaatagtatcatgcttcccaaattcttcgggggctatggcttagcc
atgtcagacctcgaagaatatacggcctacacaaaagcctccagaccactccagtggatc
attgccgcagtctgcgacgatcatccccaatggagggaaggcttaagagaactttcccgg
ttaaaccggaacctctctaagaggggagacacgaagtgtctaaagttcgaacaggacatc
attgagcaactcatgatggtcttgaatgatcgactcagctggaaacaactcgaagagaag
tttccatccgtccatggtccgcgaggaactgtagcagaagcacaacgtgctggctacatg
tccataagacgatttgccgatgaggcgacacgaggtgtcatcttccaaaacttagtttcg
gagcctcataagatctctaatttcaacacacaaccctatagaaaaactatgggggttgta
tgggaaaaattagaggctcttggcattgacaagtgctcacgaatcttagattcggatgag
taccggtcaacgaagagtaaagtaaacgtagatttttactttaacacccaagagattact
tgtgcagatatagggttctgggacccggataatccggagactgagacctgggaattcata
gatgtaagttttgaaaaactctacaccatgaatcttccaactctcagaattcccgatagt
tttctctttcattcgaagaatgaagagctttactatggggagtccaaagaactggatacg
gttcctacggaaccggagacataatgtcttgaagtcccttggccacgtcgtgaccaagcc
acttcttgggttctgtcgaagacgggtcccgaaggagttccaccgacaacatcacgcatc
cgagtcgcttgagtccaggagttctgggctgtagtgcgctatgccgatcgggtgtccgca
ctaagttcggcatcaatatggtgacctcccgggagcgggggaccaccaggttgcctaagg
aggccgcccccggggccgctggcggtgtccgcgcctccgcgcccgccgccgtccctcctc
ttttttttcccggcagatctttgttgtgtgggagggcagcagggatggacttgagcttgc
ggatcccctgctagagcagccgcgctcggagaaggcgccgcagccgcgaggaggagccgc
cgccgccgcgcccgaggccccgccgcccgcggcctctgtcggcccgcgccccgctcgccc
cgtcgccccgtcgcccctcgcctccccgcagagtcccctcgcggcagcagatgtgtgtgg
ggtcagcccacggcggggactatggtgaaattcccggcgctcacgcactactggcccctg
atccggttcttggtgcccctgggcatcaccaacatagccatcgacttcggggagcaggcc
ttgaaccggggcattgctgctgtcaaggaggatgcagtcgagatgctggccagctacggg
ctggcgtactccctcatgaagttcttcacgggtcccatgagtgacttcaaaaatgtgggc
ctggtgtttgtgaacagcaagagagacaggaccaaagccgtcctgtgtatggtggtggca
ggggccatcgctgctgtctttcacacactgatagcttatagtgatttaggatactacatt
atcaataaactgcaccatgtggacgagtcggtggggagcaagacgagaagggccttcctg
tacctcgccgcctttcctttcatggacgcaatggcatggacccatgctggcattctctta
aaacacaaatacagtttcctggtgggatgtgcctcaatctcagatgtcatagctcaggtt
gtttttgtagccattttgcttcacagtcacctggaatgccgggagcccctgctcatcccg
atcctctccttgtacatgggcgcacttgtgcgctgcaccaccctgtgcctgggctactac
aagaacattcacgacatcatccctgacagaagtggcccggagctggggggagatgcaaca
ataagaaagatgctgagcttctggtggcctttggctctaattctggccacacagagaatc
agtcggcctattgtcaacctctttgtttcccgggaccttggtggcagttctgcagccaca
gaggcagtggcgattttgacagccacataccctgtgggtcacatgccatacggctggttg
acggaaatccgtgctgtgtatcctgctttcgacaagaataaccccagcaacaaactggtg
agcacgagcaacacagtcacggcagcccacatcaagaagttcaccttcgtctgcatggct
ctgtcactcacgctctgtttcgtgatgttttggacacccaacgtgtctgagaaaatcttg
atagacatcatcggagtggactttgcctttgcagaactctgtgttgttcctttgcggatc
ttctccttcttcccagttccagtcacagtgagggcgcatctcaccgggtggctgatgaca
ctgaagaaaaccttcgtccttgcccccagctctgtgctgcggatcatcgtcctcatcgcc
agcctcgtggtcctaccctacctgggggtgcacggtgcgaccctgggcgtgggctccctc
ctggcgggctttgtgggagaatccaccatggtcgccatcgctgcgtgctatgtctaccgg
aagcagaaaaagaagatggagaatgagtcggccacggagggggaagactctgccatgaca
gacatgcctccgacagaggaggtgacagacatcgtggaaatgagagaggagaatgaataa
ggcacgggacgccatgggcactgcagggacagtcagtcaggatgacacttcggcatcatc
tcttccctctcccatcgtattttgttcccttttttttgttttgttttggtaatgaaagag
gccttgatttaaaggtttcgtgtcaattctctagcatactgggtatgctcacactgacgg
ggggacctagtgaatggtctttactgttgctatgtaaaaacaaacgaaacaactgacttc
atacccctgcctcacgaaaacccaaaagacacagctgcctcacggttgacgttgtgtcct
cctcccctggacaatctcctcttggaaccaaaggactgcagctgtgccatcgcgcctcgg
tcaccctgcacagcaggccacagactctcctgtcccccttcatcgctcttaagaatcaac
aggttaaaactcggcttcctttgatttgcttcccagtcacatggccgtacaaagagatgg
agccccggtggcctcttaaatttcccttccgccacggagttcgaaaccatctactccaca
catgcaggaggcgggtggcacgctgcagcccggagtccccgttcacactgaggaacggag
acctgtgaccacagcaggctgacagatggacagaatctcccgtagaaaggtttggtttga
aatgccccgggggcagcaaactgacatggttgaatgatagcatttcactctgcgttctcc
tagatctgagcaagctgtcagttctcacccccaccgtgtatatacatgagctaacttttt
taaattgtcacaaaagcgcatctccagattccagaccctgccgcatgacttttcctgaag
gcttgcttttccctcgcctttcctgaaggtcgcattagagcgagtcacatggagcatcct
aactttgcattttagtttttacagtgaactgaagctttaagtctcatccagcattctaat
gccaggttgctgtagggtaacttttgaagtagatatattacctggttctgctatccttag
tcataactctgcggtacaggtaattgagaatgtactacggtacttccctcccacaccata
cgataaagcaagacattttataacgataccaa
>ERR1717084_Pvivax_unknown_loc_1
agtgaaggcgtcacacctcagtaggatgggagaggccgccttctacataggtagaaagtg
ccgcctctatcatgtcccacataatgtggggcatttttccattaacagctcgggagacta
tgaattctccacctccgaaggagggaacgccttaggtgttcgaacgttaatgatcgaggt
cttaggaagaaaatccactattgcggaggagatgaccccttggggttttatccaacacaa
tatggacctcgaaatttggagatatctctaccgggatactccaattttagagggttcctt
cctagaacctcttacatcaggttttcctaaggaacaacctggccggctgaggggccttga
cgaagtcattggccgtcagctgatgtatgctgcctggaagaaaagtgtccaagtaccgac
ggtacgctgtagcacggtagccgagatgggcaacaaagcccgcatcgttactgtgggacc
agcttggctgcagatcctgcaggcgcctttggcacacactttaaaacacatgatgtggaa
tcacccatcagtgttctccagttttcaccggcaggaccaagcctggatggcggtcattat
gatctccaaatccaagctgacgaacttcgatgaagttctatcctccgatctaaaggacgc
gacgaacgctcaaggtatcaccttgactcgtcaccttgtgaggcaatttctaaggggtta
tggtctaagaccaaatccctacgttgacttcgtaatcgatcttattggaccgagagagat
tgtcctcccgacgggacgacgtatcctctcccgaagagggatcatgatgggtgaacctat
ggctaagccatgtctcactctcctgaacctctgtgtagaatattgcgcgtggcgcaagta
taaagt
>ERR1717084_Pvivax_unknown_loc_2
gcataagcagatgataataggcctattcgtgtcacgaatgggtacatggctgccgaacct
tcggaaacatccaaagtgtttcaacagtatcatgttacccaaattcttcgggggctatgg
cttagccatgtcagacctcgaagaatatacggcctatacaaaagcctcccgtccattaca
gtggatcatcgccgcagtatgtgacgaccatccacaatggagggaagggatcagagaact
ttcccggttaaaccggaacctctctaagagaggagacacgaagtgtctaaagttcgaaca
agacatcattgagcaactcatgatggtcttgaatgatcgtctgagctggaagcaactcga
agagaagtttccatctccacatggtccacgtgggacagtagctgaagcccaaagggcagg
ctacatgtccataagacgatttgccgatgaggcgacacgaggtgtcattttccaaaactt
agtttcggaacctcataagatctccaactttaacacacaaccttatagaaaaa
>ERR1717085_Pvivax_unknown_loc
aatgcgtgatggaagagtatacctacatccaagcaacacaccctagggatgttgtcggtg
tagggtattcacccttttacgattaccttccggtactttcgacgaaagtacaaccggatg
ggaaaagacttcgtctttataccatcccggaaggaaccattcttcaacggtcccatggcg
gacaatccttaggaaagttaccatgggagaagggaggctccttctcgacgagaaggagga
aactccttagagttgtactcacaaagtccttgggcctaaggcccaccgttgtagacatcc
tattgacgaggtcaattaggcactttcagcggattgaaggggctatcaatgctgtcgtcg
acagcttgatatgttccgaccccaccatgttcctcctcgaagagaaggaaaatacaaaca
tctttagggacttagtccggaagatgttttatgttggtactttcaatctcgaccttctgg
tggatgattggaagaacttctcacgatccctgtttcatcaatatgctgaaacagaggtca
taggtggaagacctactatcagtaggaccaacatctacaagagactgcttagagtctcta
ccttcaagaatctagactcatctttcagatcattccagattcttggccacctactctcga
cgcgccagtttccctttatgggaaaaaggtgtgaagagaaatctcttaagaggtttgagg
aagtagtgacatcccttcacgaagtgaaggcgtcacacctcagtaggatgggagaggccg
ccttctacataggtagaaagtgccgcctctatcatgtcccacataatgtggggcattttt
ccattaacagctcgggagactatgaattctccacctccgaaggagggaacgccttaggtg
ttcgaacgttaatgatcgaggtcttaggaagaaaatccactattgcggaggagatgaccc
cttggggttttatccaacacaatatggacctcgaaatttggagatatctctaccgggata
ctccaattttagagggttccttcctagaacctcttacatcaggttttcctaaggaacaac
ctggccggctgaggggccttgacgaagtcattggccgtcagctgatgtatgctgcctgga
agaaaagtgtccaagtaccgacggtacgctgtagcacggtagccgagatgggcaacaaag
cccgcatcgttactgtgggaccagcttggctgcagatcctgcaggcgcctttggcacaca
ctttaaaacacatgatgtggaatcacccatcagtgttctccagttttcaccggcaggacc
aagcctggatggcggtcattatgatctccaaatccaagctgacgaacttcgatgaagttc
tatcctccgatctaaaggacgcgacgaacgctcaaggtatcaccttgactcgtcaccttg
tgaggcaatttctaaggggttatggtctaagaccaaatccctacgttgacttcgtaatcg
atcttattggaccgagagagattgtcctcccgacgggacgacgtatcctctcccgaagag
ggatcatgatgggtgaacctatggctaagccatgtctcactctcctgaacctctgtgtag
aatattgcgcgtggcgcaagtataaagttaagtacgatcgggcaaatctccataggagac
tcttccatattggaggagacgaccacttagtgatcggaccccggccctaccttaactata
tgacaaagttccacctcctatctgggtcccaaatagagggtggggtacatggtacttccc
gcgtagcggtacgctacgtggagagagtactattcatagggaatttctcgaagaggaagc
cccatgatcccaagaactatccagaatcgatgattgtggagaccattaaggtcagaattc
ttgagcgaggatatttgcttcctattatcaaagataataagaacgttgccataggcaaat
cctctacaatatcaacctgcttaaaatggatgccgaagcatccattgtggccagaatggc
ataagcagatgataagaggcctattcgtgtcacgaatgggtacatggctgccgaaccttc
ggaaacatccaaagtgtttcaacagtatcatgttacccaaattcttcgggggctatggct
tagccatgtcagacctcgaagaatatacggcctatacaaaagcctcccgtccattacagt
ggatcatcgccgcagtatgtgacgaccatccacaatggagggaagggatcagagaacttt
cccggttaaaccggaacctctctaagagaggagacacgaagtgtctaaagttcgaacaag
acatcattgagcaactcatgatggtcttgaatgatcgtctgagctggaagcaactcgaag
agaagtttccatctccacatggtccacgtgggacagtagctgaagcccaaagggcaggct
acatgtccataagacgatttgccgatgaggcgacacgaggtgtcattttccaaaacttag
tttcggaacctcataagatctccaactttaacacacaaccttatagaaaaactatgggga
ttgtatgggaaaagttggaggctcttggcattgataaatgctctcgaatcttagattcgg
aggagtatagatcaacgaagactaaagtaaacgtagatttttactttaacacccaagaga
ttacttgtgcagatatagggttctgggacccggataatccggagactgagacctgggatt
tcatagatgttagttttgaaaaactatacactatgaaccttcccactctcagaattcccg
ataggttcctctttcattcgaagaatgaagagttatactatggggagtccaaagaactgg
atacggttcctacggaaccggagacataatgtcttagagtccctcaatcacatagtggtt
gagttacctctttgggttctgtcgaagacgggtcccgaaggagttccaccgacaacatca
cgcat
>ERR1717086_Pvivax_unknown
gtttttttttttgctataatagcaatgcgtgatggaagagtatacctacatccaagcaac
acaccctagggatgttgtcggtgtagggtattcacccttttacgattaccttccggtact
ttcgacgaaagtacagccggatggaaaaagacttcgtctttataccatcccggagggaac
cattcttcaacggtcccatggcggacaatccttaggaaagttaccatgggagaagggagg
ctccttctcgacgagaaggaggaaactccttagagttgtactcacgaagtccttgggcct
aaggcccaccgttgtagacatcctattgacgaggtcaatcaggcactttcaacggattga
aggggctatcaacgctgtcgtcgacagcttgatatgttccgaccccactatgttcctcct
cgaagagaaggaaaatgcaaacatctttagggacttagtccggaagatgttttatgttgg
tactttcaacctcgaccttctggtggatgattggaagaacttctcacgatccctgtttca
tcagtatgctgaaacagaggtcataggtggaagacctactatcagtaggaccaacatcta
caagagactgcttggagtctctatcttcaagaatctggactcatctttcagatcattcca
gattcttggccacctactctcgacacgccagtttccctttatgggaaagaggtgtgagga
gaaatctcttaagaggtttgaggaagtggtgacatctcttcacgaagtgaaggcgtcaca
cctcagtaggatgggagaggccgccttctacataggtagaaagtgccgcctctatcatgt
cccacataatgtgggacatttctccattaacagctcgggagattacgaattctccacctc
cgaaggagggaacgccttaggtgttcgaacgttaatgattgaggtcttagggagaaaatc
cactattgcggaggagatgaccccttggggttttatccaacacaatacggacctcgaagt
ctggaggtatctctatcgggatactcccattctagagggttccttcctagaacctcttac
atcaggttttcctaaggaacaacctggccggctaagaggccttgacgaagtcattggccg
ccagctgatgtatgctgcctggaagaaaagtgtccaagtaccgacggtacgctgtagcac
agtagccgagatgggcaacaaagcccgcatcgttactgtgggaccagcttggctgcagat
cctgcaggcgcctttggcacacactttaaaacacatgatgtggaatcatccatcggtgtt
ctccagttttcatcggcaggatcaggcctggatggcggtcattatgatctccaaatccaa
gctgacgaacttcgacgaagttctatcctccgatttaaaggacgcgacgaatgctcaagg
tatcaccttgactcgtcaccttgtgaggcaatttctaaggggttatggtctaagaccaaa
tccctacgttgacttcgtaatcgatcttattggaccgagagagatcgtcctcccaacggg
acgacgcatcctctcccgaagaggaatcatgatgggtgagcccatggctaagccatgtct
cactctcctgaacctctgtgtagaatattgtgcgtggcgcaaatacaaagttaagtacga
ccgggcaaatctccataggagactcttccatattggaggagacgaccacttagtgatcgg
accccggccctatcttaactatatgacaaaattccaccttctatctgggtcccaaataga
gggtggggtacacggcacctcccgcatagcggtacgctatgtggagagagtactgttcat
agggaatttctcgaagaggaagccccatgatcccaagaattatccagaatcgatgattgt
ggagaccattaaggtcagaattcttgaacgaggatatttgcttcctattatcaaagataa
taagaacgttgccataggcaaatcctctacaatatcagcctgcttaaaatggatgccaaa
gcatccattgtggccagagtggcataagcagatgataagaggcctattcgtgtcacgaat
gggtacatggctgccgaaccttcggaaacatccaaagtgtttcaacagtatcatgttacc
caaattcttcgggggctatggcttagccatgtcagacctcgaggaatatacggcctatac
aaaagcctcccggccattacagtggattatcgccgcagtatgtgacgaccatccacaatg
gagggaagggatcagagaactttcccggttaaaccggaacctctctaagagaggagacac
gaagtgtctaaagttcgaacaagacatcattgagcaactcatgatggtcttgaatgatcg
tctgagctggaagcaactcgaagagaagtttccatctcctcatggtccacgtgggacagt
agctgaagcccgaagggcaggctacatgtccataagacgatttgccgatgaggcgacacg
aggtgtcattttccaaaacttagtttcggaacctcataagatctccaactttaacacaca
accttataggaaaactatggggattgtatgggaaaagttagaggctcttggcattgataa
atgctctcgaatcttagattcagaagagtatagatcaacgaagactaaagtaaacgtaga
tttttactttaacacccaagagattacttgtgcagatatagggttctgggacccggataa
tccggagactgagacctgggacttcattgatgttagttttgaaaaactatacaccatgaa
tcttcccactctcagaattcccgatagattcctctttcattcgaagaatgaagagttata
ctatggggagtccaaagaactggatacggttcctacggaaccggagacataatgtcttag
agtccctcaatcacgtagtggttgagttacctctttgggttctgtcgaagacgggtcccg
aaggagttccaccgacaacatcacgcatccgagccttcggctcaaaaaa
>SRR5298174_Pvivax_Thailand_1
cccgaagaggagttatgatgggtgagcccatggctaagccatgcctcactctcctaaacc
tctgcgtggaatactgcgcgtggcgcagatataaggttaagtatgaccgggcaaatctcc
ataggagactcttccatattggaggagacgatcacttagtggtcggaccccggccatatc
ttaactacatgacaaaattccatcttctatctggttcccaaatagagggtggagtacatg
gtacctctcgtatagcggtccgctatgtagagagagtactgttcatagggaatttctcga
agaggaagccccatgatcccaagaattatccagaatcgatgattgtggagaccataaagg
tcagaattcttgaaagaggatatttgcttcctattatcaaagataataagaacgttgcca
taggcaaatcctctacaatatcagcctgcttgaagtggatgccgaaacacccactgtggc
cagaatggcacaagcagatgataagaggcctattcgtgtcacgaatgggagcatggctgc
cgaaccttcggaagcatccgaaatgtttcaacagtatcatgctacccaaattcttcgggg
gctatggcttagccatgtctgacctcgaggaatatacggcctatacgaaagcctcccgcc
cactacaatggatcatcgccgcagtctgtgacgatcatccgcagtggagggaagggatca
gagaactttcccggttaaaccggaacctctctaagaggggagacacgaagtgtctaaagt
tcgaacaagacatcattgagcaactcatgatggtcttgaatgatcgtctgagttggaaac
aactcgaagagaagtttccatctcctcatggtccacgagggacagtagctgaggcccaac
gggcgggctacatgtccataagacgatttgccgatgaggcgacacgaggtgtcattttcc
aaaacttagtttcggagcctcataagatctccaatttcaacacccaaccctatagaaaaa
ctatggggattgtgtgggaaaaattggaggctcttggcattgataaatgctcgcgaatct
tagattcagacgagtatcgatcaacgaagactaaagtaaacgtagatttttactttaaca
cccaagagattacttgtgcagatatagggttctgggacccggataatccggagactgaga
cgtgggatttcatcgatgttagttttgaaaaactatatacgatgaatcttcccactctta
gaat
>SRR5298174_Pvivax_Thailand_2
agggaggctccttctcgacgagaaggaggaaactccttagagttgtactcacaaagtccc
taggcctaaggcctagtgtcgtggatattctattgacgaggtcaattagacatttccagc
gaatagaaggggctatcaacgctgtcgtcgacagcttgatctgctctgaccctaccatgt
tcctcctcgacgagaaggaaaatggaaacatttttagggacttagtccgaaaaatgtttt
atgttggtactttcaatctcgaccttctggtggatgattggaagaacttctcccgatctc
tgtttcatcaatatgctgagacagaggttataggtgggaggcctactatcagtaggacca
acatctataagagactcttaggagtctccaccttcaagaatctcgattcatctttcagat
cattccagattcttggccacctactctcgacacgtcaatttccctttatggggaagagat
gtgaggagaaatctcttaagaggtttgaggaagttgtgacatccctccacgaagtgaagg
cgtcacacctcagtaggatgggagaggctgcattctacataggtaggaaatgccgtctct
atcatgtgccacataatgtgggacatttctccattaatagctcgggagattatgaattct
ccacctccgaaggagggaacgccttaggtgttcgaacattaatgattgaggtgttaggaa
ggaaatccgtgattgcggaggagatgaccccttggggttatatctaccacaacacggacc
tcgagatatggaggtatctctatagggatacccccatccttgagggttccttcctcgaac
ctcttacatcaggctttcctaaggaacagccaggacggctgaggggccttgacgaagtca
tcggccgccagctgatgtacgctgcctggaagaagagtgtccgagtacctacggtacgct
gtagcacagtggctgagatgggtaataaagcccgaatcgttactgtgggtccagcatggc
tgcagatcctgcaggcgcctttggcacacactctaaaacacatgatgtggaatcacccat
cagtgttctccagttttcatcgacaggaccaggcttggatggcggtcattatgatctcca
aatccaagctgacgaacttcgacgaagttctatcctccgatttgaaggacgcgacgaacg
ctcaaggtatcaccttgactcgtcaccttgtgaggcaatttctaaggggttatggtctaa
gaccaaatccctacgttgacttcgtaatcgatcttattggaccgagagagatagtcctcc
cgacgggaagacgtatcctctcccgaagagga
>SRR5298175_Pvivax_Thailand
atgcgtgatggaagagtatacctacatccaagcaacacaccctagggatgttgtcggtgt
agggtattcacccttttacgattaccttccggtactttcgacgaaagtacaaccggatgg
aaaaagacttcgtctttataccatcccggaaggaaccattcttcaacggtcccatggagg
acaatccttaggaaagttaccatgggagaagggaggctccttctcgacgagaaggaggaa
actccttagagttgtactcacaaagtccctaggcctaaggcctagtgtcgtggatattct
attgacgaggtcaattagacatttccagcgaatagaaggggctatcaacgctgtcgtcga
cagcttgatctgctctgaccctaccatgttcctcctcgacgagaaggaaaatggaaacat
ttttagggacttagtccgaaaaatgttttatgttggtactttcaatctcgaccttctggt
ggatgattggaagaacttctcccgatctctgtttcatcaatatgctgagacagaggttat
aggtgggaggcctactatcagtaggaccaacatctataagagactcttaggagtctccac
cttcaagaatctcgattcatctttcagatcattccagattcttggccacctactctcgac
acgtcaatttccctttatggggaagagatgtgaggagaaatctcttaagaggtttgagga
agttgtgacatccctccacgaagtgaaggcgtcacacctcagtaggatgggagaggctgc
attctacataggtaggaaatgccgtctctatcatgtgccacataatgtgggacatttctc
cattaatagctcgggagattatgaattctccacctccgaaggagggaacgccttaggtgt
tcgaacattaatgattgaggtgttaggaaggaaatccgtgattgcggaggagatgacccc
ttggggttatatctaccacaacacggacctcgagatatggaggtatctctatagggatac
ccccatccttgagggttccttcctcgaacctcttacatcaggctttcctaaggaacagcc
aggacggctgaggggccttgacgaagtcatcggccgccagctgatgtacgctgcctggaa
gaagagtgtccgagtacctacggtacgctgtagcacagtggctgagatgggtaataaagc
ccgaatcgttactgtgggtccagcatggctgcagatcctgcaggcgcctttggcacacac
tctaaaacacatgatgtggaatcacccatcagtgttctccagttttcatcgacaggacca
ggcttggatggcggtcattatgatctccaaatccaagctgacgaacttcgacgaagttct
atcctccgatttgaaggacgcgacgaacgctcaaggtatcaccttgactcgtcaccttgt
gaggcaatttctaaggggttatggtctaagaccaaatccctacgttgacttcgtaatcga
tcttattggaccgagagagatagtcctcccgacgggaagacgtatcctctcccgaagagg
agttatgatgggtgagcccatggctaagccatgcctcactctcctaaacctctgcgtgga
atactgcgcgtggcgcagatataaggttaagtatgaccgggcaaatctccataggagact
cttccatattggaggagacgatcacttagtggtcggaccccggccatatcttaactacat
gacaaaattccatcttctatctggttcccaaatagagggtggagtacatggtacctctcg
tatagcggtccgctatgtagagagggtactgttcatagggaatttctcgaagaggaagcc
ccatgatcccaagaattatccagaatcgatgattgtggagaccataaaggtcagaattct
tgaaagaggatatttgcttcctattatcaaagataataagaacgttgccataggcaaatc
ctctacaatatcagcctgcttgaagtggatgccgaaacacccactgtggccagaatggca
caagcagatgataagaggcctattcgtgtcacgaatgggagcatggctgccgaaccttcg
gaagcatccgaaatgtttcaacagtatcatgctacccaaattcttcgggggctatggctt
agccatgtctgacctcgaggaatatacggcctatacgaaagcctcccgcccactacaatg
gatcatcgccgcagtctgtgacgatcatccgcagtggagggaagggatcagagaactttc
ccggttaaaccggaacctctctaagaggggagacacgaagtgtctaaagttcgaacaaga
catcattgagcaactcatgatggtcttgaatgatcgtctgagttggaaacaactcgaaga
gaagtttccatctcctcatggtccacgagggacagtagctgaggcccaacgggcgggcta
catgtccataagacgatttgccgatgaggcgacacgaggtgtcattttccaaaacttagt
ttcggagcctcataagatctccaatttcaacacccaaccctatagaaaaactatggggat
tgtgtgggaaaaattggaggctcttggcattgataaatgctcgcgaatcttagattcaga
cgagtatcgatcaacgaagactaaagtaaacgtagatttttactttaacacccaagagat
tacttgtgcagatatagggttctgggacccggataatccggagactgagacgtgggattt
catcgatgttagttttgaaaaactatatacgatgaatcttcccactcttagaattcccga
tagatttctctttcattcgaagaatgaagagctgtactatggggagtccccagaactgga
cacggttcctacggaaccggagacataatgtcttagagtcctccagtcacgtcgtgactg
gattacctctttgggttctgtcgaagacgggtcccgaaggagttccaccgacaacatcac
gcat
>SRR5298176_Pvivax_Thailand_1
gagggaacgccttaggcgttcgaacattaatgattgaggtcttagggaggaaatccacta
ttgcagaggaggtgaccccatggggtttcatccaacacaatatggacctcgagatttgga
ggtatctctaccgggatacccccatcctagagggttccttcctagagcctcttacatcag
gttttcctaaggaacaacctggccggctgagaggccttgacgaagtcatcggccgtcagc
tgatgtatgctgcctggaagaaaagtgtccaagtaccgacggtacgctgtagtacagtag
ccgagatgggcaacaaggcccgtatcgtcactgtaggaccagcctggctgcagattctgc
aggcgccattggcacacactttaaaacacatgatgtggaatcacccatcagtgttctcca
gttttcatcggcaggatcaagcttggatggcggtcattatgatctccaaatccaagttga
cgaacttcgacgaagttctatcctccgatttaaaggacgcgacgaatgctcaaggtatca
c
>SRR5298176_Pvivax_Thailand_2
atctactctaagagaggagacacgaagtgtctaaagttcgaacaagacatcattgagcaa
ctcatgatggtcttgaatgatcgtctgagttggaaacaactcgaagagaagtttccatct
cctcatggtccacgagggacggtagctgaggcccaacgggcgggctacatgtccataaga
cgatttgccgatgaggcgacacgaggtgtcattttccaaaacttagtttcggaacctcat
aagatctccaactttaacacacaaccctatagaaaaactatggggattgtgtgggaaaag
ttggaggctcttggcattgataaatgctcccgaatcttagattcagaggagtatagatca
acgaagactaaagtaaacgtagatttttactttaacacccaagagattacttgtgcagat
atagggttctgggacccggataatccggagactgagacctgggatttcattgacgttagt
tttgaaaaactatacaccatgaatcttcccactctcagaattcccgataggttcctcttt
cattcgaagaatgaagagttatactatggggagtccgaagaactggacacggttcctacg
gaaccggagacataatgtcttagagtccctcaaccacgtagtggttgagttacctctttg
ggttctgtcgaagacgggtcccgaaggagttccaccgacaacatcacgcatccgagcctt
cggctcaaaaaaaattccccatgtactctg
>SRR5298176_Pvivax_Thailand_3
atctataatagcaatgcgtgatggaagagtatacctacatccaagcaacacaccctaggg
atgttgtcggtgtagggtattcacccttttacgattaccttccggtactttcgacgaaag
tacaaccagatggaaagagacttcgtctttataccatcccggaaggaaccattcttcaac
ggtcccatggaggacaatccttaggaaagttaccatgggagaagggaggctccttctcgt
cgagaaggaggaaactccttagagttgtactcacaaagtccttgggcctaaggcccaccg
ttgtagatattctattgacgaggtcaatcagacacttccaacggatagaaggggctatca
atgctgtcgtcgacagcttgatatgctctgatcccactatgttcctcctcgaagagaagg
aaaatgcaaacatctttagggacttagtccgaaagatgttttatgttggtactttcaatc
tcgaccttctggtggatgattggaagaacttctcacgatccctgtttcaccagtatgctg
aaacagaggtcataggtggaagacctactatcagtaggaccaacatctacaagagactcc
tcggggtctctactttcaagagtctggattcatctttcagatcattccagattcttggcc
acctactctcgacacgccagtttccctttatgggaaaaaggtgtgaagagaaatctctta
agaggtttgaggaagtagtgacatccctccacgaagtgaaggcgtcacacctcagtagga
tgggagaggctgccttttacataggtaaaaagtgtcgcctctatcatgtcccacataatg
taggacatttttccattaatagttcgggagattatgaattctccacctccgaaggaggga
acgccttagg
>SRR5298177_Pvivax_Thailand
tggtatcaacgcagagtacatggggatatttttttgctataatagcaatgcgtgatggaa
gagtatacctacatccaagcaacacaccctagggatgttgtcggtgtagggtattcaccc
ttttacgattaccttccggtactttcgacgaaagtacaaccagatggaaagagacttcgt
ctttataccatcccggaaggaaccattcttcaacggtcccatggaggacaatccttagga
aagttaccatgggagaagggaggctccttctcgtcgagaaggaggaaactccttagagtt
gtactcacaaagtccttgggcctaaggcccaccgttgtagatattctattgacgaggtca
atcagacacttccaacggatagaaggggctatcaatgctgtcgtcgacagcttgatatgc
tctgatcccactatgttcctcctcgaagagaaggaaaatgcaaacatctttagggactta
gtccgaaagatgttttatgttggtactttcaatctcgaccttctggtggatgattggaag
aacttctcacgatccctgtttcaccagtatgctgaaacagaggtcataggtggaagacct
actatcagtaggaccaacatctacaagagactcctcggggtctctactttcaagagtctg
gattcatctttcagatcattccagattcttggccacctactctcgacacgccagtttccc
tttatgggaaaaaggtgtgaagagaaatctcttaagaggtttgaggaagtagtgacatcc
ctccacgaagtgaaggcgtcacacctcagtaggatgggagaggctgccttttacataggt
aaaaagtgtcgcctctatcatgtcccacataatgtaggacatttttccattaatagttcg
ggagattatgaattctccacctccgaaggagggaacgccttaggcgttcgaacattaatg
attgaggtcttagggaggaaatccactattgcagaggaggtgaccccatggggtttcatc
caacacaatatggacctcgagatttggaggtatctctaccgggatacccccatcctagag
ggttccttcctagagcctcttacatcaggttttcctaaggaacaacctggccggctgaga
ggccttgacgaagtcatcggccgtcagctgatgtatgctgcctggaagaaaagtgtccaa
gtaccgacggtacgctgtagtacagtagccgagatgggcaacaaggcccgtatcgtcact
gtaggaccagcctggctgcagattctgcaggcgccattggcacacactttaaaacacatg
atgtggaatcacccatcagtgttctccagttttcatcggcaggatcaagcttggatggcg
gtcattatgatctccaaatccaagttgacgaacttcgacgaagttctatcctccgattta
aaggacgcgacgaatgctcaaggtatcaccttgactcgtcacattgtgaggcaatttcta
aggggctatggtctaagaccaaatccctacgttgacttcgtaatcgatcttattggaccg
agagagatcgttctcccgacgggacgacgtatcctctcccgaagaggagtcatgatgggt
gagcccatggctaagccatgtctcactctcctgaacctctgcgtggaatattgcgcgtgg
cgcaagtacaaggttaagtacgaccgggcaaatctccataggagactcttccatattgga
ggagacgatcacttagtggtcggaccccggccctatcttaactacatgacgaaattccat
ctcctatctggttcccagatagagggtggagtacacggtacctcccgtatagcagtacgc
tatgttgagagggtactgttcatagggaatttctcgaagaggaagccccatgatcccaag
aattatccagaatcgatgattgtggagaccattaaggtcagaattcttgaaagaggatat
ttgcttcctattatcaaagataataagaacgttgccataggcaaatcctctacaatatca
gcttgcttaaaatggatgccaaagcatccattatggccagaatggcataagcaaatgata
agaggcctattcgtgtcacggatgggtacatggctgccgaaccttcggagacatccgaag
tgtttctacagtatcatgttgcccaaattcttcgggggctatggcttagccatgtcagac
ctcgaggaatatacggcctatacaaaagcttcccgtccattacagtggatcatcgccgca
gtatgtgacgatcacccacaatggagggaagggattagagaactttcccggttaaaccgg
aacctctctaagagaggagacacgaagtgtctaaagttcgaacaagacatcattgagcaa
ctcatgatggtcttgaatgatcgtctgagttggaaacaactcgaagagaagtttccatct
cctcatggtccacgagggacggtagctgaggcccaacgggcgggctacatgtccataaga
cgatttgccgatgaggcgacacgaggtgtcattttccaaaacttagtttcggaacctcat
aagatctccaactttaacacacaaccctatagaaaaactatggggattgtgtgggaaaag
ttggaggctcttggcattgataaatgctcccgaatcttagattcagaggagtatagatca
acgaagactaaagtaaacgtagatttttactttaacacccaagagattacttgtgcagat
atagggttctgggacccggataatccggagactgagacctgggatttcattgacgttagt
tttgaaaaactatacaccatgaatcttcccactctcagaattcccgataggttcctcttt
cattcgaagaatgaagagttatactatggggagtccgaagaactggacacggttcctacg
gaaccggagacataatgtcttagagtccctcaaccacgtagtggttgagttacctctttg
ggttctgtcgaagacgggtcccgaaggagttccaccgacaacatcacgcatccgagcctt
cggct
>SRR5298180_Pvivax_Thailand_1
gctaagccatgtctcactctcctgaacctctgtgtagaatattgcgcgtggcgcaaatat
aaagttaagtacgaccgggcaaatctccataggagactcttccatattgggggagacgat
cacttagtggtcggaccccggccctatcttaactacatgacaagattccacctcctatct
ggttcccagattgaaggtggagtgcatggtacctctcgcatagcggtccgttatgtagag
agagtactattcatagggaatttctcgaagaggaagccccatgatcccaagaattatcca
gaatcgatgattgtggagaccattaaggtcagaattcttgaacgaggatatttgcttcct
attatcaaagataataagaacgttgccataggcaaatcctccacaatatcagcctgcttg
aaatggatgcctaaacatccattgtggccagaatggcacaagcagatgataagaggccta
ttcgtgtcacgaatgggtgcatggctaccgaaccttcggaaacatccgaagtgttttaat
agcatcatgctacccaaattcttcgggggctatggcttagccatgtcagacctcgaagaa
tacacggcctatacaaaagcctcccgtccacttcagtggattatcgccgcagtctgtgac
gaccacccacagtggagggaagggatcagagaactttcccggttaaaccggaacctctcg
aagaggggagacacgaagtgtctaaagttcgaacaagacatcattgagcaactcatgatg
gtcttgaatgatcgtctgagctggaaacaactcgaagagaagtttccatctcctcatggt
ccacgaggaacagtagcagaggcccaacgggcgggctacatgtccataagacgatttgcc
gatgaggcgacacgaggtgtcattttccaaaacttagtttcggagcctcataagatctct
aacttcaacacacagccctatagaaaaactatggggattgtgtgggagaagttggaggct
cttggcattgataaatgctcacgaatcttagattctgatgagtatagatcaacgaagact
aaagtaaacgtagatttttactttaatacccaagagatcacttgtgcagatatagggttc
tgggacccggataatccggagactgagacttgggatttcattgatgttagtttcgaaaaa
ctgtacaccatgaatcttcccactctcagaattcccgatagatttctctttcattcgaag
aatgaggagttgtactatggggagtccaaagaactggacacggttcctacggaaccggag
acataatgtcttagagtccctcagccacatagtgactgagttacctctttgggttctgtc
gaagacgggtcccgaaggagttccaccgacaacatcacgcat
>SRR5298180_Pvivax_Thailand_2
atggaaaaagacttcgtctttataccatcccggaaggaaccattcttcaacggtcccatg
gtggacaatccttaggaaagctaccatgggaacagggaggctccttctcgacgagaagga
gaaaactccttagagttgttctcacaaagtccttgggcctacggcccgccgtcgtggata
tcctattgacgaggtcaatcaggcatttccaacggatagagggggctattaatgctgtcg
tagacagcttaatatgctctgaccctaccatgttcctcctcgaagagaaggaaaacggaa
acatctttagggacttagtccgaaagatgttttatgttggtactttcaacctcgaccttt
tggtggatgattggaagaacttctcccgatccctgtttcatcaatatgctgagacagagg
ttatcggcggaaggcctactgtcagtaggaccaacatctataagagactccttggggtct
ctaccttcaagaatttagattcatctttcagatcgttccaaattcttggccacctactct
cgacgcgccaatttccctttatgggaaagaggtgtgaagagaaatctcttaagaggtttg
aggaagttgtgacatccctccacgaagtgaaggcgtcacacctcagtaggatgggagagg
ccgccttctacataggtagaaagtgccgcctctatcaggtcccacataatgtaggacatt
tctccattaatagttcgggagactatgagttctccacctccgaaggaggaaacgccttag
gcgttcgaacattaatgattgaggtcttaggaaggaaatccacagttgagga
>SRR5298181_Pvivax_Thailand
atgcgtgatggaagagtatacctacatccaagcaacacaccctagggatgttgtcggtgt
agggtattcacccttttacgattaccttccggtgctttcgacgaaagtacaaccggatgg
aaaaagacttcgtctttataccatcccggaaggaaccattcttcaacggtcccatggtgg
acaatccttaggaaagctaccatgggaacagggaggctccttctcgacgagaaggagaaa
actccttagagttgttctcacaaagtccttgggcctacggcccgccgtcgtggatatcct
attgacgaggtcaatcaggcatttccaacggatagagggggctattaatgctgtcgtaga
cagcttaatatgctctgaccctaccatgttcctcctcgaagagaaggaaaacggaaacat
ctttagggacttagtccgaaagatgttttatgttggtactttcaacctcgaccttttggt
ggatgattggaagaacttctcccgatccctgtttcatcaatatgctgagacagaggttat
cggcggaaggcctactgtcagtaggaccaacatctataagagactccttggggtctctac
cttcaagaatttagattcatctttcagatcgttccaaattcttggccacctactctcgac
gcgccaatttccctttatgggaaagaggtgtgaagagaaatctcttaagaggtttgagga
agttgtgacatccctccacgaagtgaaggcgtcacacctcagtaggatgggagaggccgc
cttctacataggtagaaagtgccgcctctatcaggtcccacataatgtaggacatttctc
cattaatagttcgggagactatgagttctccacctccgaaggaggaaacgccttaggcgt
tcgaacattaatgattgaggtcttaggaaggaaatccacagttgaggaggagatgacccc
ttggggttatatccagcacaacatggacctcgagatttggaggtacctctaccgagatac
ccccatcctggagggctcctttctcgaacctctaacgtcaggctttccgaaggaacagcc
tggtcggctgaggggtcttgacgaagtcattggccgtcagctgatgtacgctgcctggaa
gaaaagtgtccaagtacctacggtacgctgtagtacagtggccgagatgggtaataaagc
ccgtatcgtcactgtaggaccagcttggctgcagattctgcaggcgcctttggcacacac
tttaaaacacatgatgtggaatcacccatctgtgttttccagctttcatcggcaggatca
ggcttggatggcggtcattatgatctccaaatccaagttgacgaacttcgacgaagttct
ttcctccgatctaaaggacgcgacgaatgctcaaggtatcaccttgacacgtcaccttgt
gaggcaatttctaagaggttacggtctaagaccgaatccctacgttgacttcgtaatcga
tcttattggaccgagagagatcgtcctcccgacgggacgacggatcctctcacgaagagg
agtcatgatgggcgagcccatggctaagccatgtctcactctcctgaacctctgtgtaga
atattgcgcgtggcgcaaatataaagttaagtacgaccgggcaaatctccataggagact
cttccatattgggggagacgatcacttagtggtcggaccccggccctatcttaactacat
gacaagattccacctcctatctggttcccagattgaaggtggagtgcatggtacctctcg
catagcggtccgttatgtagagagagtactattcatagggaatttctcgaagaggaagcc
ccatgatcccaagaattatccagaatcgatgattgtggagaccattaaggtcagaattct
tgaacgaggatatttgcttcctattatcaaagataataagaacgttgccataggcaaatc
ctccacaatatcagcctgcttgaaatggatgcctaaacatccattgtggccagaatggca
caagcagatgataagaggcctattcgtgtcacgaatgggtgcatggctaccgaaccttcg
gaaacatccgaagtgttttaatagcatcatgctacccaaattcttcgggggctatggctt
agccatgtcagacctcgaagaatacacggcctatacaaaagcctcccgtccacttcagtg
gattatcgccgcagtctgtgacgaccacccacagtggagggaagggatcagagaactttc
ccggttaaaccggaacctctcgaagaggggagacacgaagtgtctaaagttcgaacaaga
catcattgagcaactcatgatggtcttgaatgatcgtctgagctggaaacaactcgaaga
gaagtttccatctcctcatggtccacgaggaacagtagcagaggcccaacgggcgggcta
catgtccataagacgatttgccgatgaggcgacacgaggtgtcattttccaaaacttagt
ttcggagcctcataagatctctaacttcaacacacagccctatagaaaaactatggggat
tgtgtgggagaagttggaggctcttggcattgataaatgctcacgaatcttagattctga
tgagtatagatcaacgaagactaaagtaaacgtagatttttactttaatacccaagagat
cacttgtgcagatatagggttctgggacccggataatccggagactgagacttgggattt
cattgatgttagtttcgaaaaactgtacaccatgaatcttcccactctcagaattcccga
tagatttctctttcattcgaagaatgaggagttgtactatggggagtccaaagaactgga
cacggttcctacggaaccggagacataatgtcttagagtccctcagccacatagtgactg
agttacctctttgggttctgtcgaagacgggtcccgaaggagttccaccgacaacatcac
gcatccgagcc
>SRR5298182_Pvivax_Thailand
gcacggcacatcccgcatagcggtacgctatgtcgagagagtgctattcatagggaattt
ctcgaagaggaaaccccatgaccccaagaattatccagaatcgatgattgtggagaccat
taaggtcaggattcttgaacgaggatatttgcttcctattatcaaggataataagaacgt
tgccataggcaaatcctctacaatatcagcctgcttgaagtggatgcctaagcatccact
gtggccagaatggcacaagcagatgataagaggcctgttcgtgtcacgaatgggggcatg
gttgccgaaccttcggaaacatccgaagtgtttcaacagtatcatgcttcccaaattctt
cgggggctatggcttagccatgtcagacctcgaagaatacacggcctatacaaaagcctc
ccgaccacttcagtggattattgccgcagtctgcgacgatcacccacagtggagggaagg
gatcagagaactttcccggttaaaccggaacctctctaagaggggagacacgaagtgtct
gaagttcgaacaggacatcattgagcaactcatgatggtcctgaatgatcggctgagctg
gaaacaactcgaagagaagtttccctctcc
>SRR5298183_Pvivax_Thailand
atggaagagtatacctacatccaagcaacacaccctagggatgttgtcggtgtagggtat
tcacccttttacgattaccttccggtactttcgacgaaagtacaaccggatggaaaaaga
ctacgtctttataccatcccggaaggaaccattcttcaacggtcccatggaggacaatcc
ttaggaaagttaccatgggaacagggaggctccttctcgacgagaaggaggaaactcctt
agagttgttcttacaaagtccttaggcctaaggcctaccgtcgtggatatcctattgaca
aggtcaataaggcatttccaacggatagaaggggctatcaatgctgtcgtcgacagtttg
atatgctccgaccctaccatgttcctcctcgaagagaaggagaatggagccatctttagg
gacttagtccggaagatgttttatgttggtactttcaatctcgaccttctggtggatgac
tggaagaacttctcccgatctctgtttcatcagtatgctgaaaccgaggtcattggtggg
aggcctactatcagtaggaccaacatttacaagagactcctgggagtctctaccttcaag
aatctcgattcatctttcagatcattccagattcttggccacctactctcaacacgtcaa
ttcccctttatgggaaagagatgtgaagagaaatctcttaagaggtttgaggaagttgtg
acatccctccacgaagtgaaggcgtcacacctcagtaggatgggagaggctgccttctac
ataggtagaaagtgccgcctctatcatgtcccacataatgtcggacatttttccattaat
agttcgggagattacgaattctccacctccgaaggagggaacgccttaggtgttcgaact
ttaatgattgaggtcttagggaggaaatccacggttgaggaggaaatgaccccttggggt
tatattcaccacaacatggacctcgagatttggcggtacctctatcgagatacccccata
cttgagggctcctttcttgaacctcttacatcaggttttccgaaggaacaaccgggacgg
ctgaggggtctcgacgagaccattggccgtcagctgatgtatgctgcctggaagaaaagt
gtccaagtacctacggtacgctgtagcacagtggccgagatgggcaacaaagcccgtatc
gtcactgtgggaccagcctggctgcagatcctgcaggcgcctttggcgcacactttaaaa
cacatgatgtggaatcacccatctgtgttttccagttttcatcggcaggatcaagcttgg
atggcggtcattatgatctccaaatccaaactgacgaacttcgacgaagttctatcctcc
gatctaaaggacgcgacaaacgcccagggtatcaccctgacacgtcatcttgtaaggcaa
tttctaaggggttatggtctaagaccaaatccctacgttgacttcataatcgatcttatt
ggacctcgagagattgtcctccctacggggcgacgtattctctctcgcagaggtatcatg
atgggtgagcccatggcgaagccatgtctcacccttctgaatctctgtgtggaatattgc
gcgtggcgcaaatataaagttaagtacgaccgggcaaatctccataggagactcttccat
attggaggagacgatcacttagtggtcgggccccggccataccttaactatatgacaaaa
ttccatcttctatctggttcccagatagagggtggagtgcacggcacatcccgcatagcg
gtacgctatgtcgagagagtgctattcatagggaatttctcgaagaggaaaccccatgac
cccaagaattatccagaatcgatgattgtggagaccattaaggtcaggattcttgaacga
ggatatttgcttcctattatcaaggataataagaacgttgccataggcaaatcctctaca
atatcagcctgcttgaagtggatgcctaagcatccactgtggccagaatggcacaagcag
atgataagaggcctgttcgtgtcacgaatgggggcatggttgccgaaccttcggaaacat
ccgaagtgtttcaacagtatcatgcttcccaaattcttcgggggctatggcttagccatg
tcagacctcgaagaatacacggcctatacaaaagcctcccgaccacttcagtggattatt
gccgcagtctgcgacgatcacccacagtggagggaagggatcagagaactttcccggtta
aaccggaacctctctaagaggggagacacgaagtgtctgaagttcgaacaggacatcatt
gagcaactcatgatggtcctgaatgatcggctgagctggaaacaactcgaagagaagttt
ccctctccccatggtccacgaggaacagtagcagaggcccaacgggcgggctacatgtcc
ataagacgatttgccgatgaggcgacacgaggtgtcattttccaaaacttagtttcggag
cctcataagatctctaacttcaacacacaaccctatagaaaaactatgggaattgtgtgg
gagaagttagaggctcttggcattgataaatgctcacgaatcttagattcagatgagtat
cgatcaacgaagactaaagtaaacgtagatttttactttaacacccaagagattacttgt
gcagatatagggttctgggacccggataatccggaaactgagacctgggatttcattgat
gtcagttttgaaaaactgtacaccatgaatctccctactctcagaattcccgatagattt
ctctttcattcgaagaatgaagagttatactatggggagtccaaagaactggacacggtt
cctacggaaccggagacataatgtcttagagtcctccagtcacgtcgtggctggattacc
tctttgggttctgtcgaagacgggtcccgaaggagttccaccgacaacatcacgcatc
>SRR5298185_Pvivax_Thailand
gatggaagagtatacctacatccaagcaacacaccctagggatgttgtcggtgtagggta
ttcacccttttacgattaccttccggtactttcgacgaaagtacaaccggatggaaaaag
actacgtctttataccatcccggaaggaaccattcttcaacggtcccatggaggacaatc
cttaggaaagttaccatgggaacagggaggctccttctcgacgagaaggaggaaactcct
tagagttgttcttacaaagtccttaggcctaaggcctaccgtcgtggatatcctattgac
aaggtcaataaggcatttccaacggatagaaggggctatcaatgctgtcgtcgacagttt
gatatgctccgaccctaccatgttcctcctcgaagagaaggagaatggagccatctttag
ggacttagtccggaagatgttttatgttggtactttcaatctcgaccttctggtggatga
ctggaagaacttctcccgatctctgtttcatcagtatgctgaaaccgaggtcattggtgg
gaggcctactatcagtaggaccaacatttacaagagactcctgggagtctctaccttcaa
gaatctcgattcatctttcagatcattccagattcttggccacctactctcaacacgtca
attcccctttatgggaaagagatgtgaagagaaatctcttaagaggtttgaggaagttgt
gacatccctccacgaagtgaaggcgtcacacctcagtaggatgggagaggctgccttcta
cataggtagaaagtgccgcctctatcatgtcccacataatgtcggacatttttccattaa
tagttcgggagattacgaattctccacctccgaaggagggaacgccttaggtgttcgaac
tttaatgattgaggtcttagggaggaaatccacggttgaggaggaaatgaccccttgggg
ttatattcaccacaacatggacctcgagatttggcggtacctctatcgagatacccccat
acttgagggctcctttcttgaacctcttacatcaggttttccgaaggaacaaccgggacg
gctgaggggtctcgacgagaccattggccgtcagctgatgtatgctgcctggaagaaaag
tgtccaagtacctacggtacgctgtagcacagtggccgagatgggcaacaaagcccgtat
cgtcactgtgggaccagcctggctgcagatcctgcaggcgcctttggcgcacactttaaa
acacatgatgtggaatcacccatctgtgttttccagttttcatcggcaggatcaagcttg
gatggcggtcattatgatctccaaatccaaactgacgaacttcgacgaagttctatcctc
cgatctaaaggacgcgacaaacgcccagggtatcaccctgacacgtcatcttgtaaggca
atttctaaggggttatggtctaagaccaaatccctacgttgacttcataatcgatcttat
tggacctcgagagattgtcctccctacggggcgacgtattctctctcgcagaggtatcat
gatgggtgagcccatggcgaagccatgtctcacccttctgaatctctgtgtggaatattg
cgcgtggcgcaaatataaagttaagtacgaccgggcaaatctccataggagactcttcca
tattggaggagacgatcacttagtggtcgggccccggccataccttaactatatgacaaa
attccatcttctatctggttcccagatagagggtggagtgcacggcacatcccgcatagc
ggtacgctatgtcgagagagtgctattcatagggaatttctcgaagaggaaaccccatga
ccccaagaattatccagaatcgatgattgtggagaccattaaggtcagaattcttgaacg
aggatatttgcttcctattatcaaggataataagaacgttgccataggcaaatcctctac
aatatcagcctgcttgaagtggatgcctaagcatccactgtggccagaatggcacaagca
gatgataagaggcctgttcgtgtcacgaatgggggcatggttgccgaaccttcggaaaca
tccgaagtgtttcaacagtatcatgcttcccaaattcttcgggggctatggcttagccat
gtcagacctcgaagaatacacggcctatacaaaagcctcccgaccacttcagtggattat
tgccgcagtctgcgacgatcacccacagtggagggaagggatcagagaactttcccggtt
aaaccggaacctctctaagaggggagacacgaagtgtctgaagttcgaacaggacatcat
tgagcaactcatgatggtcctgaatgatcggctgagctggaaacaactcgaagagaagtt
tccctctccccatggtccacgaggaacagtagcagaggcccaacgggcgggctacatgtc
cataagacgatttgccgatgaggcgacacgaggtgtcattttccaaaacttagtttcgga
gcctcataagatctctaacttcaacacacaaccctatagaaaaactatgggaattgtgtg
ggagaagttagaggctcttggcattgataaatgctcacgaatcttagattcagatgagta
tcgatcaacgaagactaaagtaaacgtagatttttactttaacacccaagagattacttg
tgcagatatagggttctgggacccggataatccggaaactgagacctgggatttcattga
tgtcagttttgaaaaactgtacaccatgaatctccctactctcagaattcccgatagatt
tctctttcattcgaagaatgaagagttatactatggggagtccaaagaactggacacggt
tcctacggaaccggagacataatgtcttagagtcctccagtcacgtcgtggctggattac
ctctttgggttctgtcgaagacgggtcccgaaggagttccaccgacaacatcacgcat
>SRR5298188_Pvivax_Thailand
aatagcaatgcgtgatggaagagtatacctacatccaagcaacacaccctagggatgttg
tcggtgtagggtattcacccttttacgattaccttccggtactttcgacgaaagtacaac
cagatgggaaaagacttcgtctttataccatcccggaaggaaccattcttcaacggtccc
atggaggacaatccttaggaaagttaccatgggagaagggaggctccttctcgtcgagga
ggaggaaactccttagagttgtactcacaaagtccttaggcctaaggcctaccgttgtgg
atatcctattgacgaggtcaattaggcatttccaacggatagaaggggctatcaatgctg
tcgtcgacagcttgatatgctctgaccctactatgttccttctcgaagagaagaaaaata
caaacatctttagggacttagtccgaaagatgttttatgttggtactttcaatctcgacc
ttctggtggatgattggaagaacttctcacgatctctgtttcatcaatatgctgaaacag
aggtcataggtggaagacctactatcagtaggaccaacatctacaagagactccttgggg
tctctaccttcaagaatctggactcatctttcagatcattccagattcttggccacctac
tctcgacacgccagtttccctttatgggaaagaggtgtgaagagaaatctcttaagaggt
ttgaggaagtagtgacatccctccacgaagtgaaggcgtcacacctcagtaggatgggag
aggctgccttctacataggtagaaagtgccgcctctatcatgtcccacataatgtggggc
atttctccattaatagttcgggagattatgaattctccacctccgaaggagggaatgcct
taggcgttcgaacattaatgatcgaggtcttaggaaggaaatccactattgcagaggaga
tgaccccatggggtttcatccaacacaatatggacctcgagatttggagatatctctacc
gggatatccccattctggagggttccttcctagagccccttacatcaggttttcctaagg
aacaacccggccggctgagaggccttgacgaagtcattggccgtcagctgatgtatgctg
cctggaagaaaagtgtccgagtaccgacggtacgctgtagtacagtagcagagatgggca
ataaggcccgtatcgttactgtaggaccagcctggctgcagatcctgcaggcgccattgg
cacacactttaaaacacatgatgtggaatcacccatcagtgttctccagttttcatcggc
aggatcaagcttggatggcggtcattatgatctccaaatccaagctaacgaacttcgacg
aagttctgtcctccgatttaaaggacgcgacgaatgcccaaggtatcaccttgactcgtc
accttgtgaggcaatttctaaggggttatggtctaagaccaaatccctacgttgacttcg
taatcgatcttattggaccgagagagatcgtcctcccgacgggacgacgtatcctctccc
gaagaggagtcatgatgggtgagcccatggctaagccatgtctcactcttctgaacctct
gcgtggaatattgcgcgtggcgcaagtataaagttaagtacgaccgggcaaatctccata
ggagactcttccatattggaggagacgatcacttagtggtcggaccccggccctatctta
actatatgacgaaattccacctcttatctggttcccagatagagggcggagtacacggta
cctcccggatagcggtacgctacgtggagagggtactgttcatagggaatttctcgaaga
ggaagccccatgatcccaagaattatccagaatcgatgattgtggagaccattaaggtca
gaattcttgaaagaggatatctgcttcctattatcaaagataataagaacgttgccatag
gcaaatcctctacaatatcagcttgcttaaaatggatgccaaaacatccattgtggccag
aatggcataagcaaatgataagaggcctattcgtgtcacgaatgggtacatggctgccga
accttcggaaacatccgaagtgcttccacagtatcatgttgcccaaattcttcgggggct
atggcttagccatgtcagacctcgaggaatatacggcctatacaaaagcctcccgcccat
tacagtggatcatcgccgcagtatgtgacgatcacccacaatggagggaagggatcagag
aactttcccggttaaaccggaacctctccaagagaggagacacgaagtgtctaaagttcg
aacaagacatcattgagcaactcatgatggtcttgaatgatcgtctgagttggaagcaac
tcgaagagaagtttccatctcctcatggtccgcgagggacagtagcagaggcccaacggg
cgggctacatgtccataagacgatttgccgatgaggcgacacgaggtgtcattttccaaa
acttagtttcggaacctcataagatctccaactttaacacacaaccctataggaaaacta
tggggattgtgtgggaaaagttagaggctcttggcattgataaatgctctcgaatcttag
attcagaagagtatagatcaacgaagactaaagtaaacgtagatttttactttaacaccc
aagagattacttgtgcagacatagggttctgggacccggataatccggagactgagacct
gggatttcattgatgttagtttcgaaaaactatacaccatgaatctccccactctcagaa
ttcccgatagattcctctttcattcgaagaatgaagagttatactatggggagtccaaag
aactggacacggttcctacggaaccggagacataatgtcttagagtccctcaatcacgta
gtgattgagttacctctttgggttctgtcgaagacgggtcccgaaggagttccaccgaca
acatcacgcatccgagccttcggctcaaaa
>SRR5298189_Pvivax_Thailand
gctataatagcaatgcgtgatggaagagtatacctacatccaagcaacacaccctaggga
tgttgtcggtgtagggtattcacccttttacgattaccttccggtactttcgacgaaagt
acaaccagatgggaaaagacttcgtctttataccatcccggaaggaaccattcttcaacg
gtcccatggaggacaatccttaggaaagttaccatgggagaagggaggctccttctcgtc
gaggaggaggaaactccttagagttgtactcacaaagtccttaggcctaaggcctaccgt
tgtggatatcctattgacgaggtcaattaggcatttccaacggatagaaggggctatcaa
tgctgtcgtcgacagcttgatatgctctgaccctactatgttccttctcgaagagaagaa
aaatacaaacatctttagggacttagtccgaaagatgttttatgttggtactttcaatct
cgaccttctggtggatgattggaagaacttctcacgatctctgtttcatcaatatgctga
aacagaggtcataggtggaagacctactatcagtaggaccaacatctacaagagactcct
tggggtctctaccttcaagaatctggactcatctttcagatcattccagattcttggcca
cctactctcgacacgccagtttccctttatgggaaagaggtgtgaagagaaatctctcaa
gaggtttgaggaagtagtgacatccctccacgaagtgaaggcgtcacacctcagtaggat
gggagaggctgccttctacataggtagaaagtgccgcctctatcatgtcccacataatgt
ggggcatttctccattaatagttcgggagattatgaattctccacctccgaaggagggaa
tgccttaggcgttcgaacattaatgatcgaggtcttaggaaggaaatccactattgcaga
ggagatgaccccatggggtttcatccaacacaatatggacctcgagatttggagatatct
ctaccgggatatccccattctggagggttccttcctagagccccttacatcaggttttcc
taaggaacaacccggccggctgagaggccttgacgaagtcattggccgtcagctgatgta
tgctgcctggaagaaaagtgtccgagtaccgacggtacgctgtagtacagtagcagagat
gggcaataaggcccgtatcgttactgtaggaccagcctggctgcagatcctgcaggcgcc
attggcacacactttaaaacacatgatgtggaatcacccatcagtgttctccagttttca
tcggcaggatcaagcttggatggcggtcattatgatctccaaatccaagctaacgaactt
cgacgaagttctgtcctccgatttaaaggacgcgacgaatgcccaaggtatcaccttgac
tcgtcaccttgtgaggcaatttctaaggggttatggtctaagaccaaatccctacgttga
cttcgtaatcgatcttattggaccgagagagatcgtcctcccgacgggacgacgtatcct
ctcccgaagaggagtcatgatgggtgagcccatggctaagccatgtctcactcttctgaa
cctctgcgtggaatattgcgcgtggcgcaagtataaagttaagtacgaccgggcaaatct
ccataggagactcttccatattggaggagacgatcacttagtggtcggaccccggcccta
tcttaactatatgacgaaattccacctcttatctggttcccagatagagggcggagtaca
cggtacctcccggatagcggtacgctacgtggagagggtactgttcatagggaatttctc
gaagaggaagccccatgatcccaagaattatccagaatcgatgattgtggagaccattaa
ggtcagaattcttgaaagaggatatctgcttcctattatcaaagataataagaacgttgc
cataggcaaatcctctacaatatcagcttgcttaaaatggatgccaaaacatccattgtg
gccagaatggcataagcaaatgataagaggcctattcgtgtcacgaatgggtacatggct
gccgaaccttcggaaacatccgaagtgcttccacagtatcatgttgcccaaattcttcgg
gggctatggcttagccatgtcagacctcgaggaatatacggcctatacaaaagcctcccg
cccattacagtggatcatcgccgcagtatgtgacgatcacccacaatggagggaagggat
cagagaactttcccggttaaaccggaacctctccaagagaggagacacgaagtgtctaaa
gttcgaacaagacatcattgagcaactcatgatggtcttgaatgatcgtctgagttggaa
gcaactcgaagagaagtttccatctcctcatggtccgcgagggacagtagcagaggccca
acgggcgggctacatgtccataagacgatttgccgatgaggcgacacgaggtgtcatttt
ccaaaacttagtttcggaacctcataagatctccaactttaacacacaaccctataggaa
aactatggggattgtgtgggaaaagttagaggctcttggcattgataaatgctctcgaat
cttagattcagaagagtatagatcaacgaagactaaagtaaacgtagatttttactttaa
cacccaagagattacttgtgcagacatagggttctgggacccggataatccggagactga
gacctgggatttcattgatgttagtttcgaaaaactatacaccatgaatctccccactct
cagaattcccgatagattcctctttcattcgaagaatgaagagttatactatggggagtc
caaagaactggacacggttcctacggaaccggagacataatgtcttagagtccctcaatc
acgtagtgattgagttacctctttgggttctgtcgaagacgggtcccgaaggagttccac
cgacaacatcacgcatccgagcct
>SRR5646669_Pvivax_Cambodia_2014
cacccttttacgattaccttccggtactttcgacgaaagtacaaccggatggaaaaagac
ttcgtctttataccatcccggaaggaaccattcttcaacggtcccatggaggacaatcct
taggaaagttaccatgggagaaggggggctccttctcatcgagaaggaggaaactcctta
gagttgtactcacaaagtccctgggcctaaggcccaccgttgtggatattctattgacga
ggtcaattagacatttccaacggatagaaggggctatcaacgctgtcgtcgacagcttga
tatgctctgaccccactatgttcctcctcgaagagaaggaaaatgcaaacatctttaggg
acttagtccgaaagatgttttatgttggtactttcaacctcgaccttctggtggatgatt
ggaagaacttctcacgatccctgtttcatcaatatgctgaaacagaggtcataggtggaa
gacctactatcagtaggaccaacatctacaagagactccttggggtctctaccttcaaga
atctggactcatctttcagatcattccagattcttggccacctactctcgacacgccaat
ttccctttatggggaagaggtgtgaagagaaatcccttaagaggtttgaggaagttgtga
catccctccacgaagtgaaggcgtcacacctcagtaggatgggagaggctgctttttaca
taggtaagaagtgccgcctctatcatgtcccacataatgtaggacatttctccattaata
gttcgggagattatgaattctccacctccgaaggagggaacgccttaggcgttcgaacat
taatgattgaggtcttaggaaggaaatccaccattgcagaggaagtgaccccgtggggtt
tcatccaacacaatatggacctcgagatttggaggtatctctaccgggatacccccattc
tagagggttccttcctggagcctcttacatcaggttttcctaaggaacaacccggccggc
tgagaggccttgacgaagtcatcggccgtcagctgatgtatgctgcctggaagaaaagtg
tccaagtaccgacggtacgctgtagtacagtagctgagatgggcaacaaggcccgtatcg
ttactgtaggaccagcttggctgcagatcctgcaggcgccattggcacacactttaaaac
acatgatgtggaatcacccatcagtgttctccagttttcatcggcaggatcaagcttgga
tggcggtcattatgatctccaagtccaagctaacgaacttcgacgaagttctatcctccg
atctgaaggacgcgacgaatgctcaaggtatcaccttgactcgtcaccttgtgagacaat
ttctaaggggctatggtctaagaccaaacccttacgttgacttcgtaatcgatcttattg
gaccgagagagatcgtcctcccgacgggacgacgtatcctctcccgaagaggaatcatga
tgggtgagcctatggctaagccatgtctcactctcctgaacctctgcgtggaatattgcg
cgtggcgcaaatacaaggttaagtacgaccgggcaaatctccataggagactcttccata
ttggaggagacgatcacttagtggtcggaccccggccctaccttaactacatgacaaaat
tccacctcctatctggttcccagatagagggtggagtacacggtacctcccgcatagcgg
tacgctacgtggagagggtactattcatagggaatttctcgaagaggaaaccccatgatc
ccaagaattatccagaatcgatgattgtggagaccattaaggtcagaattcttgaaagag
gatatttgcttcctattatcaaagataataagaacgttgccataggcaaatcctccacaa
tatcatcttgcttaaaatggatgccaaaacacccattgtggccagaatggcataagcaaa
tgataagaggcctattcgtgtcacgaatgggtacatggctgccgaaccttcggagacatc
cgaagtgtttccacagtatcatgttgcccaaattcttcgggggctatggcttagccatgt
cagacctcgaggaatatacggcctatacaaaagcctcccgcccattacagtggatcatcg
ccgcagtatgtgacgaccacccacaatggagggaagggatcagagaactttcccggttaa
accggaacctctctaagagaggagacacgaagtgtctaaagttcgaacaagatatcattg
agcaactcatgatggtcttgaatgatcgtttgagttggaagcaactcgaagagaagtttc
catctcctcatggtccacgggggacagtagctgaagcccaacgggcaggctacatgtcca
taagacgatttgccgatgaggcgacacgaggtgtcattttccaaaacttagtttcggaac
ctcataagatctccaactttaacacacaaccttatagaaaaactatggggattgtgtggg
aaaggctggaggctcttggcattgataaatgctctcgaatcttagattctgaagagtata
gatcaacgaagactaaagtaaacgtagatttttactttaacacccaagagattacttgtg
cagatatagggttctgggacccggataatccggagactgagacctgggatttcatcgatg
ttagttttgaaaaactatacaccatgaatcttcccaccctcagaattcccgatagattcc
tcttccattcgaagaatgaagagttatactatggggagtccaaagaactggacacggttc
ctacggaaccggagacataatgtcttagagtccctcaatcacatagtggttgagttacct
ctttgggttctgtcgaagacgggtcccgaaggagttccaccgacaacatcacgcatccga
gccttcggctcaaatttttttgctataatagcaatgcgtgatggaagagtatacctacat
ccaagcaacacaccctagggatgttgtcggtgtagggtattcacccttttacgattacct
tccggtactttcgacgaaagtacaaccggatggaaaaaga
>SRR7554428_Pvivax_Thailand_2016
gacgatttgccgatgaggcgacacgaggtgtcattttccaaaacttagtttcggagcctc
ataagatctctaactttaacacccaaccctatagaaaaactatgggagttgtgtgggaaa
ggttagaggctcttggcattgataagtgctctcgaatcttagattctgatgagtacagat
caacgaagactaaagtaaacgtagatttttactttaacacccaagagattacttgtgcag
atatagggttctgggacccggataatccggagactgagacgtgggacttcattgatgtaa
gtttcgaaaaactttacacaatgaatcttcccacactcagaattcccgataagttcctct
ttcattcgaagaatgaagagttatattatggggagtcccaagaactggacacggttccta
cggaaccggagacataatgtcttagagtcccccggccacgtcgtgaccgggttacctctt
tgggttctgtcgaagacgggtcccgaaggagttccaccgacaacatcacgcatc
>SRR7554430_Pvivax_Thailand_2016_1
attcacccttttacgattaccttccggtactttcgacgaaagtacaaccggatggcaaaa
gacttcgtctttacaccatcccggagggaaccatccttcaacggtcccgtggtggacaat
ccttaggaaagttaccatgggagaagggaggctccttctcgacgagaaggaggaaactcc
ttagagttgtactcacaaagtccctgggcctacggcccagcgttgtagatatcttattga
cgaggtcaataagacatttccagcgcatagaaggggctatcaatgctgtcgtagatagct
tgatatgctctgaccccaatatgttcctcctcgaagagaaggaaaatcaaaacatcttta
gggacttagtccgaaagatgttttatgttggtactttcaacctcgaccttctggtggatg
attggaagaacttctcccggtccctgtttcaccaatatgctgaaacagaggtcataggtg
ggaggcctactatcagtaggaccaacatctacaagagactcctcggagtctctaccttca
agaatctcgattcatctttcagatcattccagattcttggccatctactttcgac
>SRR7554430_Pvivax_Thailand_2016_2
gggatcagagaactttcccggttaaaccggaacctctcaaagaggggagacacgaagtgt
ctaaagttcgaacaagacatcattgagcaactcatgatggtcttgaatgatcgtttgagc
tggaaacaactcgaagagaagttcccatctcctcatggtccacgagggacagtagcagag
gcccaacgggcgggctacatgtccataagacgatttgccgatgaggcgacacgaggtgtc
attttccaaaacttagtttcggagcctcataagatctctaactttaacacccaaccctat
agaaaaactatgggagttgtgtgggaaaggttagaggctcttggcattgataagtgctct
cgaatcttagattctgatgagtacagatcaacgaagactaaagtaaacgtagatttttac
tttaacacccaagagattacttgtgcagatatagggttctgggacccggataatccggag
actgagacgtgggacttcattgatgtaagtttcgaaaaactttacacaatgaatcttccc
acactcagaattcccgataagttcctctttcattcgaagaatgaagagttatattatggg
gagtcccaagaactggacacggttcctacggaaccggagacataatgtcttagagtcccc
cggccacgtcgtgaccgggttacctctttgggttctgtcgaagacgggtcccgaaggagt
tccaccgacaac
>SRR7554431_Pvivax_Thailand_2016_1
gatcgtttgagctggaaacaactcgaagagaagttcccatctcctcatggtccacgaggg
acagtagcagaggcccaacgggcgggctacatgtccataagacgatttgccgatgaggcg
acacgaggtgtcattttccaaaacttagtttcggagcctcataagatctctaactttaac
acccaaccctatagaaaaactatgggagttgtgtgggaaaggttagaggctcttggcatt
gataagtgctctcgaatcttagattctgatgagtacagatcaacgaagactaaagtaaac
gtagatttttactttaacacccaagagattacttgtgcagatatagggttctgggacccg
gataatccggagactgagacgtgggacttcattgatgtaagtttcgaaaaactttacaca
atgaatcttcccacactcagaattcccgataagttcctctttcattcgaagaatgaagag
ttatattatggggagtcccaagaactggacacggttcctacggaaccggagacataatgt
cttagagtcccccggccacgtcgtgaccgggttacctctttgggttctgtcgaagacggg
tcccgaaggagttccaccgacaacatcacgcatccgagcctt
>SRR7554431_Pvivax_Thailand_2016_2
ttctaaggggttatggtctaagaccaaatccctacgttgacttcgtaatcgatcttattg
gaccgagagagatagtcctcccgacgggacgacgaattctctcccgaagagggatcatga
tgggtgagcccatggctaagccatgcctcactctcctgaacctctgcgtggaatattgcg
cgtggcgcaaatacaaagttaagtatgaccgggcaaatctccataggagactcttccata
ttgggggagacgatcacttagtggtcgggccccggccatatctcaactatatgacaaagt
tccatctcctatctggttcccagatagagggtggagtacatggtacctcccggatagcgg
tacgctatgtggagagagtactgttcatagggaatttctcgaagaggaaaccccatgatc
ccaagaattatccagaatcgatgattgtggagaccattaaggtcagaattcttgaacgag
gatatctgcttcctattatcaaagataataagaacgttgccataggcaaatcctctacaa
tatcagcctgcttaaagtggatgccgaggcatcccctgtggccagaatggcataagcaga
tgataagaggcctattcgtgtcacgaatgggagcgtggctgccaaacctccggaaacatc
cgaagtgtttttacagcatcatgctacccaaattcttcgggggctatggcttagccatgt
cagacctcgaag
>SRR7554431_Pvivax_Thailand_2016_3
ggaagagtatacctacatccaagcaacacaccctagggatgttgtcggtgtggggtattc
acccttttacgattaccttccggtactttcgacgaaagtacaaccggatggcaaaagact
tcgtctttacaccatcccggagggaaccatccttcaacggtcccgtggtggacaatcctt
aggaaagttaccatgggagaagggaggctccttctcgacgagaaggaggaaactccttag
agttgtactcacaaagtccctgggcctacggcccagcgttgtagatatcttattgacgag
gtcaataagacatttccagcgcatagaaggggctatcaatgctgtcgtagatagcttgat
atgctctgaccccaatatgttcctcctcgaagagaaggaaaatcaaaacatctttaggga
cttagtccgaaagatgttttatgttggtactttcaacctcgaccttctggtggatgattg
gaagaacttctcccggtccctgtttcaccaatatgctgaaacagaggtcataggtgggag
gcctactatcagtaggaccaacatctacaagagactcctcggagtctctaccttcaagaa
tctcgattcatctttcagatcattccagattcttggccatctactttcgacacggcaatt
tccctttatgggaaagaggtgtgaagaaaaatctcttaagagattt
>SRR7554432_Pvivax_Thailand_2016_1
ggaagagtatacctacatccaagcaacacaccctagggatgttgtcggtgtggggtattc
acccttttacgattaccttccggtactttcgacgaaagtacaaccggatggcaaaagact
tcgtctttacaccatcccggagggaaccatccttcaacggtcccgtggtggacaatcctt
aggaaagttaccatgggagaagggaggctccttctcgacgagaaggaggaaactccttag
agttgtactcacaaagtccctgggcctacggcccagcgttgtagatatcttattgacgag
gtcaataagacatttccagcgcatagaaggggctatcaatgctgtcgtagatagcttgat
atgctctgaccccaatatgttcctcctcgaagagaaggaaaatcaaaacatctttaggga
cttagtccgaaagatgttttatgttggtactttcaacctcgaccttctggtggatgattg
gaagaacttctcccggtccctgtttcaccaatatgctgaaacagaggtcataggtgggag
gcctactatcagtaggaccaacatctacaagagactcctcggagtctctaccttcaagaa
tctcgattcatctttcagatcattccagattcttggccatctactttcgacacggcaatt
tccctttatgggaaagaggtgtgaagaaaaatctcttaagagatttgaggaagttgtgac
atccctccacgaagtgaaggcgtcacacctcagaagaatgggagaggccgccttctacat
aggta
>SRR7554432_Pvivax_Thailand_2016_2
ggagaccattaaggtcagaattcttgaacgaggatatctgcttcctattatcaaagataa
taagaacgttgccataggcaaatcctctacaatatcagcctgcttaaagtggatgccgag
gcatcccctgtggccagaatggcataagcagatgataagaggcctattcgtgtcacgaat
gggagcgtggctgccaaacctccggaaacatccgaagtgtttttacagcatcatgctacc
caaattcttcgggggctatggcttagccatgtcagacctcgaagaatatacggcctatac
aaaagcctcccgtccactacaatggattatcgccgcagtatgcgacgaccatccacagtg
gcgggaagggatcagagaactttcccggttaaaccggaacctctcaaagaggggagacac
gaagtgtctaaagttcgaacaagacatcattgagcaactcatgatggtcttgaatgatcg
tttgagctggaaacaactcgaagagaagttcccatctcctcatggtccacgagggacagt
agcagaggcccaacgggcgggctacatgtccataagac
>SRR7554433_Pvivax_Thailand_2016_1
aagaatatacggcctatacaaaagcctcccgtccactacaatggattatcgccgcagtat
gcgacgaccatccacagtggcgggaagggatcagagaactttcccggttaaaccggaacc
tctcaaagaggggagacacgaagtgtctaaagttcgaacaagacatcattgagcaactca
tgatggtcttgaatgatcgtttgagctggaaacaactcgaagagaagttcccatctcctc
atggtccacgagggacagtagcagaggcccaacgggcgggctacatgtccataagacgat
ttgccgatgaggcgacacgaggtgtcattttccaaaacttagtttcggagcctcataaga
tctctaactttaacacccaaccctatagaaaaactatgggagttgtgtgggaaaggttag
aggctcttggcattgataagtgctctcgaatcttagattctgatgagtacagatcaacga
agactaaagtaaacgtagatttttactttaacacccaagag
>SRR7554433_Pvivax_Thailand_2016_2
atggaagagtatacctacatccaagcaacacaccctagggatgttgtcggtgtggggtat
tcacccttttacgattaccttccggtactttcgacgaaagtacaaccggatggcaaaaga
cttcgtctttacaccatcccggagggaaccatccttcaacggtcccgtggtggacaatcc
ttaggaaagttaccatgggagaagggaggctccttctcgacgagaaggaggaaactcctt
agagttgtactcacaaagtccctgggcctacggcccagcgttgtagatatcttattgacg
aggtcaataagacatttccagcgcatagaaggggctatcaatgctgtcgtagatagcttg
atatgctctgaccccaatatgttcctcctcgaagagaaggaaaatcaaaacatctttagg
gacttagtccgaaagatgttttatgttggtactttcaacctcgaccttctggtggatgat
tggaagaacttctcccggtccctgtttcaccaatatgctgaaacagaggtc
>SRR7554434_Pvivax_Thailand_2016
tttataatagcaatgcgtgatggaagagtatacctacatccaagcaacacaccctaggga
tgttgtcggtgtggggtattcacccttttacgattaccttccggtactttcgacgaaagt
acaaccggatggcaaaagacttcgtctttacaccatcccggagggaaccatccttcaacg
gtcccgtggtggacaatccttaggaaagttaccatgggagaagggaggctccttctcgac
gagaaggaggaaactccttagagttgtactcacaaagtccctgggcctacggcccagcgt
tgtagatatcttattgacgaggtcaataagacatttccagcgcatagaaggggctatcaa
tgctgtcgtagatagcttgatatgctctgaccccaatatgttcctcctcgaagagaagga
aaatcaaaacatctttagggacttagtccgaaagatgttttatgttggtactttcaacct
cgaccttctggtggatgattggaagaacttctcccggtccctgtttcaccaatatgctga
aacagaggtcataggtgggaggcctactatcagtaggaccaacatctacaagagactcct
cggagtctctaccttcaagaatctcgattcatctttcagatcattccagattcttggcca
tctactttcgacacggcaatttccctttatgggaaagaggtgtgaagaaaaatctcttaa
gagatttgaggaagttgtgacatccctccacgaagtgaaggcgtcacacctcagtagaat
gg
>SRR7554435_Pvivax_Thailand_2016
caatgcgtgatggaagagtatacctacatccaagcaacacaccctagggatgttgtcggt
gtggggtattcacccttttacgattaccttccggtactttcgacgaaagtacaaccggat
ggcaaaagacttcgtctttacaccatcccggagggaaccatccttcaacggtcccgtggt
ggacaatccttaggaaagttaccatgggagaagggaggctccttctcgacgagaaggagg
aaactccttagagttgtactcacaaagtccctgggcctacggcccagcgttgtagatatc
ttattgacgaggtcaataagacatttccagcgcatagaaggggctatcaatgctgtcgta
gatagcttgatatgctctgaccccaatatgttcctcctcgaagagaaggaaaatcaaaac
atctttagggacttagtccgaaagatgttttatgttggtactttcaacctcgaccttctg
gtggatgattggaagaacttctcccggtccctgtttcaccaatatgctgaaacagaggtc
ataggtgggaggcctactatcagtaggaccaacatctacaagagactcctcggagtctct
accttcaagaatctcgattcatctttcagatcattccagattcttggccatctactttcg
acacggcaatttccctttatgggaaagaggtgtgaagaaaaatctcttaagagatttgag
gaagttgtgacatccctccacgaagtgaaggcgtcacacctcagtagaatgggagaggcc
gccttctacataggtagaaagtgtcgcctctatcatgtcccacataatgtaggacatttt
tccattaatagttcgggagattatgaattctccacctccgaaggagggaacgccttaggc
gttcgaactttaatgatcgaggtactgggaaggaaatccatgattgcggaggaaatgacc
ccttggggttatatccaccacaacatggacctcgagatttggagatatctttatagagat
acccccattctagagggttccttccttgagcctcttacatcaggttttcctaaggaacaa
cctgggcggctgaggggtcttgacgaagtcattggccgtcagctgatgtacgctgcctgg
aagaaaagtgtccaagtacctacggtacgctgtagtacagtggcagagatgggcaataag
gcccgtatcgtcactgtaggaccagcctggctgcagatcctgcaggcgcctttggcacac
actttaaaacacatgatgtggaatcacccatctgtgttctccagttttcatcggcaggac
caggcctggatggcggtcattatgatctccaaatccaagctgacggacttcgacgaagtc
ctgtcctccgatttaaaggatgcgacgaatgctcaaggtatcaccttgacacgtcacctt
gtgaggcaatttctaaggggttatggtctaagaccaaatccctacgttgacttcgtaatc
gatcttattggaccgagagagatagtcctcccgacgggacgacgaattctctcccgaaga
gggatcatgatgggtgagcccatggctaagccatgcctcactctcctgaacctctgcgtg
gaatattgcgcgtggcgcaaatacaaagttaagtatgaccgggcaaatctccataggaga
ctcttccatattgggggagacgatcacttagtggtcgggccccggccatatctcaactat
atgacaaagttccatctcctatctggttcccagatagagggtggagtacatggtacctcc
cggatagcggtacgctatgtggagagagtactgttcatagggaatttctcgaagaggaaa
ccccatgatcccaagaattatccagaatcgatgattgtggagaccattaaggtcagaatt
cttgaacgaggatatctgcttcctattatcaaagataataagaacgttgccataggcaaa
tcctctacaatatcagcctgcttaaagtggatgccgaggcatcccctgtggccagaatgg
cataagcagatgataagaggcctattcgtgtcacgaatgggagcgtggctgccaaacctc
cggaaacatccgaagtgtttttacagcatcatgctacccaaattcttcgggggctatggc
ttagccatgtcagacctcgaagaatatacggcctatacaaaagcctcccgtccactacaa
tggattatcgccgcagtatgcgacgaccatccacagtggcgggaagggatcagagaactt
tcccggttaaaccggaacctctcaaagaggggagacacgaagtgtctaaagttcgaacaa
gacatcattgagcaactcatgatggtcttgaatgatcgtttgagctggaaacaactcgaa
gagaagttcccatctcctcatggtccacgagggacagtagcagaggcccaacgggcgggc
tacatgtccataagacgatttgccgatgaggcgacacgaggtgtcattttccaaaactta
gtttcggagcctcataagatctctaactttaacacccaaccctatagaaaaactatggga
gttgtgtgggaaaggttagaggctcttggcattgataagtgctctcgaatcttagattct
gatgagtacagatcaacgaagactaaagtaaacgtagatttttactttaacacccaagag
attacttgtgcagatatagggttctgggacccggataatccggagactgagacgtgggac
ttcattgatgtaagtttcgaaaaactttacacaatgaatcttcccacactcagaattccc
gataagttcctctttcattcgaagaatgaagagttatattatggggagtcccaagaactg
gacacggttcctacggaaccggagacataatgtcttagagtcccccggccacgtcgtgac
cgggttacctctttgggttctgtcgaagacgggtcccgaaggagttccaccgacaacatc
acgcatcc
>SRR7554436_Pvivax_Thailand_2016_1
ctatacaaaagcctcccgtccactacaatggattatcgccgcagtatgcgacgaccatcc
acagtggcgggaagggatcagagaactttcccggttaaaccggaacctctcaaagagggg
agacacgaagtgtctaaagttcgaacaagacatcattgagcaactcatgatggtcttgaa
tgatcgtttgagctggaaacaactcgaagagaagttcccatctcctcatggtccacgagg
gacagtagcagaggcccaacgggcgggctacatgtccataagacgatttgccgatgaggc
gacacgaggtgtcattttccaaaacttagtttcggagcctcataagatctctaactttaa
cacccaaccctatagaaaaactatgggagttgtgtgggaaaggttagaggctcttggcat
tgataagtgctctcgaatcttagattctgatgagtacagatcaacgaagactaaagtaaa
cgtagatttttactttaacacccaagagattacttgtgcagatatagggttctgggaccc
ggataatccggagactgagacgtgggacttcattgatgtaagttttgaaaaactttaca
>SRR7554436_Pvivax_Thailand_2016_2
cctacatccaagcaacacaccctagggatgttgtcggtgtggggtattcacccttttacg
attaccttccggtactttcgacgaaagtacaaccggatggcaaaagacttcgtctttaca
ccatcccggagggaaccatccttcaacggtcccgtggtggacaatccttaggaaagttac
catgggagaagggaggctccttctcgacgagaaggaggaaactccttagagttgtactca
caaagtccctgggcctacggcccagcgttgtagatatcttattgacgaggtcaataagac
atttccagcgcatagaaggggctatcaatgctgtcgtagatagcttgatatgctctgacc
ccaatatgttcctcctcgaagagaaggaaaatcaaaacatctttagggacttagtccgaa
agatgttttatgttggtactttcaacctcgaccttctggtggatgattggaagaacttct
cccggtccctgtttcaccaatatgctgaaacagaggtcataggtgggaggcctactatca
gtaggaccaacatctacaagagactcctcggagtctctaccttcaagaatctcgattcat
ctttcagatcattccagattcttggccatctactttcgacacggcaatttccctttatgg
gaaagaggtgtgaagaaaaatctcttaagagatttgaggaagttgtgacatccctccacg
aagtgaaggcgtcacacctcagtagaatgggagaggccgccttctacataggtagaaagt
gtcgcctctatcatgtcccacataatgtaggacatttttccattaatagttcgggagatt
atgaattctccacctccgaaggagggaacgccttaggcgttcgaactttaatgatcgagg
tactgggaaggaaatccatgattgcgga
>SRR7554436_Pvivax_Thailand_2016_3
ggggttatatccaccacaacatggacctcgagatttggagatatctttatagagataccc
ccattctagagggttccttccttgagcctcttacatcaggttttcctaaggaacaacctg
ggcggctgaggggtcttgacgaagtcattggccgtcagctgatgtacgctgcctggaaga
aaagtgtccaagtacctacggtacgctgtagtacagtggcagagatgggcaataaggccc
gtatcgtcactgtaggaccagcctggctgcagatcctgcaggcgcctttggcacacactt
taaaacacatgatgtggaatcacccatctgtgttctccagttttcatcggcaggaccagg
cctggatggcggtcattatgatctccaaatccaagctgacggacttcgacgaagtcctgt
cctccgatttaaaggatgcgacgaatgctcaaggtatcaccttgacacgtcaccttgtga
ggcaatttctaaggggttatggtctaagaccaaatccctacgttgacttcgtaatcgatc
ttattggaccgagagagatagtcctcccgacgggacgacgaattctctcccgaagaggga
tcatgatgggtgagcccatggctaagccatgcctcactctcctgaacctctgcgtggaat
attgcgcgtggcgcaaatacaaagttaagtatgaccgggcaaatctccataggagactct
tccatattgggggagacgatcacttagtggtcgggccccggccatatctcaactatatga
caaagttccatctcctatctggttcccagatagagggtggagtacatggtacctcccgga
tagcggtacgctatgtggagagagtactgttcatagggaatttctcgaagaggaaacccc
atgatcccaagaatta
>SRR7554437_Pvivax_Thailand_2016_1
gatggaagagtatacctacatccaagcaacacaccctagggatgttgtcggtgtggggta
ttcacccttttacgattaccttccggtactttcgacgaaagtacaaccggatggcaaaag
acttcgtctttacaccatcccggagggaaccatccttcaacggtcccgtggtggacaatc
cttaggaaagttaccatgggagaagggaggctccttctcgacgagaaggaggaaactcct
tagagttgtactcacaaagtccctgggcctacggcccagcgttgtagatatcttattgac
gaggtcaataagacatttccagcgcatagaaggggctatcaatgctgtcgtagatagctt
gatatgctctgaccccaatatgttcctcctcgaagagaaggaaaatcaaaacatctttag
ggacttagtccgaaagatgttttatgttggtactttcaacctcgaccttctggtggatga
ttggaagaacttctcccggtccctgtttcaccaatatgctgaaacagaggtcataggtgg
gaggcctactatcagtaggaccaacatctacaagagactcctcggagtctctaccttcaa
gaatctcgattcatctttcagatcattccagattcttggccatctactttcgacacggca
atttccctttatgggaaagaggtgtgaagaaaaatctcttaagagatttgaggaagttgt
gacatccctccacgaagtgaaggcgtcacacctcagtagaatgggagaggccgccttcta
cataggtagaaagtgtcgcctctatcatgtcccacataatg
>SRR7554437_Pvivax_Thailand_2016_2
aagcctcccgtccactacaatggattatcgccgcagtatgcgacgaccatccacagtggc
gggaagggatcagagaactttcccggttaaaccggaacctctcaaagaggggagacacga
agtgtctaaagttcgaacaagacatcattgagcaactcatgatggtcttgaatgatcgtt
tgagctggaaacaactcgaagagaagttcccatctcctcatggtccacgagggacagtag
cagaggcccaacgggcgggctacatgtccataagacgatttgccgatgaggcgacacgag
gtgtcattttccaaaacttagtttcggagcctcataagatctctaactttaacacccaac
cctatagaaaaactatgggagttgtgtgggaaaggttagaggctcttggcattgataagt
gctctcgaatcttagattctgatgagtacagatcaacgaagactaaagtaaacgtagatt
tttactttaacacccaagagattacttgtgcagatatagggttctgggacccggataatc
cggagactgagacgtgggacttcattgatgtaagtttcgaaaaactttacacaatgaatc
ttcccacactcagaattcccgataagttcctctttcattcgaagaatgaagagttatatt
atggggagtcccaagaactggacacggttcctacggaaccggagacataatgtcttagag
tcccccggccacgtcgtgaccgggttacctctttgggttctgtcgaagacgggtcccgaa
ggagttccaccgacaacatcacgcatccgagccttcg
>SRR7554438_Pvivax_Thailand_2016
atggaagagtatacctacatccaagcaacacaccctagggatgttgtcggtgtggggtat
tcacccttttacgattaccttccggtactttcgacgaaagtacaaccggatggcaaaaga
cttcgtctttacaccatcccggagggaaccatccttcaacggtcccgtggtggacaatcc
ttaggaaagttaccatgggagaagggaggctccttctcgacgagaaggaggaaactcctt
agagttgtactcacaaagtccctgggcctacggcccagcgttgtagatatcttattgacg
aggtcaataagacatttccagcgcatagaaggggctatcaatgctgtcgtagatagcttg
atatgctctgaccccaatatgttcctcctcgaagagaaggaaaatcaaaacatctttagg
gacttagtccgaaagatgttttatgttggtactttcaacctcgaccttctggtggatgat
tggaagaacttctcccggtccctgtttcaccaatatgctgaaacagaggtcataggtggg
aggcctactatcagtaggaccaacatctacaagagactcctcggagtctctaccttcaag
aatctcgattcatctttcagatcattccagattcttggccatctactttcgacacggcaa
tttccctttatggg
>SRR7554439_Pvivax_Thailand_2016_1
tgtcattttccaaaacttagtttcggagcctcataagatctctaactttaacacccaacc
ctatagaaaaactatgggagttgtgtgggaaaggttagaggctcttggcattgataagtg
ctctcgaatcttagattctgatgagtacagatcaacgaagactaaagtaaacgtagattt
ttactttaacacccaagagattacttgtgcagatatagggttctgggacccggataatcc
ggagactgagacgtgggacttcattgatgtaagtttcgaaaaactttacacaatgaatct
tcccacactcagaattcccgataagttcctctttcattcgaagaatgaagagttatatta
tggggagtcccaagaactggacacggttcctacggaaccggagacataatgtcttagagt
cccccggccacgtcgtgaccgggttacctctttgggttctgtcgaagacgggtcccgaag
gagttccaccgacaacatcacgcatcc
>SRR7554439_Pvivax_Thailand_2016_2
atgcgtgatggaagagtatacctacatccaagcaacacaccctagggatgttgtcggtgt
ggggtattcacccttttacgattaccttccggtactttcgacgaaagtacaaccggatgg
caaaagacttcgtctttacaccatcccggagggaaccatccttcaacggtcccgtggtgg
acaatccttaggaaagttaccatgggagaagggaggctccttctcgacgagaaggaggaa
actccttagagttgtactcacaaagtccctgggcctacggcccagcgttgtagatatctt
attgacgaggtcaataagacatttccagcgcatagaaggggctatcaatgctgtcgtaga
tagcttgatatgctctgaccccaatatgttcctcctcgaagagaaggaaaatcaaaacat
ctttagggacttagtccgaaagatgttttatgttggtactttcaacctcgaccttctggt
ggatgattggaagaacttctcccggtccctgtttcaccaatatgc
>SRR7554440_Pvivax_Thailand_2016_1
agtgtctaaagttcgaacaagacatcattgagcaactcatgatggtcttgaatgatcgtt
tgagctggaaacaactcgaagagaagttcccatctcctcatggtccacgagggacagtag
cagaggcccaacgggcgggctacatgtccataagacgatttgccgatgaggcgacacgag
gtgtcattttccaaaacttagtttcggagcctcataagatctctaactttaacacccaac
cctatagaaaaactatgggagttgtgtgggaaaggttagaggctcttggcattgataagt
gctctcgaatcttagattctgatgagtacagatcaacgaagactaaagtaaacgtagatt
tttactttaacacccaagagattacttgtgcagatatagggttctgggacccggataatc
cggagactgagacgtgggacttcattgatgtaagtttcgaaaaactttacacaatgaatc
ttcccacactcagaattcccgataagttcctctttcattcgaagaatgaagagttatatt
atggggagtcccaagaactggacacggttcctacggaaccggagacataatgtcttagag
tcccccggccacgtcgtgaccgggttacctctttgggttctgtcgaagacgggtcccgaa
ggagttccaccgacaacatcacgcatcc
>SRR7554440_Pvivax_Thailand_2016_2
aactttaatgatcgaggtactgggaaggaaatccatgattgcggaggaaatgaccccttg
gggttatatccaccacaacatggacctcgagatttggagatatctttatagagatacccc
cattctagagggttccttccttgagcctcttacatcaggttttcctaaggaacaacctgg
gcggctgaggggtcttgacgaagtcattggccgtcagctgatgtacgctgcctggaagaa
aagtgtccaagtacctacggtacgctgtagtacagtggcagagatgggcaataaggcccg
tatcgtcactgtaggaccagcctggctgcagatcctgcaggcgcctttggcacacacttt
aaaacacatgatgtggaatcacccatctgtgttctccagttttcatcggcaggagcaggc
ctggatggcggtcattatgatctccaaatccaagctgacggacttcgacgacgtcctgtc
ctccgatttaaaggatgcgacgaatgctcaaggtatcaccttgacacgtcaccttgtgag
gcaatttctaaggggttatggtctaagaccaaatccctacgttgacttcgtaatcgatct
tattggaccgagagagatagtcctcccgacgggacgacgaattctctcccgaagagggat
catgatgggtgagcccatggctaagccatgcctcactctcctgaacctctgcgtggaata
ttgcgcgtggcgcaaatacaaagttaagtatgaccgggcaaatctccataggagactctt
ccatattgggggagacgatcacttagtggtcgggccccggccatatctcaactatatgac
aaagttccatctcctatctggttcccagatagagggtggagtacatggtacctcccggat
agcggtacgctatgtggagagagtactgttcatagggaatttctcgaagagg
>SRR7554441_Pvivax_Thailand_2016_1
gaagagtatacctacatccaagcaacacaccctagggatgttgtcggtgtggggtattca
cccttttacgattaccttccggtactttcgacgaaagtacaaccggatggcaaaagactt
cgtctttacaccatcccggagggaaccatccttcaacggtcccgtggtggacaatcctta
ggaaagttaccatgggagaagggaggctccttctcgacgagaaggaggaaactccttaga
gttgtactcacaaagtccctgggcctacggcccagcgttgtagatatcttattgacgagg
tcaataagacatttccagcgcatagaaggggctatcaatgctgtcgtagatagcttgata
tgctctgaccccaatatgttcctcctcgaagagaaggaaaatcaaaacatctttagggac
ttagtccgaaagatgttttatgttggtactttcaacctcgaccttctggtggatgattgg
aagaacttctcccggtccctgtttcaccaatatgctgaaacagaggtcataggtgggagg
cctactatcagtaggaccaacatctacaagagactcctcggagtctctaccttcaagaat
ctcgattcatctttcagatcattccagattcttggccatctactttcgacacggcaattt
ccctttatgggaaagaggtgtgaagaaaaatctcttaagagatttgaggaagttgtgaca
tccctccacgaagtgaaggcgtcacacctcagtagaatgggagaggccgccttctacata
ggtagaaagtgtcgcctctatcatgtcccacataatgtaggacatttttccattaatagt
tcgggagattatgaattctccacctccgaaggagggaacgccttaggcgttcgaacttta
atgatcgaggtactgggaaggaaatccatgattgcggaggaaatgaccccttggggttat
atccaccacaacatggacctcgagatttggagatatctttatagagatacccccattcta
gagggttccttccttgagcctcttacatcaggttttcctaaggaacaacctgggcggctg
aggggtcttg
>SRR7554441_Pvivax_Thailand_2016_2
ctgcctggaagaaaagtgtccaagtacctacggtacgctgtagtacagtggcagagatgg
gcaataaggcccgtatcgtcactgtaggaccagcctggctgcagatcctgcaggcgcctt
tggcacacactttaaaacacatgatgtggaatcacccatctgtgttctccagttttcatc
ggcaggaccaggcctggatggcggtcattatgatctccaaatccaagctgacggacttcg
acgaagtcctgtcctccgatttaaaggatgcgacgaatgctcaaggtatcaccttgacac
gtcaccttgtgaggcaatttctaaggggttatggtctaagaccaaatccctacgttgact
tcgtaatcgatcttattggaccgagagagatagtcctcccgacgggacgacgaattctct
cccgaagagggatcatgatgggtgagcccatggctaagccatgcctcactctcctgaacc
tctgcgtggaatattgcgcgtggcgcaaatacaaagttaagtatgaccgggcaaatctcc
ataggagactcttccatattgggggagacgatcacttagtggtcgggccccggccatatc
tcaactatatgacaaagttccatctcctatctggttcccagatagagggtggagtacatg
gtacctcccggatagcggtacgctatgtggagagagtactgttcatagggaatttctcga
agaggaaaccccatgatcccaagaattatccagaatcgatgattgtggagaccattaagg
tcagaattcttgaacgaggatatctgcttcctattatcaaagataataagaacgttgcca
taggcaaatcctctacaatatcagcctgcttaaagtggatgccgaggcatcccctgtggc
cagaatggcataagcagatgataagaggcctattcgtgtcacgaatgggagcgtggctgc
caaacctccggaaacatccgaagtgtttttacagcatcatgctacccaaattcttcgggg
gctatggcttagccatgtcagacctcgaagaatatacggcctatacaaaagcctcccgtc
cactacaatggattatcgccgcagtatgcgacgaccatccacagtggcgggaagggatca
gagaactttcccggttaaaccggaacctctcaaagaggggagacacgaagtgtctaaagt
tcgaacaagacatcattgagcaactcatgatggtcttgaatgatcgtttgagctggaaac
aactcgaagagaagttcccatctcctcatggtccacgagggacagtagcagaggcccaac
gggcgggctacatgtccataagacgatttgccgatgaggcgacacgaggtgtcattttcc
aaaacttagtttcggagcctcataagatctctaactttaacacccaaccctatagaaaaa
ctatgggagttgtgtgggaaaggttagaggctcttggcattgataagtgctctcgaatct
tagattctgatgagtacagatcaacgaagactaaagtaaacgtagatttttactttaaca
cccaagagattacttgtgcagatatagggttctgggacccggataatccggagactgaga
cgtgggacttcattgatgtaagtttcgaaaaactttacacaatgaatcttcccacactca
gaattcccgataagttcctctttcattcgaagaatgaagagttatattatggggagtccc
aagaactggacacggttcctacggaaccggagacataatgtcttagagtcccccggccac
gtcgtgaccgggttacctctttgggttctgtcgaagacgggtcccgaaggagttccaccg
acaacatcacgcatccg
>SRR7554443_Pvivax_Thailand_2016_1
tgtacgctgcctggaagaaaagtgtccaagtacctacggtacgctgtagtacagtggcag
agatgggcaataaggcccgtatcgtcactgtaggaccagcctggctgcagatcctgcagg
cgcctttggcacacactttaaaacacatgatgtggaatcacccatctgtgttctccagtt
ttcatcggcaggaccaggcctggatggcggtcattatgatctccaaatccaagctgacgg
acttcgacgaagtcctgtcctccgatttaaaggatgcgacgaatgctcaaggtatcacct
tgacacgtcaccttgtgaggcaatttctaaggggttatggtctaagaccaaatccctacg
ttgacttcgtaatcgatcttattggaccgagagagatagtcctcccgacgggacgacgaa
ttctctcccgaagagggatcatgatgggtgagcccatggctaagccatgcctcactctcc
tgaacctctgcgtggaatattgcgcgtggcgcaaatacaaagttaagtatgaccgggcaa
atctccataggagactcttccatattgggggagacgatcacttagtggtcgggccccggc
catatctcaactatatgacaaagttccatctcctatctggttcccagatagagggtggag
tacatggtacctcccggat
>SRR7554443_Pvivax_Thailand_2016_2
tgcgtgatggaagagtatacctacatccaagcaacacaccctagggatgttgtcggtgtg
gggtattcacccttttacgattaccttccggtactttcgacgaaagtacaaccggatggc
aaaagacttcgtctttacaccatcccggagggaaccatccttcaacggtcccgtggtgga
caatccttaggaaagttaccatgggagaagggaggctccttctcgacgagaaggaggaaa
ctccttagagttgtactcacaaagtccctgggcctacggcccagcgttgtagatatctta
ttgacgaggtcaataagacatttccagcgcatagaaggggctatcaatgctgtcgtagat
agcttgatatgctctgaccccaatatgttcctcctcgaagagaaggaaaatcaaaacatc
tttagggacttagtccgaaagatgttttatgttggtactttcaacctcgaccttctggtg
gatgattggaagaacttctcccggtccctgtttcaccaatatgctgaaacagaggtcata
ggtgggaggcctactatcagtaggaccaacatctacaagagactcctcggagtctctacc
ttcaagaatctcgattcatctttcagatcattccagattcttggccatctactttcgaca
cggcaatttccctttatgggaaagaggtgtgaagaaaaatctcttaagagatttgaggaa
gttgtgacatccctccacgaagtgaaggcgtcacacctcagtagaatgggagaggccgcc
ttctacataggtagaaagtgtcgcctctatc
>SRR7554444_Pvivax_Thailand_2016
caactatatgacaaagttccatctcctatctggttcccagatagagggtggagtacatgg
tacctcccggatagcggtacgctatgtggagagagtactgttcatagggaatttctcgaa
gaggaaaccccatgatcccaagaattatccagaatcgatgattgtggagaccattaaggt
cagaattcttgaacgaggatatctgcttcctattatcaaagataataagaacgttgccat
aggcaaatcctctacaatatcagcctgcttaaagtggatgccgaggcatcccctgtggcc
agaatggcataagcagatgataagaggcctattcgtgtcacgaatgggagcgtggctgcc
aaacctccggaaacatccgaagtgtttttacagcatcatgctacccaaattcttcggggg
ctatggcttagccatgtcagacctcgaagaatatacggcctatacaaaagcctcccgtcc
actacaatggattatcgccgcagtatgcgacgaccatccacagtggcgggaagggatcag
agaactttcccggttaaaccggaacctctcaaagaggggagacacgaagtgtctaaagtt
cgaacaagacatcattgagcaactcatgatggtcttgaatgatcgtttgagctggaaaca
actcgaagagaagttcccatctcctcatggtccacgagggacagtagcagaggcccaacg
ggcgggctacatgtccataagacgatttgccgatgaggcgacac
>SRR7554445_Pvivax_Thailand_2016
atggaagagtatacctacatccaagcaacacaccctagggatgttgtcggtgtggggtat
tcacccttttacgattaccttccggtactttcgacgaaagtacaaccggatggcaaaaga
cttcgtctttacaccatcccggagggaaccatccttcaacggtcccgtggtggacaatcc
ttaggaaagttaccatgggagaagggaggctccttctcgacgagaaggaggaaactcctt
agagttgtactcacaaagtccctgggcctacggcccagcgttgtagatatcttattgacg
aggtcaataagacatttccagcgcatagaaggggctatcaatgctgtcgtagatagcttg
atatgctctgaccccaatatgttcctcctcgaagagaaggaaaatcaaaacatctttagg
gacttagtccgaaagatgttttatgttggtactttcaacctcgaccttctggtggatgat
tggaagaacttctcccggtccctgtttcaccaatatgctgaaacagaggtcataggtggg
aggcctactatcagtaggaccaacatctacaagagactcctcggagtctctaccttcaag
aatctcgattcatctttcagatcattccagattcttggccatctactttcgacacggcaa
tttccctttatgggaaagaggtgtgaagaaaaatctcttaagagatttgaggaagttgtg
acatccctccacgaagtgaaggcgtcacacctcagtagaatgggagaggccgccttctac
ataggtagaaagtgtcgcctctatcatgtcccacataatgtaggacatttttccattaat
agttcgggagattatgaattctccacctccgaaggagggaacgccttaggcgttcgaact
ttaatgatcgaggtactgggaaggaaatccatgattgcggaggaaatgaccccttggggt
tatatccaccacaacatggacctcgagatttggagatatctttatagagatacccccatt
ctagagggttccttccttgagcctcttacatcaggttttcctaaggaacaacctgggcgg
ctgaggggtcttgacgaagtcattggccgtcagctgatgtacgctgcctggaagaaaagt
gtccaagtacctacggtacgctgtagtacagtggcagagatgggcaataaggcccgtatc
gtcactgtaggaccagcctggctgcagatcctgcaggcgcctttggcacacactttaaaa
cacatgatgtggaatcacccatctgtgttctccagttttcatcggcaggaccaggcctgg
atggcggtcattatgatctccaaatccaagctgacggacttcgacgaagtcctgtcctcc
gatttaaaggatgcgacgaatgctcaaggtatcaccttgacacgtcaccttgtgaggcaa
tttctaaggggttatggtctaagaccaaatccctacgttgacttcgtaatcgatcttatt
ggaccgagagagatagtcctcccgacgggacgacgaattctctcccgaagagggatcatg
atgggtgagcccatggctaagccatgcctcactctcctgaacctctgcgtggaatattgc
gcgtggcgcaaatacaaagttaagtatgaccgggcaaatctccataggagactcttccat
attgggggagacgatcacttagtggtcgggccccggccatatctcaactatatgacaaag
ttccatctcctatctggttcccagatagagggtggagtacatggtacctcccggatagcg
gtacgctatgtggagagagtactgttcatagggaatttctcgaagaggaaaccccatgat
cccaataattatccagaatcgatgattgtggagaccattaaggtcagaattcttgaacga
ggatatctgcttcctattatcaaagataataagaacgttgccataggcaaatcctctaca
atatcagcctgcttaaagtggatgccgaggcatcccctgtggccagaatggcataagcag
atgataagaggcctattcgtgtcacgaatgggagcgtggctgccaaacctccggaaacat
ccgaagtgtttttacagcatcatgctacccaaattcttcgggggctatggcttagccatg
tcagacctcgaagaatatacggcctatacaaaagcctcccgtccactacaatggattatc
gccgcagtatgcgacgaccatccacagtggcgggaagggatcagagaactttcccggtta
aaccggaacctctcaaagaggggagacacgaagtgtctaaagttcgaacaagacatcatt
gagcaactcatgatggtcttgaatgatcgtttgagctggaaacaactcgaagagaagttc
ccatctcctcatggtccacgagggacagtagcagaggcccaacgggcgggctacatgtcc
ataagacgatttgccgatgaggcgacacgaggtgtcattttccaaaacttagtttcggag
cctcataagatctctaactttaacacccaaccctatagaaaaactatgggagttgtgtgg
gaaaggttagaggctcttggcattgataagtgctctcgaatcttagattctgatgagtac
agatcaacgaagactaaagtaaacgtagatttttactttaacacccaagagattacttgt
gcagatatagggttctgggacccggataatccggagactgagacgtgggacttcattgat
gtaagtttcgaaaaactttacacaatgaatcttcccacactcagaattcccgataagttc
ctctttcattcgaagaatgaagagttatattatggggagtcccaagaactggacacggtt
cctacggaaccggagacataatgtcttagagtcccccggccacgtcgtgaccgggttacc
tctttgggttctgtcgaagacgggtcccgaaggagttccaccgacaacatcacg
>SRR7554446_Pvivax_Thailand_2016
attcacccttttacgattaccttccggtactttcgacgaaagtacaaccggatggcaaaa
gacttcgtctttacaccatcccggagggaaccatccttcaacggtcccgtggtggacaat
ccttaggaaagttaccatgggagaagggaggctccttctcgacgagaaggaggaaactcc
ttagagttgtactcacaaagtccctgggcctacggcccagcgttgtagatatcttattga
cgaggtcaataagacatttccagcgcatagaaggggctatcaatgctgtcgtagatagct
tgatatgctctgaccccaatatgttcctcctcgaagagaaggaaaatcaaaacatcttta
gggacttagtccgaaagatgttttatgttggtactttcaacctcgaccttctggtggatg
attggaagaacttctcccggtccctgtttcaccaatatgctgaaacagaggtcataggtg
ggaggcctactatcagtaggaccaacatctacaagagactcctcggagtctctaccttca
agaatctcgattcatctttcagatcattccagattcttggccatctactttcgacacggc
aatttccctttatgggaaagaggtgtgaagaaaaatctcttaagagatttgaggaagttg
tgacatccctccacgaagtgaaggcgtcacacctcagtagaatgggagaggccgccttct
acataggtagaaagtgtcgcctctatcatgtcccacataatgtaggacattttt
>SRR7554447_Pvivax_Thailand_2016_1
ccagttttcatcggcaggaccaggcctggatggcggtcattatgatctccaaatccaagc
tgacggacttcgacgaagtcctgtcctccgatttaaaggatgcgacgaatgctcaaggta
tcaccttgacacgtcaccttgtgaggcaatttctaaggggttatggtctaagaccaaatc
cctacgttgacttcgtaatcgatcttattggaccgagagagatagtcctcccgacgggac
gacgaattctctcccgaagagggatcatgatgggtgagcccatggctaagccatgcctca
ctctcctgaacctctgcgtggaatattgcgcgtggcgcaaatacaaagttaagtatgacc
gggcaaatctccataggagactcttccatattgggggagacgatcacttagtggtcgggc
cccggccatatctcaactatatgacaaagttccatctcctatctggttcccagatagagg
gtggagtacatggtacctcccggatagcggtacgctatgtggagagagtactgttcatag
ggaatttctcgaagaggaaaccccatgatcccaagaattatccagaatcgatgattgtgg
agaccattaaggtcagaattcttgaacgaggatatctgcttcctattatcaaagataata
agaacgttgccataggcaaatcctctacaatatcagcctgcttaaagtggatgccgaggc
atcccctgtggccagaatggcataagcagatgataagaggcctat
>SRR7554447_Pvivax_Thailand_2016_2
atccttaggaaagttaccatgggagaagggaggctccttctcgacgagaaggaggaaact
ccttagagttgtactcacaaagtccctgggcctacggcccagcgttgtagatatcttatt
gacgaggtcaataagacatttccagcgcatagaaggggctatcaatgctgtcgtagatag
cttgatatgctctgaccccaatatgttcctcctcgaagagaaggaaaatcaaaacatctt
tagggacttagtccgaaagatgttttatgttggtactttcaacctcgaccttctggtgga
tgattggaagaacttctcccggtccctgtttcaccaatatgctgaaacagaggtcatagg
tgggaggcctactatcagtaggaccaacatctacaagagactcctcggagtctctacctt
caagaatctcgattcatctttcagatcattccagattcttggccatctactttcgacacg
gcaatttccctttatgggaaagaggtgtgaagaaaaatctcttaagagatttgaggaagt
tgtgacatccctccacgaagtgaaggcgtcacacctcagtagaatgggagaggccgcctt
ctacataggtagaaagtgtcgcctctatcatgtcccacataatgtaggacatttttccat
taatagttcgggagattatgaattctccacctccgaaggagggaacgccttaggcgttcg
aactttaatgatcgaggtactgggaaggaaatccatgattgcggaggaaatgaccccttg
gggttatatccaccacaacatggacctcgagatttggagatatctttatagagatacccc
cattctagagggttccttccttgagcctcttacatcaggttttcctaaggaacaacctgg
gcggctgaggggtcttgacgaagtcattggccgtcagctgatgtacgctgcctggaagaa
aagtgtccaagtacctacggtacgctgtagtacagtggcagagatgggcaataaggcccg
tatcgtcactgtaggaccagcctggctgcagatcctgcaggcgcctttggcacacactt
>SRR7554449_Pvivax_Thailand_2016
atgcgtgatggaagagtatacctacatccaagcaacacaccctagggatgttgtcggtgt
ggggtattcacccttttacgattaccttccggtactttcgacgaaagtacaaccggatgg
caaaagacttcgtctttacaccatcccggagggaaccatccttcaacggtcccgtggtgg
acaatccttaggaaagttaccatgggagaagggaggctccttctcgacgagaaggaggaa
actccttagagttgtactcacaaagtccctgggcctacggcccagcgttgtagatatctt
attgacgaggtcaataagacatttccagcgcatagaaggggctatcaatgctgtcgtaga
tagcttgatatgctctgaccccaatatgttcctcctcgaagagaaggaaaatcaaaacat
ctttagggacttagtccgaaagatgttttatgttggtactttcaacctcgaccttctggt
ggatgattggaagaacttctcccggtccctgtttcaccaatatgctgaaacagaggtcat
aggtgggaggcctactatcagtaggaccaacatctacaagagactcctcggagtctctac
cttcaagaatctcgattcatctttcagatcattccagattcttggccatctactttcgac
acggcaatttccctttatgggaaagaggtgtgaagaaaaatctcttaagagatttgagga
agttgtgacatccctccacgaagtgaaggcgtcacacctcagtagaatgggagaggccgc
cttctacataggtagaaagtgtcgcctctatcatgtcccacataatgtaggacatttttc
cattaatagttcgggagattatgaattctccacctccgaaggagggaacgccttaggcgt
tcgaactttaatgatcgaggtactgggaaggaaatccatgattgcggaggaaatgacccc
ttggggttatatccaccacaacatggacctcgagatttggagatatctttatagagatac
ccccattctagagggttccttccttgagcctcttacatcaggttttcctaaggaacaacc
tgggcggctgaggggtcttgacgaagtcattggccgtcagctgatgtacgctgcctggaa
gaaaagtgtccaagtacctacggtacgctgtagtacagtggcagagatgggcaataaggc
ccgtatcgtcactgtaggaccagcctggctgcagatcctgcaggcgcctttggcacacac
tttaaaacacatgatgtggaatcacccatctgtgttctccagttttcatcggcaggacca
ggcctggatggcggtcattatgatctccaaatccaagctgacggacttcgacgaagtcct
gtcctccgatttaaaggatgcgacgaatgctcaaggtatcaccttgacacgtcaccttgt
gaggcaatttctaaggggttatggtctaagaccaaatccctacgttgacttcgtaatcga
tcttattggaccgagagagatagtcctcccgacgggacgacgaattctctcccgaagagg
gatcatgatgggtgagcccatggctaagccatgcctcactctcctgaacctctgcgtgga
atattgcgcgtggcgcaaatacaaagttaagtatgaccgggcaaatctccataggagact
cttccatattgggggagacgatcacttagtggtcgggccccggccatatctcaactatat
gacaaagttccatctcctatctggttcccagatagagggtggagtacatggtacctcccg
gatagcggtacgctatgtggagagagtactgttcatagggaatttctcgaagaggaaacc
ccatgatcccaagaattatccagaatcgatgattgtggagaccattaaggtcagaattct
tgaacgaggatatctgcttcctattatcaaagataataagaacgttgccataggcaaatc
ctctacaatatcagcctgcttaaagtggatgccgaggcatcccctgtggccagaatggca
taagcagatgataagaggcctattcgtgtcacgaatgggagcgtggctgccaaacctccg
gaaacatccgaagtgtttttacagcatcatgctacccaaattcttcgggggctatggctt
agccatgtcagacctcgaagaatatacggcctatacaaaagcctcccgtccactacaatg
gattatcgccgcagtatgcgacgaccatccacagtggcgggaagggatcagagaactttc
ccggttaaaccggaacctctcaaagaggggagacacgaagtgtctaaagttcgaacagga
catcattgagcaactcatgatggtcttgaatgatcgtttgagctggaaacaactcgaaga
gaagttcccatctcctcatggtccacgagggacagtagcagaggcccaacgggcgggcta
catgtccataagac
>SRR7554450_Pvivax_Thailand_2016
gccaaacctccggaaacatccgaagtgtttttacagcatcatgctacccaaattcttcgg
gggctatggcttagccatgtcagacctcgaagaatatacggcctatacaaaagcctcccg
tccactacaatggattatcgccgcagtatgcgacgaccatccacagtggcgggaagggat
cagagaactttcccggttaaaccggaacctctcaaagaggggagacacgaagtgtctaaa
gttcgaacaagacatcattgagcaactcatgatggtcttgaatgatcgtttgagctggaa
acaactcgaagagaagttcccatctcctcatggtccacgagggacagtagcagaggccca
acgggcgggctacatgtccataagacgatttgccgatgaggcgacacgaggtgtcatttt
ccaaaacttagtttcggagcctcataagatctctaactttaacacccaaccctatagaaa
aactatgggagttgtgtgggaaaggttagaggctcttggcgttgataagtgctctcgaat
cttagattctgatgagtacagatcaacgaagactaaagt
>SRR7554451_Pvivax_Thailand_2016_1
gcgtgatggaagagtatacctacatccaagcaacacaccctagggatgttgtcggtgtgg
ggtattcacccttttacgattaccttccggtactttcgacgaaagtacaaccggatggca
aaagacttcgtctttacaccatcccggagggaaccatccttcaacggtcccgtggtggac
aatccttaggaaagttaccatgggagaagggaggctccttctcgacgagaaggaggaaac
tccttagagttgtactcacaaagtccctgggcctacggcccagcgttgtagatatcttat
tgacgaggtcaataagacatttccagcgcatagaaggggctatcaatgctgtcgtagata
gcttgatatgctctgaccccaatatgttcctcctcgaagagaaggaaaatcaaaacatct
ttagggacttagtccgaaagatgttttatgttggtactttcaacctcgaccttctggtgg
atgattggaagaacttctcccggtccctgtttcaccaatatgctgaaacagaggtcatag
gtgggaggcctactatcagtaggaccaacatctacaagagactcctcggagtctctacct
tcaagaatctcgattcatctttcagatcattccagattcttggccatctactttcgacac
ggcaatttccctttatgggaaagaggtgtgaagaaaaatctcttaagagatttgaggaag
ttgtgacatccctccacgaagtgaaggcgtcacacctcagtagaatgggagaggccgcct
tctacataggtagaaagtgtcgcctctatcatgtcccacataatgtaggacatttttcca
ttaatagttcgggagattatgaattctccacctccgaaggagggaacgccttaggcgttc
gaactttaatgatcgaggtactgggaaggaaatccatgattgcggaggaaatgacccctt
ggggttatatccaccacaacatggacctcgagatttggagatatcttta
>SRR7554451_Pvivax_Thailand_2016_2
ttacatcaggttttcctaaggaacaacctgggcggctgaggggtcttgacgaagtcattg
gccgtcagctgatgtacgctgcctggaagaaaagtgtccaagtacctacggtacgctgta
gtacagtggcagagatgggcaataaggcccgtatcgtcactgtaggaccagcctggctgc
agatcctgcaggcgcctttggcacacactttaaaacacatgatgtggaatcacccatctg
tgttctccagttttcatcggcaggaccaggcctggatggcggtcattatgatctccaaat
ccaagctgacggacttcgacgaagtcctgtcctccgatttaaaggatgcgacgaatgctc
aaggtatcaccttgacacgtcaccttgtgaggcaatttctaaggggttatggtctaagac
caaatccctacgttgacttcgtaatcgatcttattggaccgagagagatagtcctcccga
cgggacgacgaattctctcccgaagagggatcatgatgggtgagcccatggctaagccat
gcctcactctcctgaacctctgcgtggaatattgcgcgtggcgcaaatacaaagttaagt
atgaccgggcaaatctccataggagactcttccatattgggggagacgatcacttagtgg
tcgggccccggccatatctcaactatatgacaaagttccatctcctatctggttcccaga
tagagggtggagtacatggtacctcccggatagcggtacgctatgtggagagagtactgt
tcatagggaatttctcgaagaggaaaccccatgatcccaagaattatccagaatcgatga
ttgtggagaccattaaggtcagaattcttgaacgaggatatctgcttcctattatcaaag
ataataagaacgttgccataggcaaatcctctacaatatcagcctgcttaaagtggatgc
cgaggcatcccctgtggccagaatggcataagcagatgataagaggcctattcgtgtcac
gaatgggagcgtggctgccaaacctccggaaacatccgaagtgtttttacagcatcatgc
tacccaaattcttcgggggctatggcttagccatgtcagacctcgaagaatatacggcct
atacaaaagcctcccgtccactacaatggattatcgccgcagtatgcgacgaccatccac
agtggcgggaagggatcagagaactttcccggttaaaccggaacctctcaaagaggggag
acacgaagtgtctaaagttcgaacaagacatcattgagcaactcatgatggtcttgaatg
atcgtttgagctggaaacaactcgaagagaagttcccatctcctcatggtccacgaggga
cagtagcagaggcccaacgggcgggctacatgtccataagacgatttgccgatgaggcga
cacgaggtgtcattttccaaaacttagtttcggagcctcataagatctctaactttaaca
cccaaccctatagaaaaactatgggagttgtgtgggaaaggttagaggctcttggcattg
ataagtgctctcgaatcttagattctgatgagtacagatcaacgaagactaaagtaaacg
tagatttttactttaacacccaagagattacttgtgcagatatagggttctgggacccgg
ataatccggagactgagacgtgggacttcattgatgtaagtttcgaaaaactttacacaa
tgaatcttcccacactcagaattcccgataagttcctctttcattcgaagaatgaagagt
tatattatggggagtcccaagaactggacacggttcctacggaaccggagacataatgtc
ttagagtcccccggccacgtcgtgaccgggttacctctttgggttctgtcgaagacgggt
cccgaaggagttccaccgacaacatca
>SRR7554460_Pvivax_Thailand_2015
atgcgtgatggaagagtatacctacatccaagcaacacaccctagggatgttgtcggtgt
agggtattcacccttttacgattaccttccggtactttcgacgaaagtacaaccggatgg
aaaaagacttcgtctttataccatcccggagggaaccatacttcaacgatcccatggcgg
acaatccttaggaaagttgccatgggagaagggaggctccttctcgacgagaaggaggaa
actccttagagttgtactcacgaagtccttgggcctaaggcccacagtcgtggatatcct
attgacgaggtcaattaggcatttccaacgaatagagggggctatcaatgctgtcgtcga
cagcttgatatgcgccgatcctaccatgttccttctcgaagagaaggagaatggaaacat
ttttagggacttagtccgaaaaatgttttatgttggtactttcaacctcgaccttttggt
ggatgattggaagaacttctcccgatccctgtttcatcaatacgctgaaacagaggtcat
aggtgggaggcctactatcagtaggaccaacatctacaagagactcctaggagtctctac
cttcaagaatctcgattcatctttcagatcattccagattcttggccacctactctcgac
acgccaatttccctttatggggaagaggtgtgaggagaaatctcttaagaggtttgagga
agttgtgacatccctccacgaagtgaaggcgtcacacctcagtaggatgggagaggctgc
attctacataggtagaaaatgtcgcctctatcatgtaccacataatgtgggacatttttc
cattaatagttcgggagactatgaattctccacctccgaaggagggaatgccttaggcgt
tcgaacattaatgattgaggtattgggaaggaaatccactattgcggaggagatgacccc
ttggggttatattcaccacaatatggacctcgagatatggaggtatctctacagagacac
tcctatactcgagggatcctttttagaacctcttacatcgggctttcctaaggaacagcc
gggacggctgagaggccttgacgaagtcatcggccgccagctgatgtatgctgcctggaa
aaagagtgtccgagtacctacggtacgctgtagcacagtagcagagatgggaaataaagc
ccggatcgttactgtgggaccagcttggctgcagatcctgcaggcgcctttggcacacac
tctcaaacacatgatgtggaatcacccatccgtgttttccagttttcatcggcaggacca
agcttggatggcggtcattatgatctccaaatctaagctggcgaacttcgacgaagttct
atcctccgatttaaaggacgcgacgaacgctcaaggtatcaccttgacccgtcatctcgt
gaggcaatttctaaggggttatggtctaagaccaaatccctacgttgacttcgtaatcga
tcttattggaccgagagagatagtcctcccgacgggaagacgtatcctctcccgaagagg
aattatgatgggtgagcccatggctaagccatgcctcaccctcctaaacctctgtgtgga
atactgcgcgtggcgcagatataaagttaaatatgatcgggcaaatctccataggagact
cttccatattggaggagacgatcacttagtgatcggaccccggccatatcttaactatat
gacaaagttccatcttctatctgggtcccaaatagagggtggagttcatggtacctcccg
aatagcggtccgctatgtcgagagagtactgttcatagggaatttctcgaagaggaaacc
ccatgaccccaagaattatccagaatcgatgattgtggagaccataaaggtcagaattct
tgaaagaggatacttgcttcctattatcaaagataataagaacgttgccataggcaaatc
ctcaacaatatcagcctgcttaaagtggatgccgaagcacccactgtggccagaatggca
taagcagatgataagaggcctattcgtgtcacgaatgggagcatggctgccgaaccttcg
gaaacatccgaagtgtttcaacagcattatgcttccaaaattcttcggaggctatggctt
agccatgtctgaccttgaagaatatacggcctatacaaaagcctcccgtccactacagtg
gattatcgccgcagtctgcgacgaacacccacaatggagggaagggatcagagaactttc
ccggttaaaccggaacctctctaagagaggagacacgaagtgtctgaagttcgaacaaga
catcattgagcaactcatgatggtcttgaatgatcgtctgagttggaaacaactcgaaga
gaagtttccatctcctcatggtccacgagggacagtagcagaggcccaacgggcgggcta
catgtccataagacgatttgccgatgaggcgacacgaggtgtcattttccaaaacttagt
ttcggagcctcataagatctccaactttaacacacaaccctatagaaaaactatggggat
tgtatgggaaaaattggaggctcttggcattgataaatgctcgcgaatcttagattctga
cgagtatcgatcaacgaagactaaagtaaacgtagatttttactttaacacccaagagat
tacttgtgcagatatagggttctgggacccggataatccggagactgagacatgggattt
cattgatgttagttttgaaaaactatacacaatgaatcttcccacacttagaattcccga
taggttcctctttcattcgaagaatgaagagttgtactatggggagtcccaagaactgga
cacggttcctacggaaccggagacataatgtcttagagtcctccagccacgtcgtggctg
gattacctctttgggttctgtcgaagacgggtcccgaaggagttccatcgacaacatcac
gcatccgagcct
>SRR7554461_Pvivax_Thailand_2015
gcgtgatggaagagtatacctacatccaagcaacacaccctagggatgttgtcggtgtag
ggtattcacccttttacgattaccttccggtactttcgacgaaagtacaaccggatggaa
aaagacttcgtctttataccatcccggagggaaccatacttcaacgatcccatggcggac
aatccttaggaaagttgccatgggagaagggaggctccttctcgacgagaaggaggaaac
tccttagagttgtactcacgaagtccttgggcctaaggcccacagtcgtggatatcctat
tgacgaggtcaattaggcatttccaacgaatagagggggctatcaatgctgtcgtcgaca
gcttgatatgcgccgatcctaccatgttccttctcgaagagaaggagaatggaaacattt
ttagggacttagtccgaaaaatgttttatgttggtactttcaacctcgaccttttggtgg
atgattggaagaacttctcccgatccctgtttcatcaatacgctgaaacagaggtcatag
gtgggaggcctactatcagtaggaccaacatctacaagagactcctaggagtctctacct
tcaagaatctcgattcatctttcagatcattccagattcttggccacctactctcgacac
gccaatttccctttatggggaagaggtgtgaggagaaatctcttaagaggtttgaggaag
ttgtgacatccctccacgaagtgaaggcgtcacacctcagtaggatgggagaggctgcat
tctacataggtagaaaatgtcgcctctatcatgtaccacataatgtgggacatttttcca
ttaatagttcgggagactatgaattctccacctccgaaggagggaatgccttaggcgttc
gaacattaatgattgaggtattgggaaggaaatccactattgcggaggagatgacccctt
ggggttatattcaccacaatatggacctcgagatatggaggtatctctacagagacactc
ctatactcgagggatcctttttagaacctcttacatcgggctttcctaaggaacagccgg
gacggctgagaggccttgacgaagtcatcggccgccagctgatgtatgctgcctggaaaa
agagtgtccgagtacctacggtacgctgtagcacagtagcagagatgggaaataaagccc
ggatcgttactgtgggaccagcttggctgcagatcctgcaggcgcctttggcacacactc
tcaaacacatgatgtggaatcacccatccgtgttttccagttttcatcggcaggaccaag
cttggatggcggtcattatgatctccaaatctaagctggcgaacttcgacgaagttctat
cctccgatttaaaggacgcgacgaacgctcaaggtatcaccttgacccgtcatctcgtga
ggcaatttctaaggggttatggtctaagaccaaatccctacgttgacttcgtaatcgatc
ttattggaccgagagagatagtcctcccgacgggaagacgtatcctctcccgaagaggaa
ttatgatgggtgagcccatggctaagccatgcctcaccctcctaaacctctgtgtggaat
actgcgcgtggcgcagatataaagttaaatatgatcgggcaaatctccataggagactct
tccatattggaggagacgatcacttagtgatcggaccccggccatatcttaactatatga
caaagttccatcttctatctgggtcccaaatagagggtggagttcatggtacctcccgaa
tagcggtccgctatgtcgagagagtactgttcatagggaatttctcgaagaggaaacccc
atgaccccaagaattatccagaatcgatgattgtggagaccataaaggtcagaattcttg
aaagaggatacttgcttcctattatcaaagataataagaacgttgccataggcaaatcct
caacaatatcagcctgcttaaagtggatgccgaagcacccactgtggccagaatggcata
agcagatgataagaggcctattcgtgtcacgaatgggagcatggctgccgaaccttcgga
aacatccgaagtgtttcaacagcattatgcttccaaaattcttcggaggctatggcttag
ccatgtctgaccttgaagaatatacggcctatacaaaagcctcccgtccactacagtgga
ttatcgccgcagtctgcgacgaacacccacaatggagggaagggatcagagaactttccc
ggttaaaccggaacctctctaagagaggagacacgaagtgtctgaagttcgaacaagaca
tcattgagcaactcatgatggtcttgaatgatcgtctgagttggaaacaactcgaagaga
agtttccatctcctcatggtccacgagggacagtagcagaggcccaacgggcgggctaca
tgtccataagacgatttgccgatgaggcgacacgaggtgtcattttccaaaacttagttt
cggagcctcataagatctccaactttaacacacaaccctatagaaaaactatggggattg
tatgggaaaaattggaggctcttggcattgataaatgctcgcgaatcttagattctgacg
agtatcgatcaacgaagactaaagtaaacgtagatttttactttaacacccaagagatta
cttgtgcagatatagggttctgggacccggataatccggagactgagacatgggatttca
ttgatgttagttttgaaaaactatacacaatgaatcttcccacacttagaattcccgata
ggttcctctttcattcgaagaatgaagagttgtactatggggagtcccaagaactggaca
cggttcctacggaaccggagacataatgtcttagagtcctccagccacgtcgtggctgga
ttacctctttgggttctgtcgaagacgggtcccgaaggagttccatcgacaacatcacgc
atccgagc
>SRR7554462_Pvivax_Thailand_2015
gtatacctacatccaagcaacacaccctagggatgttgtcggtgtagggtattcaccctt
ttacgattaccttccggtactttcgacgaaagtacaaccggatggaaaaagacttcgtct
ttataccatcccggagggaaccatacttcaacgatcccatggcggacaatccttaggaaa
gttgccatgggagaagggaggctccttctcgacgagaaggaggaaactccttagagttgt
actcacgaagtccttgggcctaaggcccacagtcgtggatatcctattgacgaggtcaat
taggcatttccaacgaatagagggggctatcaatgctgtcgtcgacagcttgatatgcgc
cgatcctaccatgttccttctcgaagagaaggagaatggaaacatttttagggacttagt
ccgaaaaatgttttatgttggtactttcaacctcgaccttttggtggatgattggaagaa
cttctcccgatccctgtttcatcaatacgctgaaacagaggtcataggtgggaggcctac
tatcagtaggaccaacatctacaagagactcctaggagtctctaccttcaagaatctcga
ttcatctttcagatcattccagattcttggccacctactctcgacacgccaatttccctt
tatggggaagaggtgtgaggagaaatctcttaagaggtttgaggaagttgtgacatccct
ccacgaagtgaaggcgtcacacctcagtaggatgggagaggctgcattctacataggtag
aaaatgtcgcctctatcatgtaccacataatgtgggacatttttccattaatagttcggg
agactatgaattctccacctccgaaggagggaatgccttaggcgttcgaacattaatgat
tgaggtattgggaaggaaatccactattgcggaggagatgaccccttggggttatattca
ccacaatatggacctcgagatatggaggtatctctacagagacactcctatactcgaggg
atcctttttagaacctcttacatcgggctttcctaaggaacagccgggacggctgagagg
ccttgacgaagtcatcggccgccagctgatgtatgctgcctggaaaaagagtgtccgagt
acctacggtacgctgtagcacagtagcagagatgggaaataaagcccggatcgttactgt
gggaccagcttggctgcagatcctgcaggcgcctttggcacacactctcaaacacatgat
gtggaatcacccatccgtgttttccagttttcatcggcaggaccaagcttggatggcggt
cattatgatctccaaatctaagctggcgaacttcgacgaagttctatcctccgatttaaa
ggacgcgacgaacgctcaaggtatcaccttgacccgtcatctcgtgaggcaatttctaag
gggttatggtctaagaccaaatccctacgttgacttcgtaatcgatcttattggaccgag
agagatagtcctcccgacgggaagacgtatcctctcccgaagaggaattatgatgggtga
gcccatggctaagccatgcctcaccctcctaaacctctgtgtggaatactgcgcgtggcg
cagatataaagttaaatatgatcgggcaaatctccataggagactcttccatattggagg
agacgatcacttagtgatcggaccccggccatatcttaactatatgacaaagttccatct
tctatctgggtcccaaatagagggtggagttcatggtacctcccgaatagcggtccgcta
tgtcgagagagtactgttcatagggaatttctcgaagaggaaaccccatgaccccaagaa
ttatccagaatcgatgattgtggagaccataaaggtcagaattcttgaaagaggatactt
gcttcctattatcaaagataataagaacgttgccataggcaaatcctcaacaatatcagc
ctgcttaaagtggatgccgaagcacccactgtggccagaatggcataagcagatgataag
aggcctattcgtgtcacgaatgggagcatggctgccgaaccttcggaaacatccgaagtg
tttcaacagcattatgcttccaaaattcttcggaggctatggcttagccatgtctgacct
tgaagaatatacggcctatacaaaagcctcccgtccactacagtggattatcgccgcagt
ctgcgacgaacacccacaatggagggaagggatcagagaactttcccggttaaaccggaa
cctctctaagagaggagacacgaagtgtctgaagttcgaacaagacatcattgagcaact
catgatggtcttgaatgatcgtctgagttggaaacaactcgaagagaagtttccatctcc
tcatggtccacgagggacagtagcagaggcccaacgggcgggctacatgtccataagacg
atttgccgatgaggcgacacgaggtgtcattttccaaaacttagtttcggagcctcataa
gatctccaactttaacacacaaccctatagaaaaactatggggattgtatgggaaaaatt
ggaggctcttggcattgataaatgctcgcgaatcttagattctgacgagtatcgatcaac
gaagactaaagtaaacgtagatttttactttaacacccaagagattacttgtgcagatat
agggttctgggacccggataatccggagactgagacatgggatttcattgatgttagttt
tgaaaaactatacacaatgaatcttcccacacttagaattcccgataggttcctctttca
ttcgaagaatgaagagttgtactatggggagtcccaagaactggacacggttcctacgga
accggagacataatgtcttagagtcctccagccacgtcgtggctggattacctctttggg
ttctgtcgaagacgggtcccgaaggagttccatcgacaacat
>SRR7554463_Pvivax_Thailand_2015
tgcgtgatggaagagtatacctacatccaagcaacacaccctagggatgttgtcggtgta
gggtattcacccttttacgattaccttccggtactttcgacgaaagtacaaccggatgga
aaaagacttcgtctttataccatcccggagggaaccatacttcaacgatcccatggcgga
caatccttaggaaagttgccatgggagaagggaggctccttctcgacgagaaggaggaaa
ctccttagagttgtactcacgaagtccttgggcctaaggcccacagtcgtggatatccta
ttgacgaggtcaattaggcatttccaacgaatagagggggctatcaatgctgtcgtcgac
agcttgatatgcgccgatcctaccatgttccttctcgaagagaaggagaatggaaacatt
tttagggacttagtccgaaaaatgttttatgttggtactttcaacctcgaccttttggtg
gatgattggaagaacttctcccgatccctgtttcatcaatacgctgaaacagaggtcata
ggtgggaggcctactatcagtaggaccaacatctacaagagactcctaggagtctctacc
ttcaagaatctcgattcatctttcagatcattccagattcttggccacctactctcgaca
cgccaatttccctttatggggaagaggtgtgaggagaaatctcttaagaggtttgaggaa
gttgtgacatccctccacgaagtgaaggcgtcacacctcagtaggatgggagaggctgca
ttctacataggtagaaaatgtcgcctctatcatgtaccacataatgtgggacatttttcc
attaatagttcgggagactatgaattctccacctccgaaggagggaatgccttaggcgtt
cgaacattaatgattgaggtattgggaaggaaatccactattgcggaggagatgacccct
tggggttatattcaccacaatatggacctcgagatatggaggtatctctacagagacact
cctatactcgagggatcctttttagaacctcttacatcgggctttcctaaggaacagccg
ggacggctgagaggccttgacgaagtcatcggccgccagctgatgtatgctgcctggaaa
aagagtgtccgagtacctacggtacgctgtagcacagtagcagagatgggaaataaagcc
cggatcgttactgtgggaccagcttggctgcagatcctgcaggcgcctttggcacacact
ctcaaacacatgatgtggaatcacccatccgtgttttccagttttcatcggcaggaccaa
gcttggatggcggtcattatgatctccaaatctaagctggcgaacttcgacgaagttcta
tcctccgatttaaaggacgcgacgaacgctcaaggtatcaccttgacccgtcatctcgtg
aggcaatttctaaggggttatggtctaagaccaaatccctacgttgacttcgtaatcgat
cttattggaccgagagagatagtcctcccgacgggaagacgtatcctctcccgaagagga
attatgatgggtgagcccatggctaagccatgcctcaccctcctaaacctctgtgtggaa
tactgcgcgtggcgcagatataaagttaaatatgatcgggcaaatctccataggagactc
ttccatattggaggagacgatcacttagtgatcggaccccggccatatcttaactatatg
acaaagttccatcttctatctgggtcccaaatagagggtggagttcatggtacctcccga
atagcggtccgctatgtcgagagagtactgttcatagggaatttctcgaagaggaaaccc
catgaccccaagaattatccagaatcgatgattgtggagaccataaaggtcagaattctt
gaaagaggatacttgcttcctattatcaaagataataagaacgttgccataggcaaatcc
tcaacaatatcagcctgcttaaagtggatgccgaagcacccactgtggccagaatggcat
aagcagatgataagaggcctattcgtgtcacgaatgggagcatggctgccgaaccttcgg
aaacatccgaagtgtttcaacagcattatgcttccaaaattcttcggaggctatggctta
gccatgtctgaccttgaagaatatacggcctatacaaaagcctcccgtccactacagtgg
attatcgccgcagtctgcgacgaacacccacaatggagggaagggatcagagaactttcc
cggttaaaccggaacctctctaagagaggagacacgaagtgtctgaagttcgaacaagac
atcattgagcaactcatgatggtcttgaatgatcgtctgagttggaaacaactcgaagag
aagtttccatctcctcatggtccacgagggacagtagcagaggcccaacgggcgggctac
atgtccataagacgatttgccgatgaggcgacacgaggtgtcattttccaaaacttagtt
tcggagcctcataagatctccaactttaacacacaaccctatagaaaaactatggggatt
gtatgggaaaaattggaggctcttggcattgataaatgctcgcgaatcttagattctgac
gagtatcgatcaacgaagactaaagtaaacgtagatttttactttaacacccaagagatt
acttgtgcagatatagggttctgggacccggataatccggagactgagacatgggatttc
attgatgttagttttgaaaaactatacacaatgaatcttcccacacttagaattcccgat
aggttcctctttcattcgaagaatgaagagttgtactatggggagtcccaagaactggac
acggttcctacggaaccggagacataatgtcttagagtcctccagccacgtcgtggctgg
attacctctttgggttctgtcgaagacgggtcccgaaggagttccatcgacaacatcacg
catccgagcc
>SRR19882853_Pvivax_Peru_2016
ttttttttttttgctataatagcaaggcgtgatggaagagtatacctacatccaagcaac
acaccctagggatgttgtcggtgtggggtattcacccttttacgattaccttccggtact
ttcgacgaaagtacaacctgatggaaaaagacttcgtctttataccatcccggaaggaac
catacttcaacgttcccatggcggtcaatccttaggaaagctaccatgggagaagggagg
ctccttctcgacgagaaggagaaaactcctgagagttgtactcacgaagtccttaggtct
aagacctactgtcgttgatatattattgacgaggtcaataagacattttcaacgaataga
gggggccattaatgctgtcgtcgacagtttagtgtgctccgaccctactatgttcctcct
cgaagagaaggaaaatgcaaacatctttagggacttagtccgaaagatgttttatgttgg
tacattcaatctcgaccttttggtggatgattggaaaaacttctctcgatccctgtttca
tcattatgctgaaacagaagtcatcggagggagacctaccataggtaggaccaacattta
taagagactcctaggcgtctctactttcaagaaactggactcatccttcggatcattcca
gattcttggccacctgctttctacacgccaatttcccttcatgggaaagagatgtgaaga
aaaatctcttaagaggtttgaggaagttgtgacttccctccacgaagtgaaggcgtcgca
cctcagcaggatgggagaggctgcattctacataggtaggaaatgtcgcctctatcatgt
tccacataatgtgggacatttttccattaatagttcaggagattatgaattctccacctc
cgaaggaggtaacgccttaggcgttcgaacattaatgatcgaggtcttaggaaggaagtc
tgaagttgaggaggaggtaaccccctggggtttcgtccaacacaacacagacctcgaaat
atggaggtatctttatcgggatacccccattctcgagggctctttcctagaacctcttac
atcaggttttccgaaggaacaacctggccggttgaggggtcttgacgaggtcattggccg
tcaactcatgtatgctgcctggaagaaaagtgtccatgtacctacggtacgctgtagcac
agtggccgaaatgggtaataaagcccgaatcgttactgtgggcccagcttggctgcagat
cctgcaggcgcctttggcacacactttaaaacacatgatgtggaatcacccatctgtgtt
ctccagttttcatcggcaggatcaagcttggatggcggtcattatgatctccaagtccaa
actaatgaacttcgacgaagttctatcctccgatttaaaggacgcgacgaacgctcaagg
tatcaccttgacgcgacatctcgtgagacaatttctcaagggttatggcctaaggccaaa
tccctacgttgacttcgtaatcgatcttatcggaccaagagagatcgtcctccctacggg
acggcggattctctcccgcagaggtatcatgatgggtgagcccatggcgaagccatgtct
tacactcctgaacctctgtgttgagtactgcgcgtggcgcagatataaagttaaatacga
ccgagcgaatctccatcggagactcttccatatcggaggagacgaccacttagtgatcgg
tcctcggccgtatcttaactatatgacgaaataccaccttttatctggatcccagataga
aggcggcgtccatggtacttctcgcatagcggtacgctatgtcgagagagtattattcat
agggaatttctcgaagaggaaaccccatgattccaagaattatccagaatcgatgattgt
ggagaccattaaggtcagaattcttgaacgaggatatctgcttcctattatcaaagataa
taagaacgttgccataggcaaatcctctacaatatcatcttgtttgaggtggatgccaaa
gcacccactgtggccagaatggcacaaacagatgataagaggcctattcgtgtcacgaat
gggatcatggctaccaaaccttcggaaacatcctaagtgttttagtagcataatgcttcc
caaattcttcgggggttatggcttagccatgtcagacctcgaggaatatacggcctatac
aaaagcctcccgtccactacagtggatcatcgccgcagtatgtgacgaccatccacaatg
gagggaggggatcaaagaactctcccggttaaaccggaacctctcgaagaggggagacac
gaagtgtctaaagttcgaacaggacattattgagcaactcatgatggtcctgaatgatcg
gttgagttggaaacaactcgaagagaagtttccctctccccatggtccgcgagggacagt
agcagaagcacaacgtgcaggctacatgtccataagacgatttgccgatgaggcgacacg
tggtgtcattttccaaaacttagtttcggagcctcataagatctcaaacttcaacacgca
accctatagaaaaactatggggatcgtgtgggagaagcttgaggctcttggcattgacaa
atgcttccgaatcttagattctgaggagtatcggtcaacgaagaataaagtaaacgtaga
tttttactttaatacccaagagattacttgtgcagatatagggttctgggacccggataa
tccggagactgagacttgggatttcattgatgtcagtttcgagaaactgtacacaatgaa
cctcccaacccttagaattcccgatagattcctctttcattctaagaatgacgagttata
ctatggggagtcaccagaacgagacacggttcctacggaaccggagacataatgtcttga
agtctactggccacgtcgtgaccagtctacttcttgggttctgtcgaagacgggtcccga
aggagttccaccgccaacaccacgcacccgagcctacggcccaaaaaaa
>SRR19882855_Pvivax_Peru_2016
ccgttttttaatgatacggcgaccaccgagatctacactctttccctacacgacgctctt
ccgatctgcgtgatggaagagtatacctacatccaagcaacacaccctagggatgttgtc
ggtgtggggtattcacccttttacgattaccttccggtactttcgacgaaagtacaacct
gatggaaaaagacttcgtctttataccatcccggaaggaaccatacttcaacgttcccat
ggcggtcaatccttaggaaagctaccatgggagaagggaggctccttctcgacgagaagg
agaaaactcctgagagttgtactcacgaagtccttaggtctaagacctactgtcgttgat
atattattgacgaggtcaataagacattttcaacgaatagagggggccattaatgctgtc
gtcgacagtttagtgtgctccgaccctactatgttcctcctcgaagagaaggaaaatgca
aacatctttagggacttagtccgaaagatgttttatgttggtacattcaatctcgacctt
ttggtggatgattggaaaaacttctctcgatccctgtttcatcattatgctgaaacagaa
gtcatcggagggagacctaccataggtaggaccaacatttataagagactcctaggcgtc
tctactttcaagaaactggactcatccttcggatcattccagattcttggccacctgctt
tctacacgccaatttcccttcatgggaaagagatgtgaagaaaaatctcttaagaggttt
gaggaagttgtgacttccctccacgaagtgaaggcgtcgcacctcagcaggatgggagag
gctgcattctacataggtaggaaatgtcgcctctatcatgttccacataatgtgggacat
ttttccattaatagttcaggagattatgaattctccacctccgaaggaggtaacgcctta
ggcgttcgaacattaatgatcgaggtcttaggaaggaagtctgaagttgaggaggaggta
accccctggggtttcgtccaacacaacacagacctcgaaatatggaggtatctttatcgg
gatacccccattctcgagggctctttcctagaacctcttacatcaggttttccgaaggaa
caacctggccggttgaggggtcttgacgaagtcattggccgtcaactcatgtatgctgcc
tggaagaaaagtgtccatgtacctacggtacgctgtagcacagtggccgaaatgggtaat
aaagcccgaatcgttactgtgggcccagcttggctgcagatcctgcaggcgcctttggca
cacactttaaaacacatgatgtggaatcacccatctgtgttctccagttttcatcggcag
gatcaagcttggatggcggtcattatgatctccaagtccaaactaatgaacttcgacgaa
gttctatcctccgatttaaaggacgcgacgaacgctcaaggtatcaccttgacgcgacat
ctcgtgagacaatttctcaagggttatggcctaaggccaaatccctacgttgacttcgta
atcgatcttatcggaccaagagagatcgtcctccctacgggacggcggattctctcccgc
agaggtatcatgatgggtgagcccatggcgaagccatgtcttacactcctgaacctctgt
gttgagtactgcgcgtggcgcagatataaagttaaatacgaccgagcgaatctccatcgg
agactcttccatatcggaggagatgaccacttagtgatcggtcctcggccgtatcttaac
tatatgacgaaataccaccttttatctggatcccagatagaaggcggcgtccatggtact
tctcgcatagcggtacgctatgtcgagagagtattattcatagggaatttctcgaagagg
aaaccccatgattccaagaattatccagaatcgatgattgtggagaccattaaggtcaga
attcttgaacgaggatatctgcttcctattatcaaagataataagaacgttgccataggc
aaatcctctacaatatcatcttgtttgaagtggatgccaaagcacccactgtggccagaa
tggcacaaacagatgataagaggcctattcgtgtcacgaatgggatcatggctaccaaac
cttcggaaacatcctaagtgttttagtagcataatgcttcccaaattcttcgggggttat
ggcttagccatgtcagacctcgaggaatatacggcctatacaaaagcctcccgtccacta
cagtggatcatcgccgcagtatgtgacgaccatccacaatggagggaggggatcaaagaa
ctctcccggttaaaccggaacctctcgaagaggggagacacgaagtgtctaaagttcgaa
caggacattattgagcaactcatgatggtcctgaatgatcggttgagttggaaacaactc
gaagagaagtttccctctccccatggtccgcgagggacagtagcagaagcacaacgtgca
ggctacatgtccataagacgatttgccgatgaggcgacacgtggtgtcattttccaaaac
ttagtttcggagcctcataagatctcaaacttcaacacgcaaccctatagaaaaactatg
ggggtcgtgtgggagaagcttgaggctcttggcattgacaaatgcttccgaatcttagat
tctgaggagtatcggtcaacgaagaataaagtaaacgtagatttttactttaatacccaa
gagattacttgtgcagatatagggttctgggacccggataatccggagactgagacttgg
gatttcattgatgtcagtttcgagaaactgtacacaatgaacctcccaacccttagaatt
cccgatagattcctctttcattctaagaatgacgagttatactatggggagtcaccagaa
cgagacacggttcctacggaaccggagacataatgtcttgaagtctactggccacgtcgt
gaccagtctacttcttgggttctgtcgaagacgggtcccgaaggagttccaccgacaaca
tcacgcatccgag
>SRR19882859_Pvivax_Papua_New_Guinea_2015
atgcgtgatggaagagtatacctacatccaagcaacacaccctagggatgttgtcggtgt
agggtattcacccttttacgattaccttccggtactttcgacgaaagtacaaccggatgg
taaaagacttcgtctttataccatcccggagggaaccatattgcaacgttcccatggtgg
tcaatccttaggaaagctaccatgggaggagggaggctcgttctcgtcgagaaggaggaa
actccttagagttgttctcacaaagtctttaggcctaaggcctaacgttgtagatattct
gttgacgaggtcaatcagacatttccaacggatagaaggtgctatcaacgctgtcgtaga
cagcttgatatgctctgaccctaccatgttcctcctcgaagagaaggaaaatgcaaacat
ttttagggacttagtccgaaaaatgttttatgttggtactttcaatctcgaccttctggt
ggatgattggaagaacttctcccgatccctgtttcatcaatatgctgaaacggaggtcat
cggtgggagacctactatcagtaggaccaacatctacaagagactcctaggagtctccac
tttcaagagtctggattcatctttcagatcattccagattcttggccacctactttctac
acgtcaattcccctttatgggaaagagatgtgaggaaaaatctcttaagaggtttgagga
agtagtgacttccctccacgaagtgaaggcgtcacacctcagtaggatgggagaggcagc
tttctacataggtagaaagtgtcgcctctatcatgtaccacataatgtggggcatttttc
cattaacagttcgggggattatgaattctccacctccgaaggaggtaacgccttaggcgt
acgaacgttaatgattgaggttttgggaaggaaatccactgttgaggaggaaatgacccc
gtggggttatatccgccataacatggacctcgagatttggcgatacctctaccgagatac
accaatcctcgagggttcctttctcgaacctcttacatcaggttttccgaaggaacaacc
tgggcgactgaggggccttgacgaagtcattggccgacagttgatgtatgctgcctggaa
gaagagtgtccaagtaccgacggtacgctgtagtacagtagctgaaatgggaaataaagc
ccgtatcgttactgtaggtccagcttggctgcaaatcctgcaggcgcctttggcacacac
tctaaagcacatgatgtggaatcacccatctgtgttttccagttttcatcggcaggacca
agcttggatggcggtcattatgatctccaaatccaagttgacgaacttcgacgaagttct
atcctccgatcttaaagacgcgacgaacgctcagggtatcaccctgacgcgccatcttgt
gagacaatttctaagggggtatggtctaagaccaaatccctacgttgacttcgtaatcga
tcttataggaccaagagagatcgtcctccctacgggacggcgaattctctctcgcagagg
tattatgatgggtgagcctatggctaagccatgtcttacccttctaaatctctgtgtgga
atattgcgcttggcgcaaatataaagttaaatatgaccgggcaaacctccaaaggaggct
cttccatattgggggagacgatcacttagtggtcggaccccggccctatcttaactacat
gacaaaatttcacctcttatctggttcccagatagagggaggagttcatggcacctctcg
catagcggtacgctatgtcgaaagagttttattcatagggaatttctctaagaggaaacc
ccatgatcccaagaattatccagaatcgatgattgtggagaccataaaggtcagaattct
tgaacgaggatatctgcttcctattatcaaagataataagaacgttgccataggcaagtc
ctcgactatatcagcttgcttaaaatggatgccaaaacatccattgtggccagaatggca
taagcagatgataagaggcctattcgtgtcacgaatgggggcatggctaccaaaccttcg
aaaacatccgaagtgttttaatagcatcatgcttcccaaattcttcgggggctatggctt
agccatgtcagacctcgaagaatatacggcctatacaaaagcctcccgaccacttcagtg
gattatcgccgctgtctgcgacgaccacccacaatggagggagggcttaagagaactttc
ccggttaaaccggaacctctcgaagagaggagacacgaagtgtctgaagttcgaacaaga
catcattgagcaactcatgatggtcttgaatgatcggctcagttggaagcaactcgaaga
gaagtttccttccgtccatggtcctcgaggaactgtagcagaagcacaacgtgcgggcta
catgtccataagacgatttgccgatgaggcgacacgaggtgtcatcttccaaaacttagt
ttcggagcctcataagatctctaacttcaacacacaaccctatagaaaaactatgggaat
tgtgtgggagaagctagaggctcttggcattgacaaatgttcacgaatcttagattctag
tgaatatcggtcaacgaagactaaagtaaatgtagatttttactttaacacccaagagat
tacttgtgcagatatagggttctgggacccggagaatccggagactgagacctgggattt
cattgatgtaagtttcgagaaactttacacaatgaacctcccaacgctcagaattcccga
taaattcctctttcattcgaagaatgaagagttatattatggggagtccaaagaactgga
tacggttcctacggaaccggagacataatgtcttgaagtcccttgatcacttcgtggtca
agtcacttcttgggttctgtcgaagacgggtcccgaaggagtaccaccgacaacatcacg
catccgagccttaaagaaaaaaaaaa
>SRR19882862_Pvivax_Peru_2016
tcaagcagaagacggcatacgagatgtgcggacgtgctggagttcagacgtgtgctcttc
cgatcttagcaaagcgtgatggaagagtatacctacatccaagcaacacaccctagggat
gttgtcggtgtagggtattcacccttttacgattaccttccagtactttcgacgaaagta
caaccggatggaaaaagacttcgtctttataccatcccggaaggaaccatacttcaacgt
tcccatggcggtcaatccttaggaaagctaccatgggagaagggaggctccttctcgacg
agaaggaggaaactcctgagagttgtactcacgaagtccttaggtctaagacctaccgtt
gttgatatattattgacgaggtcaataagacatttccaacggatagaaggagctattaat
gctgtcgtcgacagtctagtgtgctccgacccgactatgttccttctcgaagagaaggag
aacgcaagcatctttagggacttagtccgaaagatgttttatgttggtactttcaatctc
gaccttctggtggacgattggaagaatttctcccgatctctgtttcatcattatgctgaa
acagaggtcattggagggaggcctaccgtcggtaggaccaacatctataagagactccta
ggtgtctctaccttcaagaaactggactcatcctttggatcattccagattcttggccat
ctgctttcgacacgccaatttccctttatgggaaagaggtgtgaagaaaaatctctaaag
aggtttgaggaagttgtgacctccctccacgacgtgaaggcgtcacatctcagcagaatg
ggagaggctgcgttctacataggtagaaagtgtcgcctctatcatgtcccacataatgta
ggacatttttccattaatagttcgggagattatgagttctccacttccgaaggaggtaac
gccttaggcgttcgaacattaatgattgaggtattaggaaggagatctgatgttgaggag
gaggtaaccccttggggtttcgtccgacacaacacagacctcgagatatggaggtacctc
taccgagatacccccattctcgagggttctttcctagagcctcttacatcaggttttccg
aaggaacaacctggcaggttgaggggtcttgacgaagtcattggccgtcaactcatgtac
gctgcctggaagaaaagtgtccacgtacctacggtacgctgtagcacagtggcagaaatg
ggcaataaagcccggatcgtcactgtgggtccagcctggctgcagatcctgcaggcgcct
ttggcacacactttaaaacacatgatgtggaatcacccatctgtgttctccagtttccat
cgccaggatcaagcttggatggcggtcattatgatctccaaatccaagctgacgaacttc
gacgaagttctatcctccgatctaaaggacgcgacgaacgcccaaggtatcaccttgacg
cgacatctcgtgagacaatttctcaagggttacggcctaaggccgaatccctacgttgac
ttcgtaatcgatcttatcggaccaagagagatcgtcctccctacgggacggcgaatcctc
tcccgcagagggatcatgatgggtgagcccatggcgaagccatgtcttacactcctgaac
ctctgcgttgagtactgcgcgtggcgcagatataaagttaagtatgaccgagcgaatctc
catcggagactcttccatattgggggagacgaccacttagtgatcggtcctcggccgtac
cttaactacatgacaaaataccatcttctatctgggtcccaaatagaaggcggtgtccat
ggtacctcacgcatagcggtacgctatgtcgagagagtattgttcatagggaatttctcg
aagaggaaaccccatgatcccaagaattatccagaatcgatgattgtggagaccattaag
gtcagaattcttgaacgaggatatctgcttcctattatcaaagataataagaacgttgcc
ataggcaaatcctctacaatatcatcctgcttgaagtggatgccaaggcatccactgtgg
ccagaatggcacaaacagatgataagaggcctattcgtgtcacgaatgggatcatggcta
ccaaaccttcggaaacatccgaagtgttttagtagcataatgcttcccaaattcttcggg
ggttatggcttagccatgtcagacctcgaggaatatacggcctatacaaaagcctcccgt
ccactgcagtggattatcgccgcagtatgcgacgaccatccacagtggagggaagggcta
aaagaactttcccggttaaaccggaacctctcgaagaggggagacacgaagtgtctaaag
ttcgaacaggacatcgttgagcaactcatgatggtcctgaatgatcggctgagctggaaa
caactcgaagagaagtttccctctccccatggtccgcgagggacagtagcggaggcacaa
cgtgcgggctacatgtccataagacgatttgccgatgaggcgacacgtggtgtcattttc
caaaacttagtttcggagcctcataagatctcaaacttcaacacacagccctatagaaag
actatgggggtcgtgtgggaaaagcttgaggctcttggcattgacaaatgctctcgaatc
ttagattctgaagagtatcggtcaacgaagactaaagtaaacgtagatttttactttaat
acccaagagattacttgtgcagatatagggttctgggacccggataatccggaaactgag
acttgggatttcattgacgtcagttttgagaaactgtacacaatgaatcttccaaccctc
agaatccccgataagttcctctttcattcgaagaatgaagagttatactatggggagtca
ccagaacaagacacggttcctacggaaccggagacataatgtcttgaagtctactggcca
cgtcgtgaccagtccacttcttgggttctgtcgaagacgggtcccgaaggagttccaccg
acaacatcacgcagatcggaagagcgtcgtgtagggaaagagtgtagatctcggtggtcg
ccgtatcattaaa
>SRR19882865_Pvivax_Peru_2016
acggcatacgagatcgggacgggtgactggagttcagacgtgtgctcttccgatctagca
aagcgtgatggaagagtatacctacatccaagcaacacaccctagggatgttgtcggtgt
ggggtattcacccttttacgattaccttccggtactttcgacgaaagtacaacctgatgg
gaaaagacttcgtctttataccatcccggaaggaaccatacttcaacgttcccatggcgg
tcaatccttaggaaagctaccatgggagaagggaggctccttctcgacgagaaggaggaa
actcctgagagttgtactcacgaagtccttaggtctaagacctaccgttgttgatatact
attgacgaggtcaataagacatttccaacggatagagggggctatcaatgctgtcgtcga
cagtttagtgtgctccgaccctactatgttcctcctcgaagagaaggaaaatggaaacat
ctttagggacttagtccgaaagatgttttatgttggtacattcaatctcgaccttttggt
ggatgattggaagaacttctcccgatccctgtttcattattatgctgaaacagaggtcat
cggagggagacctaccataggtaggaccaacatctacaagagactcctaggtgtctctac
tttcaagaaattggactcatccttcggatcattccagattcttggccacctgctttccac
gcgtcaatttccctttatgggtaaaagatgtgaggagaaatctcttaagaggtttgagga
tgttgtgacttcccttcacgaagtgaaggcgtcacacctcagcaggatgggagaggctgc
attctacataggtagaaaatgtcgtctctatcatgtcccacataatgtaggacatttttc
cattaatagttcgggagactatgaattctccacctccgaaggaggtaatgccttaggcgt
tcgaacattaatgatcgaggtgctgggaaggaaatctgaagttggggaggaggtaacccc
ttggggtttcgtccaacacaacacagacctcgagatatggcggtatctctatcgagacac
ccccattctcgagggttctttcctagagcctcttacatcaggttttccgaaggaacaacc
tggtaggttgaggggccttgacgaagtcattggccgtcaactcatgtatgccgcctggaa
gaaaagtgtccgcgtacctacggtacgctgcagcacagtggcagaaatgggcaataaagc
ccgaattgtcactgtgggtccagcatggctgcagattctgcaggcgcctttggcgcacac
tttaaaacacatgatgtggaatcacccatctgtgttctccagttttcatcggcaggatca
agcttggatggcggtcattatgatctccaaatccaagctaacggacttcgacgaagtcct
atcctccgatctaaaggacgcgacgaacgctcaaggtatcaccttgacacgacatctcgt
gaggcaatttctcaggggttatggcctaaggccaaatccctacgttgacttcgtaatcga
tcttataggaccaagagagatcgtcctccctacgggacggcggattctctctcgcagagg
tatcatgatgggtgagcccatggcgaagccatgtctcacactcttgaatctctgtgtcga
atactgcgcgtggcgcagatataaggttaagtacgaccgagcgaatctccatcggagact
cttccatattgggggagatgaccacttagtgatcggccctcggccgtaccttaactatat
gacaaaataccatcttttatctgggtcccaaatagaaggtggtgtccatggtacctctcg
catagcggtacgttatgtcgagagagtattgttcatagggaatttctcgaagagaaaacc
ccatgatcccaagaattatccagaatcgatgattgtggagaccattaaggtcagaattct
tgaacgaggatatctgcttcctattatcaaagataataagaacgttgccataggcaaatc
ctctacgatatcatcctgcttgaagtggatgccaaggcacccactatggccagagtggca
caaacagatgataagaggcctattcgtgtcacgaatgggatcatggctaccaaaccttcg
gaaacatccaaagtgttttagtagcataatgcttcccaaattcttcgggggttatggctt
agccatgtcagacctcgaagaatatacggcctatacaaaagcctcccgtccactacagtg
gatcatcgccgcagtatgtgacgatcacccacagtggagggaagggataaaagaactttc
ccggttaaaccggaacctctcgaagaggggagacacgaagtgtctaaagttcgaacagga
cattattgagcaactcatgatggtcctgaatgatcggttgagttggaaacaactcgaaga
gaagtttccctctccccatggtccacgaggaacagtagcagaagcacaacgtgcgggcta
catgtccataagacgatttgccgatgaggcgacacgaggtgtcattttccaaaacttagt
ttcggagcctcataagatctcaaacttcaacacacaaccctatagaaaaactatggggat
tgtgtgggagaagcttgaggctcttggcattgacaaatgctcccgaatcttagattctga
tgagtatcggtcaacgaagactaaagtaaacgtagatttttactttaatacccaagagat
tacctgtgcagatatagggttctgggacccggataatccggagaccgagacttgggattt
cattgatgtcagtttcgagaaactgtacacaatgaatctcccaactctcagaattcccga
taaattcctctttcattcgaagaatgaagagttatactacggggagtcaccagaacaaga
cacggttcctacggaaccggagacataatgtcttgaagtctactggccacgtcgtgacca
gtccacttcttgggttctgtcgaagacgggtcccgaaggagttccaccgacaacatcacg
cagatcggaagagcgtcgtgtagggaaagagtgtagatctcggtggtcgccgtatcatta
aa
>SRR19882873_Pvivax_Peru_2016
ttttttaatgatacggcgaccaccgagatctacactctttccctacacgacgctcttccg
atctgatggaagagtatacctacatccaagcaacacaccctagggatgttgtcggtgtag
ggtattcacccttttacgattaccttccggtactttcgacgaaagtacaacctgatggaa
aaagacttcgtctttataccatcccggaaggaaccatacttcaacgttcccatggcggtc
agtccttaggaaagctaccatgggagaaggggggctccttctcgatgagaaggaggaaac
tcctgagagttgtactcacgaagtccttgggtctaagacctactgtcgttgacatcttat
tgacgaggtcaataagacattttcaacgaatagagggagccattaatgctgtcgtcgaca
gtttggtgtgctccgaccctactatgttcctcctcgaagagaaggaaaatgcaaacatct
ttagggacttagtccggaagatgttttatgttggtacattcaatctcgaccttttggtgg
atgattggaagaacttctcccgatctctatttcatcattatgctgaaacagaagttatcg
gagggagacctaccataggtaggaccaacatttacaagagactcctaggtgtctctactt
tcaagaaactggactcatccttcggatcattccagattcttggccacctgctttctacac
gccaatttcccttcatgggaaagagatgtgaagaaaaatctcttaagaggtttgaggaag
ttgtgacttccctccacgaagtgaaggcgtcgcacctcagcaggatgggagaggctgcat
tctacataggtagaaaatgtcgtctctatcatgttccacataatgtgggacatttctcca
ttaatagttcgggagactatgaattctccacctccgaaggaggtaacgccttaggcgttc
gaacattaatgattgaggtgttaggaagaaaatctgaagttgaggaggaaatgacccctt
gggggttcgtccaacacaacacagacctcgagatatggaggtatctctatcgagacactc
ccattctcgagggctctttcctagagcctcttacatcaggttttccgaaggaacaacctg
gccggttgaggggccttgacgaagtcattggccgtcaactcatgtatgctgcctggaaga
aaagtgtccacgtacctacggtacgctgtagcacagtagctgaaatgggcaataaagccc
gaatcgttactgtgggtccagcttggctgcagatcctgcaggcgcctttggcacacactt
taaaacacatgatgtggaatcacccatctgtgttctccagttttcatcgacaggatcaag
cttggatggcggtcattatgatctccaaatccaaactaacgaacttcgaagaagttctat
cctccgatttaaaggacgcgacgaacgctcaaggtattaccttgacacgacatctcgtga
gacagtttctcaagggttatggcctaaggccaaatccctacgttgacttcgtaatcgatc
ttatcggaccaagagagatcgtcctccctacgggacgacgaattctctcccgtagaggta
tcatgatgggtgaacccatggcgaagccatgcctcacactcctgaacctctgtgtcgagt
actgcgcgtggcgcagatataaagttaaatacgaccgagcgaatctccatcggagactct
tccatattggaggagacgaccacttagtgatcggtcctcggccgtaccttaactatatga
cgaaataccatcttttatctgggtcccagatagaaggcggtgtccatggtacctctcgca
tagcggtacgttatgtcgagagagtattgttcatagggaatttctcgaagaggaaacccc
atgatcccaagaattatccagaatcgatgattgtggagaccattaaggtcagaattcttg
aacgaggatatctacttcctattatcaaagataataagaacgttgccataggcaaatcct
ccacaatatcatcttgtttgaagtggatgccaaagcacccactgtggccagaatggcaca
aacagatgataagaggcctattcgtgtcacgaatgggatcatggctaccaaaccttcgga
aacatccaaagtgttttagtagcataatgcttcccaaattcttcgggggttatggcttag
ccatgtcagacctcgaagaatatacggcctatacaaaagcctctcgtccattacagtgga
tcatcgccgcagtatgtgacgaccatccacaatggagggagggaatcaaagaactttccc
ggttaaaccggaacctctcgaagaggggagacacgaagtgtctaaagttcgaacaggaca
tcattgagcaactcatgatggtcctgaatgatcggctgagttggaaacaactcgaagaga
agtttccctctccccatggtccgcgagggacagtagcagaagcacaacgtgcaggctaca
tgtccataagacgatttgccgatgaggcgacacgtggtgtcattttccaaaacttagttt
cggagcctcataagatctcaaacttcaacacacaaccctataggaagactatgggagttg
tgtgggagaagcttgaggctcttggcattgacaaatgcttccgaatcttagattctgaag
agtatcggtcaacgaagactaaagtaaacgtagatttttactttaatacccaagagatta
cttgtgcagatatagggttctgggacccggataatccggagactgagacctgggatttca
ttgacgtcagttttgagaaactgtacacaatgaacctcccaaccctcagaattcccgata
gattcctctttcattctaagaatgacgagctatactatggggagtcaccagaacaagaca
cggttcctacggaaccggagacataatgtcttgaagtctactggccacgtcgtgaccagt
ccacttcttgggttctgtcgaagacgggtcccgaaggagttccaccgacaacatcacgca
tccgagagatcggaagagcaca
>SRR19882876_Pvivax_Peru_2016
ggcgtgatggaagagtatacctacatccaagcaacacaccctagggatgttgtcggtgta
gggtattcacccttttacgattaccttccggtactttcgacgaaagtacaacctgatgga
aaaagacttcgtctttataccatcccggaaggaaccatacttcaacgttcccatggcggt
cagtccttaggaaagctaccatgggagaaggggggctccttctcgatgagaaggaggaaa
ctcctgagagttgtactcacgaagtccttgggtctaagacctactgtcgttgacatctta
ttgacgaggtcaataagacattttcaacgaatagagggagccattaatgctgtcgtcgac
agtttggtgtgctccgaccctactatgttcctcctcgaagagaaggaaaatgcaaacatc
tttagggacttagtccggaagatgttttatgttggtacattcaatctcgaccttttggtg
gatgattggaagaacttctcccgatctctatttcatcattatgctgaaacagaagttatc
ggagggagacctaccataggtaggaccaacatttacaagagactcctaggtgtctctact
ttcaagaaactggactcatccttcggatcattccagattcttggccacctgctttctaca
cgccaatttcccttcatgggaaagagatgtgaagaaaaatctcttaagaggtttgaggaa
gttgtgacttccctccacgaagtgaaggcgtcgcacctcagcaggatgggagaggctgca
ttctacataggtagaaaatgtcgtctctatcatgttccacataatgtgggacatttctcc
attaatagttcgggagactatgaattctccacctccgaaggaggtaacgccttaggcgtt
cgaacattaatgattgaggtgttaggaagaaaatctgaagttgaggaggaaatgacccct
tgggggttcgtccaacacaacacagacctcgagatatggaggtatctctatcgagacact
cccattctcgagggctctttcctagagcctcttacatcaggttttccgaaggaacaacct
ggccggttgaggggccttgacgaagtcattggccgtcaactcatgtatgctgcctggaag
aaaagtgtccacgtacctacggtacgctgtagcacagtagctgaaatgggcaataaagcc
cgaatcgttactgtgggtccagcttggctgcagatcctgcaggcgcctttggcacacact
ttaaaacacatgatgtggaatcacccatctgtgttctccagttttcatcgacaggatcaa
gcttggatggcggtcattatgatctccaaatccaaactaacgaacttcgaagaagttcta
tcctccgatttaaaggacgcgacgaacgctcaaggtattaccttgacacgacatctcgtg
agacagtttctcaagggttatggcctaaggccaaatccctacgttgacttcgtaatcgat
cttatcggaccaagagagatcgtcctccctacgggacgacgaattctctcccgtagaggt
atcatgatgggtgaacccatggcgaagccatgcctcacactcctgaacctctgtgtcgag
tactgcgcgtggcgcagatataaagttaaatacgaccgagcgaatctccatcggagactc
ttccatattggaggagacgaccacttagtgatcggtcctcggccgtaccttaactatatg
acgaaataccatcttttatctgggtcccagatagaaggcggtgtccatggtacctctcgc
atagcggtacgttatgtcgagagagtattgttcatagggaatttctcgaagaggaaaccc
catgatcccaagaattatccagaatcgatgattgtggagaccattaaggtcagaattctt
gaacgaggatatctacttcctattatcaaagataataagaacgttgccataggcaaatcc
tccacaatatcatcttgtttgaagtggatgccaaagcacccactgtggccagaatggcac
aaacagatgataagaggcctattcgtgtcacgaatgggatcatggctaccaaaccttcgg
aaacatccaaagtgttttagtagcataatgcttcccaaattcttcgggggttatggctta
gccatgtcagacctcgaagaatatacggcctatacaaaagcctctcgtccattacagtgg
atcatcgccgcagtatgtgacgaccatccacaatggagggagggaatcaaagaactttcc
cggttaaaccggaacctctcgaagaggggagacacgaagtgtctaaagttcgaacaggac
atcattgagcaactcatgatggtcctgaatgatcggctgagttggaaacaactcgaagag
aagtttccctctccccatggtccgcgagggacagtagcagaagcacaacgtgcaggctac
atgtccataagacgatttgccgatgaggcgacacgtggtgtcattttccaaaacttagtt
tcggagcctcataagatctcaaacttcaacacacaaccctataggaagactatgggagtt
gtgtgggagaagcttgaggctcttggcattgacaaatgcttccgaatcttagattctgaa
gagtatcggtcaacgaagactaaagtaaacgtagatttttactttaatacccaagagatt
acttgtgcagatatagggttctgggacccggataatccggagactgagacctgggatttc
attgacgtcagttttgagaaactgtacacaatgaacctcccaaccctcagaattcccgat
agattcctctttcattctaagaatgacgagctatactatggggagtcaccagaacaagac
acggttcctacggaaccggagacataatgtcttgaagtctactggccacgtcgtgaccag
tccacttcttgggttctgtcgaagacgggtcccgaag
>SRR19882878_Pvivax_Peru_2016
acgacgctcttccgatctgcgtgatggaagagtatacctacatccaagcaacacacccta
gggatgttgtcggtgtggggtattcacccttttacaattaccttccggtactttcgacga
aagtacaacctgatgggaaaagacttcgtctttataccatcccggaaggaaccatacttc
aacgttcccatggcggtcaatccttaggaaagctaccatgggagaagggaggctccttct
cgacgagaaggaggaaactcctgagagttgtactcacgaagtccttaggtctaagaccta
ccgttgttgatatactattgacgaggtcaataagacatttccaacggatagagggggcta
tcaatgctgtcgtcgacagtttagtgtgctccgaccctactatgttcctcctcgaagaga
aggaaaatggaaacatctttagggacttagtccgaaagatgttttatgttggtacattca
atctcgaccttttggtggatgattggaagaacttctcccgatccctgtttcattattatg
ctgaaacagaggtcatcggagggagacctaccataggtaggaccaacatctacaagagac
tcctaggtgtctctactttcaagaaattggactcatccttcggatcattccagattcttg
gccacctgctttccacgcgtcaatttccctttatgggtaaaagatgtgaggagaaatctc
ttaagaggtttgaggatgttgtgacttcccttcacgaagtgaaggcgtcacacctcagca
ggatgggagaggctgcattctacataggtagaaaatgtcgtctctatcatgtcccacata
atgtaggacatttttccattaatagttcgggagactatgaattctccacctccgaaggag
gtaacgccttaggcgttcgaacattaatgatcgaggtgctgggaaggaaatctgaagttg
gggaggaggtaaccccttggggtttcgtccaacacaacacagacctcgagatatggcggt
atctctatcgagacacccccattctcgagggttctttcctagagcctcttacatcaggtt
ttccgaaggaacaacctggcaggttgaggggccttgacgaagtcattggccgtcaactca
tgtatgccgcctggaagaaaagtgtccgcgtacctacggtacgctgcagcacagtggcag
aaatgggcaataaagcccgaattgtcactgtgggtccagcatggctgcagattctacagg
cgcctttggcgcacactttaaaacacatgatgtggaatcacccatctgtgttctccagtt
ttcatcggcaggatcaagcttggatggcggtcattatgatctccaaatccaagctaacgg
acttcgacgaagtcctatcctccgatctaaaggacgcgacgaacgctcaaggtatcacct
tgacacgacatctcgtgaggcaatttctcaggggttatggcctaaggccaaatccctacg
ttgacttcgtaatcgatcttataggaccaagagagatcgtcctccctacgggacggcgga
ttctctctcgcagaggtatcatgatgggtgagcccatggcgaagccatgtctcacactct
tgaatctctgtgtcgaatactgcgcgtggcgcagatataaggttaagtacgaccgagcga
atctccatcggagactcttccatattgggggagatgaccacttagtgatcggccctcggc
cgtaccttaactatatgacaaaataccatcttttatctgggtcccaaatagaaggtggtg
tccatggtacctctcgcatagcggtacgttatgtcgagagagtattgttcatagggaatt
tctcgaagagaaaaccccatgatcccaagaattatccagaatcgatgattgtggagacca
ttaaggtcagaattcttgaacgaggatatctgcttcctattatcaaagataataagaacg
ttgccataggcaaatcctctacgatatcatcctgcttgaagtggatgccaaggcacccac
tatggccagagtggcacaaacagatgataagaggcctattcgtgtcacgaatgggatcat
ggctaccaaaccttcggaaacatccaaagtgttttagtagcataatgcttcccaaattct
tcgggggttatggcttagccatgtcagacctcgaagaatatacggcctatacaaaagcct
cccgtccactacagtggatcatcgccgcagtatgtgacgatcacccacagtggagggaag
ggataaaagaactttcccggttaaaccggaacctctcgaagaggggagacacgaagtgtc
taaagttcgaacaggacattattgagcaactcatgatggtcctgaatgatcggttgagtt
ggaaacaactcgaagagaagtttccctctccccatggtccacgaggaacagtagcagaag
cacaacgtgcgggctacatgtccataagacgatttgccgatgaggcgacacgaggtgtca
ttttccaaaacttagtttcggagcctcataagatctcaaacttcaacacacaaccctata
gaaaaactatggggattgtgtgggagaagcttgaggctcttggcattgacaaatgctccc
gaatcttagattctgatgagtatcggtcaacgaagactaaagtaaacgtagatttttact
ttaatacccaagagattacctgtgcagatatagggttctgggacccggataatccggaga
ccgagacttgggatttcattgatgtcagttttgagaaactgtacacaatgaatctcccaa
ctctcagaattcccgataaattcctctttcattcgaagaatgaagagttatattacgggg
agtcaccagaacaagacacggttcctacggaaccggagacataatgtcttgaagtctact
ggccacgtcgtgaccagtccacttcttgggttctgtcgaagacgggtcccgaaggagttc
caccgacaacatcacgcatccgagc
>SRR19882879_Pvivax_Peru_2016
aaagcgtgatggaagagtatacctacatccaagcaacacaccctagggatgttgtcggtg
tggggtattcacccttttacaattaccttccggtactttcgacgaaagtacaacctgatg
ggaaaagacttcgtctttataccatcccggaaggaaccatacttcaacgttcccatggcg
gtcaatccttaggaaagctaccatgggagaagggaggctccttctcgacgagaaggagga
aactcctgagagttgtactcacgaagtccttaggtctaagacctaccgttgttgatatac
tattgacgaggtcaataagacatttccaacggatagagggggctatcaatgctgtcgtcg
acagtttagtgtgctccgaccctactatgttcctcctcgaagagaaggaaaatggaaaca
tctttagggacttagtccgaaagatgttttatgttggtacattcaatctcgaccttttgg
tggatgattggaagaacttctcccgatccctgtttcattattatgctgaaacagaggtca
tcggagggagacctaccataggtaggaccaacatctacaagagactcctaggtgtctcta
ctttcaagaaattggactcatccttcggatcattccagattcttggccacctgctttcca
cgcgtcaatttccctttatgggtaaaagatgtgaggagaaatctcttaagaggtttgagg
atgttgtgacttcccttcacgaagtgaaggcgtcacacctcagcaggatgggagaggctg
cattctacataggtagaaaatgtcgtctctatcatgtcccacataatgtaggacattttt
ccattaatagttcgggagactatgaattctccacctccgaaggaggtaacgccttaggcg
ttcgaacattaatgatcgaggtgctgggaaggaaatctgaagttggggaggaggtaaccc
cttggggtttcgtccaacacaacacagacctcgagatatggcggtatctctatcgagaca
cccccattctcgagggttctttcctagagcctcttacatcaggttttccgaaggaacaac
ctggcaggttgaggggccttgacgaagtcattggccgtcaactcatgtatgccgcctgga
agaaaagtgtccgcgtacctacggtacgctgcagcacagtggcagaaatgggcaataaag
cccgaattgtcactgtgggtccagcatggctgcagattctacaggcgcctttggcgcaca
ctttaaaacacatgatgtggaatcacccatctgtgttctccagttttcatcggcaggatc
aagcttggatggcggtcattatgatctccaaatccaagctaacggacttcgacgaagtcc
tatcctccgatctaaaggacgcgacgaacgctcaaggtatcaccttgacacgacatctcg
tgaggcaatttctcaggggttatggcctaaggccaaatccctacgttgacttcgtaatcg
atcttataggaccaagagagatcgtcctccctacgggacggcggattctctctcgcagag
gtatcatgatgggtgagcccatggcgaagccatgtctcacactcttgaatctctgtgtcg
aatactgcgcgtggcgcagatataaggttaagtacgaccgagcgaatctccatcggagac
tcttccatattgggggagatgaccacttagtgatcggccctcggccgtaccttaactata
tgacaaaataccatcttttatctgggtcccaaatagaaggtggtgtccatggtacctctc
gcatagcggtacgttatgtcgagagagtattgttcatagggaatttctcgaagagaaaac
cccatgatcccaagaattatccagaatcgatgattgtggagaccattaaggtcagaattc
ttgaacgaggatatctgcttcctattatcaaagataataagaacgttgccataggcaaat
cctctacgatatcatcctgcttgaagtggatgccaaggcacccactatggccagagtggc
acaaacagatgataagaggcctattcgtgtcacgaatgggatcatggctaccaaaccttc
ggaaacatccaaagtgttttagtagcataatgcttcccaaattcttcgggggttatggct
tagccatgtcagacctcgaagaatatacggcctatacaaaagcctcccgtccactacagt
ggatcatcgccgcagtatgtgacgatcacccacagtggagggaagggataaaagaacttt
cccggttaaaccggaacctctcgaagaggggagacacgaagtgtctaaagttcgaacagg
acattattgagcaactcatgatggtcctgaatgatcggttgagttggaaacaactcgaag
agaagtttccctctccccatggtccacgaggaacagtagcagaagcacaacgtgcgggct
acatgtccataagacgatttgccgatgaggcgacacgaggtgtcattttccaaaacttag
tttcggagcctcataagatctcaaacttcaacacacaaccctatagaaaaactatgggga
ttgtgtgggagaagcttgaggctcttggcattgacaaatgctcccgaatcttagattctg
atgagtatcggtcaacgaagactaaagtaaacgtagatttttactttaatacccaagaga
ttacctgtgcagatatagggttctgggacccggataatccggagaccgagacttgggatt
tcattgatgtcagttttgagaaactgtacacaatgaatctcccaactctcagaattcccg
ataaattcctctttcattcgaagaatgaagagttatattacggggagtcaccagaacaag
acacggttcctacggaaccggagacataatgtcttgaagtctactggccacgtcgtgacc
agtccacttcttgggttctgtcgaagacgggtcccgaaggagttccaccgacaacatcac
gcagatcggaagag
>SRR19882880_Pvivax_Peru_2016
caaggcgtgatggaagagtatacctacatccaagcaacacaccctagggatgttgtcggt
gtggggtattcacccttttacgattaccttccggtactttcgacgaaagtacaacctgat
ggaaaaagacttcgtctttataccatcccggaaggaaccatacttcaacgttcccatggc
ggtcaatccttaggaaagctaccatgggagaagggaggctccttctcgacgagaaggaga
aaactcctgagagttgtactcacgaagtccttaggtctaagacctactgtcgttgatata
ttattgacgaggtcaataagacattttcaacgaatagagggggccattaatgctgtcgtc
gacagtttagtgtgctccgaccctactatgttcctcctcgaagagaaggaaaatgcaaac
atctttagggacttagtccgaaagatgttttatgttggtacattcaatctcgaccttttg
gtggatgattggaaaaacttctctcgatccctgtttcatcattatgctgaaacagaagtc
atcggagggagacctaccataggtaggaccaacatttataagagactactaggcgtctct
actttcaagaaactggactcatccttcggatcattccagattcttggccacctgctttct
acacgccaatttcccttcatgggaaagagatgtgaagaaaaatctcttaagaggtttgag
gaagttgtgacttccctccacgaagtgaaggcgtcgcacctcagcaggatgggagaggct
gcattctacataggtaggaaatgtcgcctctatcatgttccacataatgtgggacatttt
tccattaatagttcaggagattatgaattctccacctccgaaggaggtaatgccttaggc
gttcgaacattaatgattgaggtcttaggaaggaagtctgaagttgaggaggaggtaacc
ccctggggtttcgtccaacacaacacagacctcgaaatatggaggtatctttatcgggat
acccccattctcgagggctctttcctagaacctcttacatcaggttttccgaaggaacaa
cctggccggttgaggggtcttgacgaggtcattggccgtcaactcatgtatgctgcctgg
aagaaaagtgtccatgtacctacggtacgctgtagcacagtggccgaaatgggtaataaa
gcccgaatcgttactgtgggcccagcttggctgcagatcctgcaggcgcctttggcacac
actttaaaacacatgatgtggaatcacccatctgtgttctccagttttcatcggcaggat
caagcttggatggcggtcattatgatctccaagtccaaactaatgaacttcgacgaagtt
ctatcctccgatttaaaggacgcgacgaacgctcaaggtatcaccttgacgcgacatctc
gtgagacaatttctcaagggttatggcctaaggccaaatccctacgttgacttcgtaatc
gatcttatcggaccaagagagatcgtcctccctacgggacggcggattctctcccgcaga
ggtatcatgatgggtgagcccatggcgaagccatgtcttacactcctgaacctctgtgtt
gagtactgcgcgtggcgcagatataaagttaaatacgaccgagcgaatctccatcggaga
ctcttccatatcggaggagacgaccacttagtgatcggtcctcggccgtaccttaactat
atgacgaaataccaccttttatctggatcccagatagaaggcggcgtccatggtacttct
cgcatagcggtacgctatgtcgagagagtattattcatagggaatttctcgaagaggaaa
ccccatgattccaagaattatccagaatcgatgattgtggagaccattaaggtcagaatt
cttgaacgaggatatctgcttcctattatcaaagataataagaacgttgccataggcaaa
tcctctacaatatcatcttgtttgaggtggatgccaaagcacccactgtggccagaatgg
cacaaacagatgataagaggcctattcgtgtcacgaatgggatcatggctaccaaacctt
cggaaacatcctaagtgttttagtagcataatgcttcccaaattcttcgggggttatggc
ttagccatgtcagacctcgaggaatatacggcctatacaaaagcctcccgtccactacag
tggatcatcgccgcagtatgtgacgaccatccacaatggagggaggggatcaaagaactc
tcccggttaaaccggaacctctcgaagaggggagacacgaagtgtctaaagttcgaacag
gacattattgagcaactcatgatggtcctgaatgatcggttgagttggaaacaactcgaa
gagaagtttccctctccccatggtccgcgagggacagtagcagaagcacaacgtgcaggc
tacatgtccataagacgatttgcagatgaggcgacacgtggtgtcattttccaaaactta
gttttggagcctcataagatctcaaacttcaacacgcaaccctatagaaaaactatgggg
gtcgtgtgggagaagcttgaggctcttggcattgacaaatgcttccgaatcttagattct
gaggagtatcggtcaacgaagaataaagtaaacgtagatttttactttaatacccaagag
attacttgtgcagatatagggttctgggacccggataatccggagactgagacttgggat
ttcattgatgtcagtttcgagaaactgtacacaatgaacctcccaacccttagaattccc
gatagattcctctttcattctaagaatgacgagttatactatggggagtcaccagaacga
gacacggttcctacggaaccggagacataatgtcttgaagtctactggccacgtcgtgac
cagtctacttcttgggttctgtcgaagacgggtcccgaaggagttccaccgacaacatca
cgcatccgagc
>SRR19882881_Pvivax_Peru_2016
tagcaaggcgtgatggaagagtatacctacatccaagcaacacaccctagggatgttgtc
ggtgtggggtattcacccttttacgattaccttccggtactttcgacgaaagtacaacct
gatggaaaaagacttcgtctttataccatcccggaaggaaccatacttcaacgttcccat
ggcggtcaatccttaggaaagctaccatgggagaagggaggctccttctcgacgagaagg
agaaaactcctgagagttgtactcacgaagtccttaggtctaagacctactgtcgttgat
atattattgacgaggtcaataagacattttcaacgaatagagggggccattaatgctgtc
gtcgacagtttagtgtgctccgaccctactatgttcctcctcgaagagaaggaaaatgca
aacatctttagggacttagtccgaaagatgttttatgttggtacattcaatctcgacctt
ttggtggatgattggaaaaacttctctcgatccctgtttcatcattatgctgaaacagaa
gtcatcggagggagacctaccataggtaggaccaacatttataagagactactaggcgtc
tctactttcaagaaactggactcatccttcggatcattccagattcttggccacctgctt
tctacacgccaatttcccttcatgggaaagagatgtgaagaaaaatctcttaagaggttt
gaggaagttgtgacttccctccacgaagtgaaggcgtcgcacctcagcaggatgggagag
gctgcattctacataggtaggaaatgtcgcctctatcatgttccacataatgtgggacat
ttttccattaatagttcaggagattatgaattctccacctccgaaggaggtaatgcctta
ggcgttcgaacattaatgattgaggtcttaggaaggaagtctgaagttgaggaggaggta
accccctggggtttcgtccaacacaacacagacctcgaaatatggaggtatctttatcgg
gatacccccattctcgagggctctttcctagaacctcttacatcaggttttccgaaggaa
caacctggccggttgaggggtcttgacgaggtcattggccgtcaactcatgtatgctgcc
tggaagaaaagtgtccatgtacctacggtacgctgtagcacagtggccgaaatgggtaat
aaagcccgaatcgttactgtgggcccagcttggctgcagatcctgcaggcgcctttggca
cacactttaaaacacatgatgtggaatcacccatctgtgttctccagttttcatcggcag
gatcaagcttggatggcggtcattatgatctccaagtccaaactaatgaacttcgacgaa
gttctatcctccgatttaaaggacgcgacgaacgctcaaggtatcaccttgacgcgacat
ctcgtgagacaatttctcaagggttatggcctaaggccaaatccctacgttgacttcgta
atcgatcttatcggaccaagagagatcgtcctccctacgggacggcggattctctcccgc
agaggtatcatgatgggtgagcccatggcgaagccatgtcttacactcctgaacctctgt
gttgagtactgcgcgtggcgcagatataaagttaaatacgaccgagcgaatctccatcgg
agactcttccatatcggaggagacgaccacttagtgatcggtcctcggccgtaccttaac
tatatgacgaaataccaccttttatctggatcccagatagaaggcggcgtccatggtact
tctcgcatagcggtacgctatgtcgagagagtattattcatagggaatttctcgaagagg
aaaccccatgattccaagaattatccagaatcgatgattgtggagaccattaaggtcaga
attcttgaacgaggatatctgcttcctattatcaaagataataagaacgttgccataggc
aaatcctctacaatatcatcttgtttgaggtggatgccaaagcacccactgtggccagaa
tggcacaaacagatgataagaggcctattcgtgtcacgaatgggatcatggctaccaaac
cttcggaaacatcctaagtgttttagtagcataatgcttcccaaattcttcgggggttat
ggcttagccatgtcagacctcgaggaatatacggcctatacaaaagcctcccgtccacta
cagtggatcatcgccgcagtatgtgacgaccatccacaatggagggaggggatcaaagaa
ctctcccggttaaaccggaacctctcgaagaggggagacacgaagtgtctaaagttcgaa
caggacattattgagcaactcatgatggtcctgaatgatcggttgagttggaaacaactc
gaagagaagtttccctctccccatggtccgcgagggacagtagcagaagcacaacgtgca
ggctacatgtccataagacgatttgcagatgaggcgacacgtggtgtcattttccaaaac
ttagttttggagcctcataagatctcaaacttcaacacgcaaccctatagaaaaactatg
ggggtcgtgtgggagaagcttgaggctcttggcattgacaaatgcttccgaatcttagat
tctgaggagtatcggtcaacgaagaataaagtaaacgtagatttttactttaatacccaa
gagattacttgtgcagatatagggttctgggacccggataatccggagactgagacttgg
gatttcattgatgtcagtttcgagaaactgtacacaatgaacctcccaacccttagaatt
cccgatagattcctctttcattctaagaatgacgagttatactatggggagtcaccagaa
cgagacacggttcctacggaaccggagacataatgtcttgaagtctactggccacgtcgt
gaccagtctacttcttgggttctgtcgaagacgggtcccgaaggagttccaccgacaaca
tcacgcatccgagcctaagatcggaagagcacacgtctgaactc
>SRR19882882_Pvivax_Peru_2016_1
tgtgctcttccgatctaatagcaaagcgtgatggaagagtatacctacatccaagcaaca
caccctagggatgttgtcggtgtggggtattcacccttttacgattaccttccggtactt
tcgacgaaagtacaacctgatggaaaaagacttcgtctttacaccatcccggaaggaacc
atacttcaacgttcccatggcggccaatccttaggaaagctgccatgggagaagggaggc
tccttctcgacgagaaggaggaaactcctgagagttgtactcacgaagtccttaggtcta
agacctaccgttgttgatatattattgacgaggtcaatacgacatttccaacggatagag
ggggctatcaatgctgtcgtcgacagtttggtgtgctccgaccctactatgttcctcctc
gaagagaaggaaaatggaaacatctttagggacttagtccgaaagatgttttatgttggt
acattcaatctcgaccttctggtggatgattggaagaacttctctcgatctctgtttcat
cattatgctgagacagaagtcatcggagggagacctaccatcggtaggaccaacatttac
aagagactcctaggtgtctctaccttcaagaaactggactcatccttcggatcattccag
attcttggccacctgctttctacacgccagtttcccttcatgggaaagaggtgtgaagaa
aaatctctcaagaggtttgaggaagttgtgacctccctccacgaagtgaaggcgtcacac
ctcagcaggatgggagaggctgcattctacataggtagaaaatgccgcctctatcatgtt
ccacataatgtgggacatttttccattaatagttcgggagattacgagttctccacctcc
gaaggaggtaatgccttaggcgttcgaacattaatgatcgaggtgttaggaaggaaatct
gaagttgaggaagaggtaaccccttggggtttcgtccaacacaacacagacctcgaaata
tggaggtatctctatcgagacactcccatcctcgagggctctttcctagagcctcttaca
tcaggttttccgaaggaacaacctggccggttgaggggccttgacgaagtcattggccgt
caactcatgtacgctgcctggaagaaaagtgtccatgtacctacggtacgctgtagcaca
gtggccgaaatgggtaataaagcccgaatcgtcactgtgggtccagcttggctgcagatc
ctgcaggcgcctttggcacacactttaaaacacatgatgtggaatcacccatcagtgttc
tccagttttcatcgacaggatcaagcttggatggcggtcattatgatctccaaatccaaa
ctaacgaacttcgacgaagttctatcctccgatttgaaggacgcgacgaacgctcaaggt
atcaccttgacacgacatctcgtgagacaatttctcaagggttatggcctaaggccaaat
ccctacgttgacttcgtaatcgatcttatcggaccaagagagatcgtcctccctacggga
cggcgaattctctcccgcagaggtatcatgatgggtgagcccatggcgaagccatgtctt
acactcttgaacctctgtgttgagtactgcgcgtggcgcagatataaagttaaatatgac
cgagcgaatctccatcggagactcttccatattgggggagatgaccacttagtgatcggt
cctcggccatatcttaactatatgacaaaataccatcttttatctgggtcccagatagaa
ggcggtgttcatggtacctcccgcatagcagtacgttacgtcgagagggtactgttcata
gggaatttctcgaagagaaaaccccatgatcccaagaattatccagaatcgatgattgtg
gagaccattaaggtcagaattcttgaacgaggatatctgcttcctattatcaaagataat
aagaacgttgccataggcaaatcctctacaatatcatcttgtttgaagtggatgccaaag
cacccactgtggccagaatggcacaaacaaatgataagaggcctattcgtgtcacgaatg
ggatcatggctaccaaaccttcggaaacatccaaagtgttttagtagcataatgcttccc
aaattcttcgggggttatggcttagccatatcagacctcgaagaatatacggcctacaca
aaagcctcccgtccattacagtggatcatcgccgcagtatgtgacgatcatccacaatgg
agggaagggatgaaagaactttcccggttaaaccggaacctctcgaagaggggagacaca
aagtgtctaaagttcgaacaggacattattgagcaactcatgatggtcctgaatgatcgg
ctgagttggaaacaactcgaagagaagtttccctctccccatggtccgcgagggacagta
gcagaggcacaacgtgcaggctacatgtccataagacgatttgccgatgaggcgacacgt
ggtgtcattttccaaaacttagtttcggagcctcataagatctcaaacttcaacacacaa
ccctataggaaaactatgggagttgtgtgggagaagcttgaggctcttggcattgacaaa
tgcttccgaatcttagattctgaggagtatcggtcaacgaagactaaagtaaacgtagat
ttttactttaatacccaagagattacttgtgcagatatagggttctgggacccggataat
ccggagactgagacttgggacttcattgatgtcagtttcgaaaaactgtacacaatgaat
ctcccaacccttagaattcccgatagattcctctttcattctaagaatgaagagttgtac
tatggggagtcaccagaacaagacacggttcctacggaaccggagacataatgtcttgaa
gtctactggccacgtcgtgaccagtccacttcttgggttctgtcgaagacgggtcccgaa
ggagttccaccgacaacatcacgcatccgagcctacggctcaaaaaaaaaaaaaaaaa
>SRR19882882_Pvivax_Peru_2016_2
atgattgtggagaccattaaggtcagaattcttgaacgaggatatctgcttcctattatc
aaagataataagaacgttgccataggcaaatcctctacgatatcatcttgcttgaagtgg
atgccgaggcatccactgtggccagaatggcacaaacagatgataagaggcctattcgtg
tcacgaatgggatcatggttaccaaaccttcggaaacatccgaagtgttttagtagcata
atgcttcccaaattcttcgggggttatggcttagccatgtcagacctcgaagaatatacg
gcctatacaaaagcctcccgtccactacagtggatcatcgccgcagtatgtgacgatcac
ccacagtggagggaagggataaaagaactttcccggttaaaccggaacctctcgaagagg
ggagacacgaagtgtctaaagttcgaacaggacatcattgagcaactcatgatggtcctg
aatgatcggctgagctggaaacaactcgaagagaagttcccctctccccatggtccgcga
ggaacagtagcagaagcacaacgtgcaggctacatgtccataagacgatttgccgatgag
gcgaca
>SRR19882883_Pvivax_Peru_2016_1
tgttcatagggaatttctcgaagagaaaaccccatgatcccaagaattatccagaatcga
tgattgtggagaccattaaggtcagaattcttgaacgaggatatctgcttcctattatca
aagataataagaacgttgccataggcaaatcctctacaatatcatcttgtttgaagtgga
tgccaaagcacccactgtggccagaatggcacaaacaaatgataagaggcctattcgtgt
cacgaatgggatcatggctaccaaaccttcggaaacatccaaagtgttttagtagcataa
tgcttcccaaattcttcgggggttatggcttagccatatcagacctcgaagaatatacgg
cctacacaaaagcctcccgtccattacagtggatcatcgccgcagtatgtgacgatcatc
cacaatggagggaagggatgaaagaactttcccggttaaaccggaacctctcgaagaggg
gagacacaaagtgtctaaagttcgaacaggacattattgagcaactcatgatggtcctga
atgatcggctgagttggaaacaactcgaagagaagtttccctctccccatggtccgcgag
ggacagtagcagaggcacaacgtgcaggctacatgtccataagacgatttgccgatgagg
cgacacgtggtgtcattttccaaaacttagtttcggagcctcataagatctcaaacttca
acacacaaccctataggaaaactatgggagttgtgtgggagaagcttgaggctcttggca
ttgacaaatgcttccgaatcttagattctgaggagtatcggtcaacgaagactaaagtaa
acgtagatttttactttaatacccaagagattacttgtgcagatatagggttctgggacc
cggataatccggagactgagacttgggacttcattgatgtcagtttcgaaaaactgtaca
caatgaatctcccaacccttagaattcccgatagattcctctttcattctaagaatgaag
agttgtactatggggagtcaccagaacaagacacggttcctacggaaccggagacataat
gtcttgaagtctactggccacgtcgtgaccagtccacttcttgggttctgtcgaagacgg
gtcccgaaggagttccaccgacaacatcacgcatccgagcctacggctcaaaaaaaaaaa
>SRR19882883_Pvivax_Peru_2016_2
atgattgtggagaccattaaggtcagaattcttgaacgaggatatctgcttcctattatc
aaagataataagaacgttgccataggcaaatcctctacgatatcatcttgcttgaagtgg
atgccgaggcatccactgtggccagaatggcacaaacagatgataagaggcctattcgtg
tcacgaatgggatcatggttaccaaaccttcggaaacatccgaagtgttttagtagcata
atgcttcccaaattcttcgggggttatggcttagccatgtcagacctcgaagaatatacg
gcctatacaaaagcctcccgtccactacagtggatcatcgccgcagtatgtgacgatcac
ccacagtggagggaagggataaaagaactttcccggttaaaccggaacctctcgaagagg
ggagacacgaagtgtctaaagttcgaacaggacatcattgagcaactcatgatggtcctg
aatgatcggctgagctggaaacaactcgaagagaagttcccctctccccatggtccgcga
ggaacagtagcagaagcacaacgtgcaggctacatgtccataagacgatttgccgatgag
gcgacacgaggtgtcattttccaaaacttagtttcggagcctcataagatctcgaacttc
aacacacaaccctatagaaaaactatgggaattgtgtgggagaagctcgaggctcttggc
attgacaaa
>SRR19882883_Pvivax_Peru_2016_3
tttttttgctataatagcaaagcgtgatggaagagtatacctacatccaagcaacacacc
ctagggatgttgtcggtgtggggtattcacccttttacgattaccttccggtactttcga
cgaaagtacaacctgatggaaaaagacttcgtctttacaccatcccggaaggaaccatac
ttcaacgttcccatggcggccaatccttaggaaagctgccatgggagaagggaggctcct
tctcgacgagaaggaggaaactcctgagagttgtactcacgaagtccttaggtctaagac
ctaccgttgttgatatattattgacgaggtcaataagacactttcaacggatagaagggg
ccattaatgctgtcgtcgacagtttagtgtgctctgaccctactatgttccttctcgaag
aggaggaaaatgcaaatatctttagggacttagtccgaaagatgttttatgttggtacat
tcaatctcgaccttctggtggatgattggaagaacttctctcgatctctgtttcatcatt
atgctgagacagaagtcatcggagggagacctaccatcggtaggaccaacatttacaaga
gactcctaggtgtctctaccttcaagaaactggactcatccttcggatcattccagattc
ttggccacctgctttctacacgccagtttcccttcatgggaaagaggtgtgaagaaaaat
ctctcaagaggtttgaggaagttgtgacctccctccacgaagtgaaggcgtcacacctca
gcaggatgggagaggctgcattctacataggtagaaaatgccgcctctatcatgttccac
ataatgtgggacatttttccattaatagttcgggagattacgagttctccacctccgaag
gaggtaatgccttaggcgttcgaacattaatgatcgaggtgttaggaaggaaatctgaag
ttgaggaagaggtaaccccttggggtttcgtccaacacaacacagacctcgaaatatgga
ggtatctctatcgagacactcccatcctcgagggctctttcctagagcctcttacatcag
gttttccgaaggaacaacctggccggttgaggggccttgacgaagtcattggccgtcaac
tcatgtacgctgcctggaagaaaagtgtccatgtacctacggtacgctgtagcacagtgg
ccgaaatgggtaataaagcccgaatcgtcactgtgggtccagcttggctgcagatcctgc
aggcgcctttggcacacactttaaaacacatgatgtggaatcacccatcagtgttctcca
gttttcatcgacaggatcaagcttggatggcggtcattatgatctccaaatccaaactaa
cgaacttcgacgaagttctatcctccgatttgaaggacgcgacgaacgctcaaggtatca
ccttgacacgacatctcgtgagacaatttctcaagggttatggcctaaggccaaatccct
acgttgacttcgtaatcgatcttatcggaccaagagagatcgtcctccctacgggacggc
gaattctctcccgcagaggtatcatgatgggtgagcccatggcgaagccatgtcttacac
tcttgaacctctgtgttgagtactgcgcgtggcgcagatataaagttaaatatgaccgag
cgaatctccatcggagactcttccatattgggggagatgaccacttagtgatcggtcctc
ggccatatcttaactatatgacaaaataccatcttttatctgggtcccagatagaaggcg
gtgttcatggtacctcccgcatagcagtacgttacgtcgagagggtactgttcataggga
atttctcgaagagaaaaccccatgatcccaagaattatccagaatcgatgattgtggaga
ccattaaggtcagaattcttgaacgag
>SRR19882883_Pvivax_Peru_2016_4
gaaactcctgagagttgtactcacgaagtccttaggtctaagacctaccgttgttgatat
attattgacgaggtcaatacgacatttccaacggatagagggggctatcaatgctgtcgt
cgacagtttggtgtgctccgaccctactatgttcctcctcgaagagaaggaaaatggaaa
catctttagggacttagtccgaaagatgttttatgttggtacattcaatctcgaccttct
ggtggatgattggaagaacttctcccgatccctgtttcatcattatgctgagacagaggt
catcggagggagacctaccataggtaggaccaacatttacaagagacttctaggtgtctc
tactttcaagaaactggactcatccttcggatcattccagattcttggccacctgctttc
tacacgtcaatttccctttatgggaaaaagatgtgaggaaaaatctcttaagagatttga
ggatgttgtgacctccctccacgaagtgaaggcgtcacacctcagcaggatgggggaggc
cgcattctacataggtagaaaatgtcgcctctatcatgtcccacataatgtaggacattt
ttccattaatagttcgggagactatgaattctccacctccgaaggaggtaacgccttagg
cgttcgaacattaatgattgaggtgctgggaagaaaatctgaagttggagaggaggtaac
cccttggggtttcgtccaacacaacacagacctcgagatatggcggtatctctatcgaga
cacccccattctcgagggttctttcctggagcctcttacatcaggttttccgaaggaaca
acctggcaggttgaggggccttgacgaagtcattggccgtcaacttatgtatgctgcctg
gaagaaaagtgtccgcgtacctacggtacgctgtagcacagtggcagaaatgggtaataa
agcccgaatcgtcactgtgggtccagcatggctgcagattctgcaggcgcctttggcaca
cactttaaaacacatgatgtggaatcacccatctgtgttctccagttttcatcggcagga
tcaagcttggatggcggtcattatgatctccaaatccaagctaacggacttcgacgaagt
cctatcctccgatttaaaggacgcgacgaacgctcaaggtgtcaccttgacacgacatct
cgtgaggcaatttctcaggggttatggcctaaggtcaaatccctacgttgacttcgtaat
cgatcttataggaccaagagagatcgtcctccctacgggacggcgaattctctctcgcag
aggtatcatgatgggcgagcccatggcgaagccatgtctcacactcttgaacctctgtgt
cgaatactgcgcgtggcgcagatataaagttaagtacgaccgagcgaatctccatcggag
actcttccatattgggggagacgaccacttagtgatcggtcctcggccgtatctcaacta
catgacgaaataccatcttttatctgggtcccagatagaaggtggtgtccatggtacctc
tcgcatagcggtacgttatgtcgagagagtattgttcatagggaatttctcgaagagaaa
accccatgatcccaagaattatccagaatcgatgattgtggagaccattaaggtcagaat
tcttgaacgag
>SRR19882884_Pvivax_Peru_2016
tacactctttccctacacgacgctcttccgatccgtgatggaagagtatacctacatcca
agcaacacaccctagggatgttgtcggtgtggggtattcacccttttacgattaccttcc
ggtactttcgacgaaagtacaacctgatggaaaaagacttcgtctttataccatcccgga
aggaaccatacttcaacgttcccatggcggtcaatccttaggaaagctaccatgggagaa
gggaggctccttctcgacgagaaggagaaaactcctgagagttgtactcacgaagtcctt
aggtctaagacctactgtcgttgatatattattgacgaggtcaataagacattttcaacg
aatagagggggccattaatgctgtcgtcgacagtttagtgtgctccgaccctactatgtt
cctcctcgaagagaaggaaaatgcaaacatctttagggacttagtccgaaagatgtttta
tgttggtacattcaatctcgaccttttggtggatgattggaaaaacttctctcgatccct
gtttcatcattatgctgaaacagaagtcatcggagggagacctaccataggtaggaccaa
catttataagagactcctaggcgtctctactttcaagaaactggactcatccttcggatc
attccagattcttggccacctgctttctacacgccaatttcccttcatgggaaagagatg
tgaagaaaaatctcttaagaggtttgaggaagttgtgacttccctccacgaagtgaaggc
gtcgcacctcagcaggatgggagaggctgcattctacataggtaggaaatgtcgcctcta
tcatgttccacataatgtgggacatttttccattaatagttcaggagattatgaattctc
cacctccgaaggaggtaacgccttaggcgttcgaacattaatgatcgaggtcttaggaag
gaagtctgaagttgaggaggaggtaaccccctggggtttcgtccaacacaacacagacct
cgaaatatggaggtatctttatcgggatacccccattctcgagggctctttcctagaacc
tcttacatcaggttttccgaaggaacaacctggccggttgaggggtcttgacgaggtcat
tggccgtcaactcatgtatgctgcctggaagaaaagtgtccatgtacctacggtacgctg
tagcacagtggccgaaatgggtaataaagcccgaatcgttactgtgggcccagcttggct
gcagatcctgcaggcgcctttggcacacactttaaaacacatgatgtggaatcacccatc
tgtgttctccagttttcatcggcaggatcaagcttggatggcggtcattatgatctccaa
gtccaaactaatgaacttcgacgaagttctatcctccgatttaaaggacgcgacgaacgc
tcaaggtatcaccttgacgcgacatctcgtgagacaatttctcaagggttatggcctaag
gccaaatccctacgttgacttcgtaatcgatcttatcggaccaagagagatcgtcctccc
tacgggacggcggattctctcccgcagaggtatcatgatgggtgagcccatggcgaagcc
atgtcttacactcctgaacctctgtgttgagtactgcgcgtggcgcagatataaagttaa
atacgaccgagcgaatctccatcggagactcttccatatcggaggagacgaccacttagt
gatcggtcctcggccgtatcttaactatatgacgaaataccaccttttatctggatccca
gatagaaggcggcgtccatggtacttctcgcatagcggtacgctatgtcgagagagtatt
attcatagggaatttctcgaagaggaaaccccatgattccaagaattatccagaatcgat
gattgtggagaccattaaggtcagaattcttgaacgaggatatctgcttcctattatcaa
agataataagaacgttgccataggcaaatcctctacaatatcatcttgtttgaggtggat
gccaaagcacccactgtggccagaatggcacaaacagatgataagaggcctattcgtgtc
acgaatgggatcatggctaccaaaccttcggaaacatcctaagtgttttagtagcataat
gcttcccaaattcttcgggggttatggcttagccatgtcagacctcgaggaatatacggc
ctatacaaaagcctcccgtccactacagtggatcatcgccgcagtatgtgacgaccatcc
acaatggagggaggggatcaaagaactctcccggttaaaccggaacctctcgaagagggg
agacacgaagtgtctaaagttcgaacaggacattattgagcaactcatgatggtcctgaa
tgatcggttgagttggaaacaactcgaagagaagtttccctctccccatggtccgcgagg
gacagtagcagaagcacaacgtgcaggctacatgtccataagacgatttgccgatgaggc
gacacgtggtgtcattttccaaaacttagtttcggagcctcataagatctcaaacttcaa
cacgcaaccctatagaaaaactatggggatcgtgtgggagaagcttgaggctcttggcat
tgacaaatgcttccgaatcttagattctgaggagtatcggtcaacgaagaataaagtaaa
cgtagatttttactttaatacccaagagattacttgtgcagatatagggttctgggaccc
ggataatccggagactgagacttgggatttcattgatgtcagtttcgagaaactgtacac
aatgaacctcccaacccttagaattcccgatagattcctctttcattctaagaatgacga
gttatactatggggagtcaccagaacgagacacggttcctacggaaccggagacataatg
tcttgaagtctactggccacgtcgtgaccagtctacttcttgggttctgtcgaagacggg
tcccgaaggagttccaccgacaacagatcggaagagcgtcgtgtagggaaagagtg
>SRR19882885_Pvivax_Peru_2016
agacgtgtgctcttccgatctggaagagtatacctacatccaagcaacacaccctaggga
tgttgtcggtgtagggtattcacccttttacgattaccttccggtactttcgacgaaagt
acaacctgatggaaaaagacttcgtctttataccatcccggaaggaaccatacttcaacg
ttcccatggcggtcagtccttaggaaagctaccatgggagaaggggggctccttctcgat
gagaaggaggaaactcctgagagttgtactcacgaagtccttgggtctaagacctactgt
cgttgacatcttattgacgaggtcaataagacattttcaacgaatagagggagccattaa
tgctgtcgtcgacagtttggtgtgctccgaccctactatgttcctcctcgaagagaagga
aaatgcaaacatctttagggacttagtccggaagatgttttatgttggtacattcaatct
cgaccttttggtggatgattggaagaacttctcccgatctctatttcatcattatgctga
aacagaagttatcggagggagacctaccataggtaggaccaacatttacaagagactctt
aggtgtctctactttcaagaaactggactcatccttcggatcattccagattcttggcca
cctgctttctacacgccaatttcccttcatgggaaagagatgtgaagaaaaatctcttaa
gaggtttgaggaagttgtgacttccctccacgaagtgaaggcgtcgcacctcagcaggat
gggagaggctgcattctacataggtagaaaatgtcgtctctatcatgttccacataatgt
gggacatttttccattaatagttcgggagactatgaattctccacctccgaaggaggtaa
cgccttaggcgttcgaacattaatgattgaggtgttaggaagaaaatctgaagttgagga
ggaaatgaccccttgggggttcgtccaacacaacacagacctcgagatatggaggtatct
ctatcgagacactcccattctcgagggctctttcctagagcctcttacatcaggttttcc
gaaggaacaacctggccggttgaggggccttgacgaagtcattggccgtcaactcatgta
tgctgcctggaagaaaagtgtccacgtacctacggtacgctgtagcacagtagccgaaat
gggcaataaagcccgaatcgttactgtgggtccagcttggctgcagatcctgcaggcgcc
tttggcacacactttaaaacacatgatgtggaatcacccatctgtgttctccagttttca
tcgacaggatcaagcttggatggcggtcattatgatctccaaatccaaactaacgaactt
cgaagaagttctatcctccgatttaaaggacgcgacgaacgctcaaggtattaccttgac
acgacatctcgtgagacagtttctcaagggttatggcctaaggccaaatccctacgttga
cttcgtaatcgatcttatcggaccaagagagatcgtcctccctacgggacgacgaattct
ctcccgtagaggtatcatgatgggtgaacccatggcgaagccatgcctcacactcctgaa
cctctgtgtcgagtactgcgcgtggcgcagatataaagttaaatacgaccgagcgaatct
ccatcggagactcttccatattggaggagacgaccacttagtgatcggtcctcggccgta
ccttaactatatgacgaaataccatcttttatctgggtcccagatagaaggcggtgtcca
tggtacctctcgcatagcggtacgttatgtcgagagagtattgttcatagggaatttctc
gaagaggaaaccccatgatcccaagaattatccagaatcgatgattgtggagaccattaa
ggtcagaattcttgaacgaggatatctacttcctattatcaaagataataagaacgttgc
cataggcaaatcctccacaatatcatcttgtttaaagtggatgccaaagcacccactgtg
gccagaatggcacaaacagatgataagaggcctattcgtgtcacgaatgggatcatggct
accaaaccttcggaaacatccaaagtgttttagtagcataatgcttcccaaattcttcgg
gggttatggcttagccatgtcagacctcgaagaatatacggcctatacaaaagcctctcg
tccattacagtggatcatcgccgcagtatgtgacgaccatccacaatggagggagggaat
aaaagaactttcccggttaaaccggaacctctcgaagaggggagacacgaagtgtctaaa
gttcgaacaggacatcattgagcaactcatgatggtcctgaatgatcggctgagttggaa
acaactcgaagagaagtttccctctccccatggtccgcgagggacagtagcagaagcaca
acgtgcaggctacatgtccataagacgatttgccgatgaggcgacacgtggtgtcatttt
ccaaaacttagtttcggagcctcataagatctcaaacttcaacacacaaccctataggaa
gactatgggagttgtgtgggagaagctcgaggctcttggcattgacaaatgcttccgaat
cttagattctgaggagtatcggtcaacgaagactaaagtaaacgtagatttttactttaa
tacccaagagattacttgtgcagatatagggttctgggacccggataatccggagactga
gacctgggatttcattgacgtcagttttgagaaactgtacacaatgaacctcccaactct
cagaattcccgatagattcctctttcattctaagaatgacgagctatactatggggagtc
accagaacaagacacggttcctacggaaccggagacataatgtcttgaagtctactggcc
acgtcgtgaccagtccacttcttgggttctgtcgaagacgggtcccgaaggagttccacc
gacaacatcacgcatccgagcctacggctcaaaaaaaaagatcggaagag
>SRR20668448_Pvivax_Thailand_2016_1
ggctacatgtccataagacgatttgccgatgaggcgacacgaggtgtcattttccaaaac
ttagtttcggaacctcataagatctccaattttaacacgcaaccctataggaaaactatg
ggaattgtgtgggaaaaattggaggcccttggcattgataaatgctcacgaatcttagat
tcagatgagtatcgatcaacgaaggctaaagtaaacgtagatttttactttaacacccaa
gagattacttgtgcagatatagggttctgggacccggagaatccggagactgagacttgg
gagttcattgatgttagttttgagaaactatacaccatgaacctcccgaccctcagaatt
cccgatagatttctctttcattcgaagaatgaggagttatactatggggagtccaaagaa
ctggacacggttcctacggaaccggagacataatgtcttagagtccctcaatcatgtaat
ggttgagttacctctttgggttctgtcgaagacgggtcccgaaggagttccaccgacaac
a
>SRR20668448_Pvivax_Thailand_2016_2
atggaagagtatacctacatccaagcaacacaccctagggatgttgtcggtgtagggtat
tcacccttttacgattaccttccggtactttcgacgaaagtacaaccggatggaaaaaga
cttcgtctttataccatcccggagggaaccatacttcaacggtctcatggcggacaatcc
ttaggaaagttaccatgggaacagggaggctccttctcgacgagaaggaggaaactcctt
agagttgtactcacaaagtccctgggcctacggcccaccgttgtcgacatcttattgacg
aggtcaatcagacactttcaacggattgagggagccatcaatgctgtcgtagacagtcta
gtatgtgctgaccctactatgttcctcctcgaagagaaggaaaatgcgggcatctttagg
gacttagtccgaaagatgttctatgttggtactttcaatctcgaccttctggtggatgat
tggaagaacttctcccgatctctctttcatcagtatgctgaaacagaggtcataggtggg
aggcctactgtcagtaggaccaacatctataagagactccttagggtctctaccttcaag
aacctggattcatctttcagatcattccagatacttggccacctactctccacgcgccaa
tttccctttatggggaagcggtgtgaggagaaatctcttaagaggtttgaggaagttgtg
acgtctcttcacgaagtgaaggcatcacacctcagtaggatgggagaggctgccttctac
ataggtagaaagtgccgcctctatcatgtcccacataatgtcggacatttttccattaat
agttcgggagactatgagttctccacctccgaaggagggaacgccttaggcgttcgaaca
ttaatgattgaggtattgggaaggaaatctgatgtcgcagaggagatgaccccttggggg
tatatccaacacaacaccgacctcgagatatggaggtatctctaccgagatcaacccatt
cttgagggttccttcctagagcctcttacctcaggttttcctaaggaacaacctggtcgc
atgaggggccttgacgaagtcataggccgtcaactcatgtatgctgcctggaagaaaagt
gtccgagtacctacggtacgctgtagcacagtagccgaaatgggtaacaaagcccgtatc
gtcactgtgggtccagcttggctgcagatcctgcaggcgcctttggcacacactttaaaa
cacatgatgtg
>SRR20668448_Pvivax_Thailand_2016_3
ttgacttcgtaatcgatcttattggacctagagagatcgtcctcccgacgggacggcgga
tcctctcgcgtagaggtatcatgatgggtgaacccatggcgaagccatgtctcacacttc
tgaacctctgtgtagaatattgcgcgtggcgcaagtataaaattaagtatgaccgagcga
atctccaacggagactcttccatattgggggagacgatcacttagtgatcggccctcggc
cataccttaattatatgaccaaattccacctcttatctgggtcccagatagagggtggag
tccatggtacctcccgcatagcggtacgctatgtggagagggtactgttcatagggaatt
tctcgaagagaaaaccccatgaccccaagaattatccagaatcgatgattgtggagacca
taaaggtcagaattcttgaacgaggatatttacttcctattatcaaagataataagaatg
ttgccataggcaaatcctcaacgatatcagcctgtttgaagtggatgccaaggcatccac
tgtggccagaatggcacaaacagatgataagaggcctattcgtgtcacgaatgggagcat
ggctaccgaacctccggaaacatccgaagtgcttcaatagcatcatgcttcccaaattct
tcgggggctatgg
>SRR20668449_Pvivax_Thailand_2016_1
atggaagagtatacctacatccaagcaacacaccctagggatgttgtcggtgtagggtat
tcacccttttacgattaccttccggtactttcgacgaaagtacaaccggatggaaaaaga
cttcgtctttataccatcccggagggaaccatacttcaacggtctcatggcggacaatcc
ttaggaaagttaccatgggaacagggaggctccttctcgacgagaaggaggaaactcctt
agagttgtactcacaaagtccctgggcctacggcccaccgttgtcgacatcttattgacg
aggtcaatcagacactttcaacggattgagggagccatcaatgctgtcgtagacagtcta
gtatgtgctgaccctactatgttcctcctcgaagagaaggaaaatgcgggcatctttagg
gacttagtccgaaagatgttctatgttggtactttcaatctcgaccttctggtggatgat
tggaagaacttctcccgatctctctttcatcagt
>SRR20668449_Pvivax_Thailand_2016_2
gccttttacataggtagaaagtgccgcctctatcatgtcccacataatgtcggacatttt
tccattaatagttcgggagactatgagttctccacctccgaaggagggaacgccttaggc
gttcgaacattaatgattgaggtattgggaaggaaatctgatgtcgcagaggagatgacc
ccttgggggtatatccaacacaacaccgacctcgagatatggaggtatctctaccgagat
caacccattcttgagggttccttcctagagcctcttacctcaggttttcctaaggaacaa
cctggtcgcatgaggggccttgacgaagtcataggccgtcaactcatgtatgctgcctgg
aagaaaagtgtccgagtacctacggtacgctgtagcacagtagccgaaatgggtaacaaa
gcccgtatcgtcactgtgggtccagcttggctgcagatcctgcaggcgcctttggcacac
actttaaaacacatgatgtg
>SRR20668449_Pvivax_Thailand_2016_3
atggtcttgaatgatcgtctgagttggaaacagctcgaagagaagtttccatctcctcat
ggtccacgagggacagtagcagaggcccaacgggcaggctacatgtccataagacgattt
gccgatgaggcgacacgtggtgtcatcttccaaaacttagtttcggagcctcataaaatc
tccaatttcaacacacaaccctatagaaaaactatgggaattgtgtgggaaaaattggag
gcccttggcattgataaatgctcacgaatcttagattcagatgagtatcgatcaacgaag
gctaaagtaaacgtagatttttactttaacacccaagagattacttgtgcagatataggg
ttctgggacccggagaatccggagactgagacttgggagttcattgatgttagttttgag
aaactatacaccatgaacctcccgaccctcagaattcccgatagatttctctttcattcg
aagaatgaggagttatactatggggagtccaaagaactggacacggttcctacggaaccg
gagacataatgtcttagagtcctccagtcacgacgtggctggattacctctttgggttct
gtcgaagacgggtcccgaaggagttccaccgacaacatcacgcatc
>SRR20668450_Pvivax_Thailand_2016_1
cccaagaattatccagaatcgatgattgtggagaccattaaggtcagaattcttgaaaga
ggatatttgcttcctattatcaaagataataagaacgttgccataggcaaatcctctaca
atatcagcttgcttaaaatggatgccaaaacatccattatggccagaatggcataagcaa
atgataagaggcctattcgtgtcacgaatgggtacatggctgccaaaccttcggagacat
ccgaagtgtttttacagtatcatgttgcccaaattcttcgggggctatggcttagccatg
tcagacctcgaagaatatacggcctatacaaaagcctcccgtccattacagtggatcatc
gccgcagtctgtgacgaccatccacagtggagggaagggatcagagaactttcccggtta
aaccggaacctctctaagagaggagacacgaagtgtctaaagttcgaacaagacatcatt
gagcaactcatgatggtcttgaatgatcgtctgagctggaaacaactcgaagagaagttt
ccatctcctca
>SRR20668450_Pvivax_Thailand_2016_2
gaggcgacacgaggtgtcattttccaaaacttagtttcggaacctcataagatctccaat
tttaacacgcaaccctataggaaaactatgggaattgtgtgggaaaaattggaggccctt
ggcattgataaatgctcacgaatcttagattcagatgagtatcgatcaacgaaggctaaa
gtaaacgtagatttttactttaacacccaagagattacttgtgcagatatagggttctgg
gacccggagaatccggagactgagacttgggagtttattgatgttagtttcgaaaaacta
tacaccatgaaccttccaactctcagaattcccgatagattcctctttcattcgaagaat
gaagagttatactatggggagtccaaagaactggacacggttcctacggaaccggagaca
taatgtcttagagtcctccagtcacgacgtggctggattacctctttgggttctgtcgaa
gacgggtcccgaaggagttccaccgacaacatc
>SRR20668450_Pvivax_Thailand_2016_3
ttgacttcgtaatcgatcttattggacctagagagatcgtcctcccgacgggacggcgga
tcctctcgcgtagaggtatcatgatgggtgaacccatggcgaagccatgtctcacacttc
tgaacctctgtgtagaatattgcgcgtggcgcaagtataaaattaagtatgaccgagcga
atctccaacggagactcttccatattgggggagacgatcacttagtgatcggccctcggc
cataccttaattatatgaccaaattccacctcttatctgggtcccagatagagggtggag
tccatggtacctcccgcatagcggtacgctatgtggagagggtactgttcatagggaatt
tctcgaagagaaaaccccatgaccccaagaattatccagaatcgatgattgtggagacca
taaaggtcagaattcttgaacgaggatatttacttcctattatcaaagataataagaatg
ttgccataggcaaatcctcaacaatatcagcctgtttgaagtggatgcctaaacatccac
tatggccagagtggcacaaacagatgataagaggcctattcgtgtcacgaatggg
>SRR20668450_Pvivax_Thailand_2016_4
gagggaacgccttaggcgttcgaacattaatgattgaggttttggggaggaaatccacta
ttgcagaggaggtaaccccatggggtttcatccaacacaatatggacctcgagatttgga
gatatctttaccgagatacccccattctagagggttccttcctagagcctcttacatcag
gttttcctaaggaacaacccggtcggctgagaggccttgacgaagtcatcggccgtcagc
tgatgtatgctgcctggaagaaaagtgtccaagtacctacggtacgctgtagcacggtgg
ccgagatgggtaataaagcccgtatcgttaccgtgggtccagcatggctgcagatcctgc
aggcacctttggcgcacactttaaaacacatgatgtggaatcacccatctgtattctcca
gttttcatcggcaggatcaagcttggatggcggtcattatgatctctaaatccaagctga
cggacttcgacgaagttctatcctccgatctaaaggacgcgacgaatgctcaaggtatc
>SRR20668451_Pvivax_Thailand_2016_1
aaagttaccatgggaacagggaggctccttctcgacgagaaggaggaaactccttagagt
tgtactcacaaagtccctgggcctacggcccaccgttgtcgacatcttattgacgaggtc
aatcagacactttcaacggattgagggagccatcaatgctgtcgtagacagtctagtatg
tgctgaccctactatgttcctcctcgaagagaaggaaaatgcgggcatctttagggactt
agtccgaaagatgttctatgttggtactttcaatctcgaccttctggtggatgattggaa
gaacttctcccgatctctctttcatcagtatgctgaaacagaggtcataggtgggaggcc
tactgtcagtaggaccaacatctataagagactccttagggtctctaccttcaagaacct
ggattcatctttcagatcattccagatacttggccacctactctccacgcgccaatttcc
ctttatggggaagcggtgtgaggagaaatctcttaagaggtttgaggaagtggtgacatc
cctccacgaagtgaaggcatcacacctcagtaggatgggagaggctgccttctacatagg
tagaaagtgccgcct
>SRR20668451_Pvivax_Thailand_2016_2
gatgcgtgatgttgtcggtggaactccttcgggacccgtcttcgacagaacccaaagagg
taatccagccacgtcgtgactggaggactctaagacattatgtctccggttccgtaggaa
ccgtgtccagttctttggactccccatagtataactcctcattcttcgaatgaaagagaa
atctatcgggaattctgagggtcgggaggttcatggtgtatagtttctcaaaactaacat
caatgaactcccaagtctcagtctccggattctccgggtcccagaaccctatatctgcac
aagtaatctcttgggtgttaaagtaaaaatctacgtttactttagccttcgttgatcgat
actcatctgaatctaagattcgtgagcatttatcaatgccaagggcctccaatttttccc
acacaattcccatagttttcctatagggttgcgtgttaaaattggagatcttatgaggtt
ccgaaactaagttttggaaaatgacacctcgtgtcgcctcatcggcaaatcgtcttatgg
acatgtagcctgccc
>SRR20668451_Pvivax_Thailand_2016_3
cccaagaattatccagaatcgatgattgtggagaccattaaggtcagaattcttgaaaga
ggatatttgcttcctattatcaaagataataagaacgttgccataggcaaatcctctaca
atatcagcttgcttaaaatggatgccaaaacatccattatggccagaatggcataagcaa
atgataagaggcctattcgtgtcacgaatgggtacatggctgccaaaccttcggagacat
ccgaagtgtttttacagtatcatgttgcccaaattcttcgggggctatggcttagccatg
tcagacctcgaagaatatacggcctatacaaaagcctcccgtccattacagtggatcatc
gccgcagtctgtgacgaccatccacagtggagggaagggatcagagaactttcccggtta
aaccggaacctctcgaagagaggagacactaagtgtctaaagttcgaacaagacatcatt
gagcaactcatgatggtcttgaatgatcgtctgagctggaaacaactcgaagagaagttt
ccatctcctcatggtccacgagggacagtagcagaggcccaacgggcaggctacatgtcc
ataagacgatttgccgatgaggcgacacgtggtgtcatcttccaaaacttagtttcggag
cctcataaaatctccaatttcaacacacaaccctatagaaaaactatgggaattgtgtgg
gaaaa
>SRR20668451_Pvivax_Thailand_2016_4
ttgacttcgtaatcgatcttattggacctagagagatcgtcctcccgacgggacggcgga
tcctctcgcgtagaggtatcatgatgggtgaacccatggcgaagccatgtctcacacttc
tgaacctctgtgtagaatattgcgcgtggcgcaagtataaaattaagtatgaccgagcga
atctccaacggagactcttccatattgggggagacgatcacttagtgatcggccctcggc
cataccttaattatatgaccaaattccacctcttatctgggtcccagatagagggtggag
tccatggtacctcccgcatagcggtacgctatgtggagagggtactgttcatagggaatt
tctcgaagagaaaaccccatgaccccaagaattatccagaatcgatgattgtggagacca
taaaggtcagaattcttgaacgaggatatttacttcctattatcaaagataataagaatg
ttgccataggcaaatcctcaacgatatcagcctgtttgaagtggatgccaaggcatccac
tgtggccagaatggcacaaacagatgataagaggcctattcgtgtcacgaatgggagcat
ggctaccgaacctccggaaacatccgaagtgcttcaatagcatcatgcttcccaaattct
tcgggggctatgg
>SRR20668452_Pvivax_Thailand_2016
cgtgatggaagagtatacctacatccaagcaacacaccctcgggatgttgtcggtgtagg
gtattcacccttttacgattaccttccgatactttcgacgaaagtacaaccggatggaaa
aagacttcgtctttataccatcccggaaggaaccatacttcaacgatcccatggtggaca
atccttaggaaagttaccatgggaacagggaggctccttctcgacgagaaggaggaaact
ccttagagttgtactcacaaagtccttgggcctacggcccaccgtcgttgatatcctatt
gacgaggtcaattaggcattttcaacggatagagggagccatcaatgctgtcgtagacag
cttggtgtgctctgaccctaccatgttcctcctcgaagagaaggaaaatgcaaacatctt
cagggacttagtccggaagatgttttatgttggtactttcaatctcgaccttctggtgga
tgattggaagaacttctcccgatctctatttcatcaatatgctgaaacagaggtcatagg
tgggaggcctactatcagtaggaccaacatctataagagacttcttggagtctctacctt
caagaatctggactcatctttcagatcgttccaaattcttggccacctactctctacacg
ccaatttccctttatgggaaagcggtgcgaagagaaatctcttaagaggtttgaggaagt
cgtgacttccctccacgaagtgaaggcgtcacacctcagtaggatgggagaagccgcctt
ctacataggtagaaagtgccgcctctatcatgtcccacataatgtaggacatttttccat
taatagttcgggagactacgaattctccacctccgaaggagggaacgccttaggcgttcg
aacattaatgattgaggtattgggaaggaagtctgatatcgcggaggagatgaccccttg
gggttatatccaacacgatatgaaccttgagatttggaggtatctctatagagatacccc
cattctcgagggttccttccttgaacctcttacttcaggttttccgaaggaacaacctgg
ccgcatgaggggccttgacgaagtcattggccgtcaactcatgtatgctgcctggaagaa
aagtgtccaagtacctacggtacgctgtagcacagtggccgaaatgggtaataaggcccg
tatcgtcaccgtgggtccagcatggctgcagatcctgcaggcacctttggcgcacacttt
aaaacacatgatgtggaatcacccatctgtgttctccagctttcatcggcaggaccaagc
ttggatggcggtcataatgatctccaaatccaagttgtcggacttcgacgaagttctgtc
ctccgatttaaaggacgcgacgaatgctcaaggtatcaccttgactcgtcaccttgtgag
gcaatttctaaggggttatggtctacgaccaaatccctacgttgacttcgtaatcgatct
tattggacctcgagagattgtcctcccgacgggacgacgtattctctcgcgcagaggtgt
catgatgggtgaacccatggcgaagccatgtctcacacttctgaacctctgtgtggaata
ttgcgcatggcgcaagtacaaagttaaacatgaccgagcgaacctccatcggaggctctt
ccatattgggggagacgatcacttagtggtcggtcctcggccctatcttaactacatgac
caagttccatcttctgtctggttcccaaatagaaggtggagtacacggtacctctcgtat
agcggtacgctacgtagagagagtactattcatagggaatttctcgaagaggaaacccca
tgatcccaagaattatccagaatcgatgattgtggagaccataaaggtcagaattcttga
acgaggatatctacttcctattatcaaagataataagaatgttgccataggcaaatcctc
aacgatatcaacctgtttgaagtggatgcctaaacatccactatggccagaatggcacaa
acagatgataagaggcctattcgtgtcacgaatgggagcatggctaccgaaccttcggaa
acatccgaagtgtttcaatagtattatgcttcccaaattcttcgggggctatggcttagc
catgtcagacctcgaagaatatacggcctatacaaaagcctcccgaccactacagtggat
catcgccgcagtatgtgacgaccatccacaatggagggaagggatcagggaactttcccg
gttaaaccggaacctctcgaagaggggagacacaaagtgtctaaagttcgaacaagacat
cattgagcaactcatgatggtcttgaatgatcgtctgagttggaaacagctcgaagagaa
gtttccatctcctcatggtccacgagggacagtagcagaagcccagcgggcgggctacat
gtccataagacgatttgccgatgaggcgacacgaggtgtcattttccaaaacttagtttc
ggaacctcataagatctccaattttaacacacaaccctataggaaaactatgggaattgt
gtgggaaaaattggaggcccttggcattgataaatgctcgcgaatcttagattccgacga
gtatcgatcaacgaaggctaaagtaaacgtagatttttactttaacacccaagagattac
ttgtgcagatatagggttctgggacccggagaatccggagactgagacctgggagtttat
tgatgttagttttgaaaaactatacaccatgaaccttccaactctcagaattcccgatag
attcctctttcattcgaagaatgaagagttatactacggggagtccaaagaactggacac
ggttcctacggaaccggagacataatgtcttagagtcctccagtcactaagtggctggat
tacctctttgggttctgtcgaagacgggtcccgaaggagttccaccgacaacatcacgca
t
>SRR20668453_Pvivax_Thailand_2016
atggaagagtatacctacatccaagcaacacaccctcgggatgttgtcggtgtagggtat
tcacccttttacgattaccttccgatactttcgacgaaagtacaaccggatggaaaaaga
cttcgtctttataccatcccggaaggaaccatacttcaacgatcccatggtggacaatcc
ttaggaaagttaccatgggaacagggaggctccttctcgacgagaaggaggaaactcctt
agagttgtactcacaaagtccttgggcctacggcccaccgtcgttgatatcctattgacg
aggtcaattaggcattttcaacggatagagggagccatcaatgctgtcgtagacagcttg
gtgtgctctgaccctaccatgttcctcctcgaagagaaggaaaatgcaaacatcttcagg
gacttagtccggaagatgttttatgttggtactttcaatctcgaccttctggtggatgat
tggaagaacttctcccgatctctatttcatcaatatgctgaaacagaggtcataggtggg
aggcctactatcagtaggaccaacatctataagagacttcttggagtctctaccttcaag
aatctggactcatctttcagatcgttccaaattcttggccacctactctctacacgccaa
tttccctttatgggaaagcggtgcgaagagaaatctcttaagaggtttgaggaagtcgtg
acttccctccacgaagtgaaggcgtcacacctcagtaggatgggagaagccgccttctac
ataggtagaaagtgccgcctctatcatgtcccacataatgtaggacatttttccattaat
agttcgggagactacgaattctccacctccgaaggagggaacgccttaggcgttcgaaca
ttaatgattgaggtattgggaaggaagtctgatatcgcggaggagatgaccccttggggt
tatatccaacacgatatgaaccttgagatttggaggtatctctatagagatacccccatt
ctcgagggttccttccttgaacctcttacttcaggttttccgaaggaacaacctggccgc
atgaggggccttgacgaagtcattggccgtcaactcatgtatgctgcctggaagaaaagt
gtccaagtacctacggtacgctgtagcacagtggccgaaatgggtaataaggcccgtatc
gtcaccgtgggtccagcatggctgcagatcctgcaggcacctttggcgcacactttaaaa
cacatgatgtggaatcacccatctgtgttctccagctttcatcggcaggaccaagcttgg
atggcggtcataatgatctccaaatccaagttgtcggacttcgacgaagttctgtcctcc
gatttaaaggacgcgacgaatgctcaaggtatcaccttgactcgtcaccttgtgaggcaa
tttctaaggggttatggtctacgaccaaatccctacgttgacttcgtaatcgatcttatt
ggacctcgagagattgtcctcccgacgggacgacgtattctctcgcgcagaggtgtcatg
atgggtgaacccatggcgaagccatgtctcacacttctgaacctctgtgtggaatattgc
gcatggcgcaagtacaaagttaaacatgaccgagcgaacctccatcggaggctcttccat
attgggggagacgatcacttagtggtcggtcctcggccctatcttaactacatgaccaag
ttccatcttctgtctggttcccaaatagaaggtggagtacacggtacctctcgtatagcg
gtacgctacgtagagagagtactattcatagggaatttctcgaagaggaaaccccatgat
cccaagaattatccagaatcgatgattgtggagaccataaaggtcagaattcttgaacga
ggatatctacttcctattatcaaagataataagaatgttgccataggcaaatcctcaacg
atatcaacctgtttgaagtggatgcctaaacatccactatggccagaatggcacaaacag
atgataagaggcctattcgtgtcacgaatgggagcatggctaccgaaccttcggaaacat
ccgaagtgtttcaatagtattatgcttcccaaattcttcgggggctatggcttagccatg
tcagacctcgaagaatatacggcctatacaaaagcctcccgaccactacagtggatcatc
gccgcagtatgtgacgaccatccacaatggagggaagggatcagggaactttcccggtta
aaccggaacctctcgaagaggggagacacaaagtgtctaaagttcgaacaagacatcatt
gagcaactcatgatggtcttgaatgatcgtctgagttggaaacagctcgaagagaagttt
ccatctcctcatggtccacgagggacagtagcagaagcccagcgggcgggctacatgtcc
ataagacgatttgccgatgaggcgacacgaggtgtcattttccaaaacttagtttcggaa
cctcataagatctccaattttaacacacaaccctataggaaaactatgggaattgtgtgg
gaaaaattggaggcccttggcattgataaatgctcgcgaatcttagattccgacgagtat
cgatcaacgaaggctaaagtaaacgtagatttttactttaacacccaagagattacttgt
gcagatatagggttctgggacccggagaatccggagactgagacctgggagtttattgat
gttagttttgaaaaactatacaccatgaaccttccaactctcagaattcccgatagattc
ctctttcattcgaagaatgaagagttatactacggggagtccaaagaactggacacggtt
cctacggaaccggagacataatgtcttagagtcctccagtcactaagtggctggattacc
tctttgggttctgtcgaagacgggtcccgaaggagttccaccgacaacatcacgcat
>SRR20668454_Pvivax_Thailand_2016
cgtgatggaagagtatacctacatccaagcaacacaccctcgggatgttgtcggtgtagg
gtattcacccttttacgattaccttccgatactttcgacgaaagtacaaccggatggaaa
aagacttcgtctttataccatcccggaaggaaccatacttcaacgatcccatggtggaca
atccttaggaaagttaccatgggaacagggaggctccttctcgacgagaaggaggaaact
ccttagagttgtactcacaaagtccttgggcctacggcccaccgtcgttgatatcctatt
gacgaggtcaattaggcattttcaacggatagagggagccatcaatgctgtcgtagacag
cttggtgtgctctgaccctaccatgttcctcctcgaagagaaggaaaatgcaaacatctt
cagggacttagtccggaagatgttttatgttggtactttcaatctcgaccttctggtgga
tgattggaagaacttctcccgatctctatttcatcaatatgctgaaacagaggtcatagg
tgggaggcctactatcagtaggaccaacatctataagagacttcttggagtctctacctt
caagaatctggactcatctttcagatcgttccaaattcttggccacctactctctacacg
ccaatttccctttatgggaaagcggtgcgaagagaaatctcttaagaggtttgaggaagt
cgtgacttccctccacgaagtgaaggcgtcacacctcagtaggatgggagaagccgcctt
ctacataggtagaaagtgccgcctctatcatgtcccacataatgtaggacatttttccat
taatagttcgggagactacgaattctccacctccgaaggagggaacgccttaggcgttcg
aacattaatgattgaggtattgggaaggaagtctgatatcgcggaggagatgaccccttg
gggttatatccaacacgatatgaaccttgagatttggaggtatctctatagagatacccc
cattctcgagggttccttccttgaacctcttacttcaggttttccgaaggaacaacctgg
ccgcatgaggggccttgacgaagtcattggccgtcaactcatgtatgctgcctggaagaa
aagtgtccaagtacctacggtacgctgtagcacagtggccgaaatgggtaataaggcccg
tatcgtcaccgtgggtccagcatggctgcagatcctgcaggcacctttggcgcacacttt
aaaacacatgatgtggaatcacccatctgtgttctccagctttcatcggcaggaccaagc
ttggatggcggtcataatgatctccaaatccaagttgtcggacttcgacgaagttctgtc
ctccgatttaaaggacgcgacgaatgctcaaggtatcaccttgactcgtcaccttgtgag
gcaatttctaaggggttatggtctacgaccaaatccctacgttgacttcgtaatcgatct
tattggacctcgagagattgtcctcccgacgggacgacgtattctctcgcgcagaggtgt
catgatgggtgaacccatggcgaagccatgtctcacacttctgaacctctgtgtggaata
ttgcgcatggcgcaagtacaaagttaaacatgaccgagcgaacctccatcggaggctctt
ccatattgggggagacgatcacttagtggtcggtcctcggccctatcttaactacatgac
caagttccatcttctgtctggttcccaaatagaaggtggagtacacggtacctctcgtat
agcggtacgctacgtagagagagtactattcatagggaatttctcgaagaggaaacccca
tgatcccaagaattatccagaatcgatgattgtggagaccataaaggtcagaattcttga
acgaggatatctacttcctattatcaaagataataagaatgttgccataggcaaatcctc
aacgatatcaacctgtttgaagtggatgcctaaacatccactatggccagaatggcacaa
acagatgataagaggcctattcgtgtcacgaatgggagcatggctaccgaaccttcggaa
acatccgaagtgtttcaatagtattatgcttcccaaattcttcgggggctatggcttagc
catgtcagacctcgaagaatatacggcctatacaaaagcctcccgaccactacagtggat
catcgccgcagtatgtgacgaccatccacaatggagggaagggatcagggaactttcccg
gttaaaccggaacctctcgaagaggggagacacaaagtgtctaaagttcgaacaagacat
cattgagcaactcatgatggtcttgaatgatcgtctgagttggaaacagctcgaagagaa
gtttccatctcctcatggtccacgagggacagtagcagaagcccagcgggcgggctacat
gtccataagacgatttgccgatgaggcgacacgaggtgtcattttccaaaacttagtttc
ggaacctcataagatctccaattttaacacacaaccctataggaaaactatgggaattgt
gtgggaaaaattggaggcccttggcattgataaatgctcgcgaatcttagattccgacga
gtatcgatcaacgaaggctaaagtaaacgtagatttttactttaacacccaagagattac
ttgtgcagatatagggttctgggacccggagaatccggagactgagacctgggagtttat
tgatgttagttttgaaaaactatacaccatgaaccttccaactctcagaattcccgatag
attcctctttcattcgaagaatgaagagttatactacggggagtccaaagaactggacac
ggttcctacggaaccggagacataatgtcttagagtcctccagtcactaagtggctggat
tacctctttgggttctgtcgaagacgggtcccgaaggagttccaccgacaacatcacgca
>SRR20668455_Pvivax_Thailand_2016
gcgtgatggaagagtatacctacatccaagcaacacaccctcgggatgttgtcggtgtag
ggtattcacccttttacgattaccttccgatactttcgacgaaagtacaaccggatggaa
aaagacttcgtctttataccatcccggaaggaaccatacttcaacgatcccatggtggac
aatccttaggaaagttaccatgggaacagggaggctccttctcgacgagaaggaggaaac
tccttagagttgtactcacaaagtccttgggcctacggcccaccgtcgttgatatcctat
tgacgaggtcaattaggcattttcaacggatagagggagccatcaatgctgtcgtagaca
gcttggtgtgctctgaccctaccatgttcctcctcgaagagaaggaaaatgcaaacatct
tcagggacttagtccggaagatgttttatgttggtactttcaatctcgaccttctggtgg
atgattggaagaacttctcccgatctctatttcatcaatatgctgaaacagaggtcatag
gtgggaggcctactatcagtaggaccaacatctataagagacttcttggagtctctacct
tcaagaatctggactcatctttcagatcgttccaaattcttggccacctactctctacac
gccaatttccctttatgggaaagcggtgcgaagagaaatctcttaagaggtttgaggaag
tcgtgacttccctccacgaagtgaaggcgtcacacctcagtaggatgggagaagccgcct
tctacataggtagaaagtgccgcctctatcatgtcccacataatgtaggacatttttcca
ttaatagttcgggagactacgaattctccacctccgaaggagggaacgccttaggcgttc
gaacattaatgattgaggtattgggaaggaagtctgatatcgcggaggagatgacccctt
ggggttatatccaacacgatatgaaccttgagatttggaggtatctctatagagataccc
ccattctcgagggttccttccttgaacctcttacttcaggttttccgaaggaacaacctg
gccgcatgaggggccttgacgaagtcattggccgtcaactcatgtatgctgcctggaaga
aaagtgtccaagtacctacggtacgctgtagcacagtggccgaaatgggtaataaggccc
gtatcgtcaccgtgggtccagcatggctgcagatcctgcaggcacctttggcgcacactt
taaaacacatgatgtggaatcacccatctgtgttctccagctttcatcggcaggaccaag
cttggatggcggtcataatgatctccaaatccaagttgtcggacttcgacgaagttctgt
cctccgatttaaaggacgcgacgaatgctcaaggtatcaccttgactcgtcaccttgtga
ggcaatttctaaggggttatggtctacgaccaaatccctacgttgacttcgtaatcgatc
ttattggacctcgagagattgtcctcccgacgggacgacgtattctctcgcgcagaggtg
tcatgatgggtgaacccatggcgaagccatgtctcacacttctgaacctctgtgtggaat
attgcgcatggcgcaagtacaaagttaaacatgaccgagcgaacctccatcggaggctct
tccatattgggggagacgatcacttagtggtcggtcctcggccctatcttaactacatga
ccaagttccatcttctgtctggttcccaaatagaaggtggagtacacggtacctctcgta
tagcggtacgctacgtagagagagtactattcatagggaatttctcgaagaggaaacccc
atgatcccaagaattatccagaatcgatgattgtggagaccataaaggtcagaattcttg
aacgaggatatctacttcctattatcaaagataataagaatgttgccataggcaaatcct
caacgatatcaacctgtttgaagtggatgcctaaacatccactatggccagaatggcaca
aacagatgataagaggcctattcgtgtcacgaatgggagcatggctaccgaaccttcgga
aacatccgaagtgtttcaatagtattatgcttcccaaattcttcgggggctatggcttag
ccatgtcagacctcgaagaatatacggcctatacaaaagcctcccgaccactacagtgga
tcatcgccgcagtatgtgacgaccatccacaatggagggaagggatcagggaactttccc
ggttaaaccggaacctctcgaagaggggagacacaaagtgtctaaagttcgaacaagaca
tcattgagcaactcatgatggtcttgaatgatcgtctgagttggaaacagctcgaagaga
agtttccatctcctcatggtccacgagggacagtagcagaagcccagcgggcgggctaca
tgtccataagacgatttgccgatgaggcgacacgaggtgtcattttccaaaacttagttt
cggaacctcataagatctccaattttaacacacaaccctataggaaaactatgggaattg
tgtgggaaaaattggaggcccttggcattgataaatgctcgcgaatcttagattccgacg
agtatcgatcaacgaaggctaaagtaaacgtagatttttactttaacacccaagagatta
cttgtgcagatatagggttctgggacccggagaatccggagactgagacctgggagttta
ttgatgttagttttgaaaaactatacaccatgaaccttccaactctcagaattcccgata
gattcctctttcattcgaagaatgaagagttatactacggggagtccaaagaactggaca
cggttcctacggaaccggagacataatgtcttagagtcctccagtcactaagtggctgga
ttacctctttgggttctgtcgaagacgggtcccga
>SRR20668456_Pvivax_Thailand_2016
atccagaatcgatgattgtggagaccataaaggtcagaattcttgaacgaggatatctac
ttcctattgatggaagagtatacctacatccaagcaacacaccctcgggatgttgtcggt
gtagggtattcacccttttacgattaccttccgatactttcgacgaaagtacaaccggat
ggaaaaagacttcgtctttataccatcccggaaggaaccatacttcaacgatcccatggt
ggacaatccttaggaaagttaccatgggaacagggaggctccttctcgacgagaaggagg
aaactccttagagttgtactcacaaagtccttgggcctacggcccaccgtcgttgatatc
ctattgacgaggtcaattaggcattttcaacggatagagggagccatcaatgctgtcgta
gacagcttggtgtgctctgaccctaccatgttcctcctcgaagagaaggaaaatgcaaac
atcttcagggacttagtccggaagatgttttatgttggtactttcaatctcgaccttctg
gtggatgattggaagaacttctcccgatctctatttcatcaatatgctgaaacagaggtc
ataggtgggaggcctactatcagtaggaccaacatctataagagacttcttggagtctct
accttcaagaatctggactcatctttcagatcgttccaaattcttggccacctactctct
acacgccaatttccctttatgggaaagcggtgcgaagagaaatctcttaagaggtttgag
gaagtcgtgacttccctccacgaagtgaaggcgtcacacctcagtaggatgggagaagcc
gccttctacataggtagaaagtgccgcctctatcatgtcccacataatgtaggacatttt
tccattaatagttcgggagactacgaattctccacctccgaaggagggaacgccttaggc
gttcgaacattaatgattgaggtattgggaaggaagtctgatatcgcggaggagatgacc
ccttggggttatatccaacacgatatgaaccttgagatttggaggtatctctatagagat
acccccattctcgagggttccttccttgaacctcttacttcaggttttccgaaggaacaa
cctggccgcatgaggggccttgacgaagtcattggccgtcaactcatgtatgctgcctgg
aagaaaagtgtccaagtacctacggtacgctgtagcacagtggccgaaatgggtaataag
gcccgtatcgtcaccgtgggtccagcatggctgcagatcctgcaggcacctttggcgcac
actttaaaacacatgatgtggaatcacccatctgtgttctccagctttcatcggcaggac
caagcttggatggcggtcataatgatctccaaatccaagttgtcggacttcgacgaagtt
ctgtcctccgatttaaaggacgcgacgaatgctcaaggtatcaccttgactcgtcacctt
gtgaggcaatttctaaggggttatggtctacgaccaaatccctacgttgacttcgtaatc
gatcttattggacctcgagagattgtcctcccgacgggacgacgtattctctcgcgcaga
ggtgtcatgatgggtgaacccatggcgaagccatgtctcacacttctgaacctctgtgtg
gaatattgcgcatggcgcaagtacaaagttaaacatgaccgagcgaacctccatcggagg
ctcttccatattgggggagacgatcacttagtggtcggtcctcggccctatcttaactac
atgaccaagttccatcttctgtctggttcccaaatagaaggtggagtacacggtacctct
cgtatagcggtacgctacgtagagagagtactattcatagggaatttctcgaagaggaaa
ccccatgatcccaagaattatccagaatcgatgattgtggagaccataaaggtcagaatt
cttgaacgaggatatctacttcctattatcaaagataataagaatgttgccataggcaaa
tcctcaacgatatcaacctgtttgaagtggatgcctaaacatccactatggccagaatgg
cacaaacagatgataagaggcctattcgtgtcacgaatgggagcatggctaccgaacctt
cggaaacatccgaagtgtttcaatagtattatgcttcccaaattcttcgggggctatggc
ttagccatgtcagacctcgaagaatatacggcctatacaaaagcctcccgaccactacag
tggatcatcgccgcagtatgtgacgaccatccacaatggagggaagggatcagggaactt
tcccggttaaaccggaacctctcgaagaggggagacacaaagtgtctaaagttcgaacaa
gacatcattgagcaactcatgatggtcttgaatgatcgtctgagttggaaacagctcgaa
gagaagtttccatctcctcatggtccacgagggacagtagcagaagcccagcgggcgggc
tacatgtccataagacgatttgccgatgaggcgacacgaggtgtcattttccaaaactta
gtttcggaacctcataagatctccaattttaacacacaaccctataggaaaactatggga
attgtgtgggaaaaattggaggcccttggcattgataaatgctcgcgaatcttagattcc
gacgagtatcgatcaacgaaggctaaagtaaacgtagatttttactttaacacccaagag
attacttgtgcagatatagggttctgggacccggagaatccggagactgagacctgggag
tttattgatgttagttttgaaaaactatacaccatgaaccttccaactctcagaattccc
gatagattcctctttcattcgaagaatgaagagttatactacggggagtccaaagaactg
gacacggttcctacggaaccggagacataatgtcttagagtcctccagtcactaagtggc
tggattacctctttgggttctgtcgaagacgggtcccgaaggagttccaccgacaacatc
ac
>SRR20668457_Pvivax_Thailand_2016
gtgctcttccgatcttgatggaagagtatacctacatccaagcaacacaccctcgggatg
ttgtcggtgtagggtattcacccttttacgattaccttccgatactttcgacgaaagtac
aaccggatggaaaaagacttcgtctttataccatcccggaaggaaccatacttcaacgat
cccatggtggacaatccttaggaaagttaccatgggaacagggaggctccttctcgacga
gaaggaggaaactccttagagttgtactcacaaagtccttgggcctacggcccaccgtcg
ttgatatcctattgacgaggtcaattaggcattttcaacggatagagggagccatcaatg
ctgtcgtagacagcttggtgtgctctgaccctaccatgttcctcctcgaagagaaggaaa
atgcaaacatcttcagggacttagtccggaagatgttttatgttggtactttcaatctcg
accttctggtggatgattggaagaacttctcccgatctctatttcatcaatatgctgaaa
cagaggtcataggtgggaggcctactatcagtaggaccaacatctataagagacttcttg
gagtctctaccttcaagaatctggactcatctttcagatcgttccaaattcttggccacc
tactctctacacgccaatttccctttatgggaaagcggtgcgaagagaaatctcttaaga
ggtttgaggaagtcgtgacttccctccacgaagtgaaggcgtcacacctcagtaggatgg
gagaagccgccttctacataggtagaaagtgccgcctctatcatgtcccacataatgtag
gacatttttccattaatagttcgggagactacgaattctccacctccgaaggagggaacg
ccttaggcgttcgaacattaatgattgaggtattgggaaggaagtctgatatcgcggagg
agatgaccccttggggttatatccaacacgatatgaaccttgagatttggaggtatctct
atagagatacccccattctcgagggttccttccttgaacctcttacttcaggttttccga
aggaacaacctggccgcatgaggggccttgacgaagtcattggccgtcaactcatgtatg
ctgcctggaagaaaagtgtccaagtacctacggtacgctgtagcacagtggccgaaatgg
gtaataaggcccgtatcgtcaccgtgggtccagcatggctgcagatcctgcaggcacctt
tggcgcacactttaaaacacatgatgtggaatcacccatctgtgttctccagctttcatc
ggcaggaccaagcttggatggcggtcataatgatctccaaatccaagttgtcggacttcg
acgaagttctgtcctccgatttaaaggacgcgacgaatgctcaaggtatcaccttgactc
gtcaccttgtgaggcaatttctaaggggttatggtctacgaccaaatccctacgttgact
tcgtaatcgatcttattggacctcgagagattgtcctcccgacgggacgacgtattctct
cgcgcagaggtgtcatgatgggtgaacccatggcgaagccatgtctcacacttctgaacc
tctgtgtggaatattgcgcatggcgcaagtacaaagttaaacatgaccgagcgaacctcc
atcggaggctcttccatattgggggagacgatcacttagtggtcggtcctcggccctatc
ttaactacatgaccaagttccatcttctgtctggttcccaaatagaaggtggagtacacg
gtacctctcgtatagcggtacgctacgtagagagagtactattcatagggaatttctcga
agaggaaaccccatgatcccaagaattatccagaatcgatgattgtggagaccataaagg
tcagaattcttgaacgaggatatctacttcctattatcaaagataataagaatgttgcca
taggcaaatcctcaacgatatcaacctgtttgaagtggatgcctaaacatccactatggc
cagaatggcacaaacagatgataagaggcctattcgtgtcacgaatgggagcatggctac
cgaaccttcggaaacatccgaagtgtttcaatagtattatgcttcccaaattcttcgggg
gctatggcttagccatgtcagacctcgaagaatatacggcctatacaaaagcctcccgac
cactacagtggatcatcgccgcagtatgtgacgaccatccacaatggagggaagggatca
gggaactttcccggttaaaccggaacctctcgaagaggggagacacaaagtgtctaaagt
tcgaacaagacatcattgagcaactcatgatggtcttgaatgatcgtctgagttggaaac
agctcgaagagaagtttccatctcctcatggtccacgagggacagtagcagaagcccagc
gggcgggctacatgtccataagacgatttgccgatgaggcgacacgaggtgtcattttcc
aaaacttagtttcggaacctcataagatctccaattttaacacacaaccctataggaaaa
ctatgggaattgtgtgggaaaaattggaggcccttggcattgataaatgctcgcgaatct
tagattccgacgagtatcgatcaacgaaggctaaagtaaacgtagatttttactttaaca
cccaagagattacttgtgcagatatagggttctgggacccggagaatccggagactgaga
cctgggagtttattgatgttagttttgaaaaactatacaccatgaaccttccaactctca
gaattcccgatagattcctctttcattcgaagaatgaagagttatactacggggagtcca
aagaactggacacggttcctacggaaccggagacataatgtcttagagtcctccagtcac
taagtggctggattacctctttgggttctgtcgaagacgggtcccgaaggagttccaccg
acaacatcacgca
>SRR20668458_Pvivax_Thailand_2016
tggaagagtatacctacatccaagcaacacaccctcgggatgttgtcggtgtagggtatt
cacccttttacgattaccttccgatactttcgacgaaagtacaaccggatggaaaaagac
ttcgtctttataccatcccggaaggaaccatacttcaacgatcccatggtggacaatcct
taggaaagttaccatgggaacagggaggctccttctcgacgagaaggaggaaactcctta
gagttgtactcacaaagtccttgggcctacggcccaccgtcgttgatatcctattgacga
ggtcaattaggcattttcaacggatagagggagccatcaatgctgtcgtagacagcttgg
tgtgctctgaccctaccatgttcctcctcgaagagaaggaaaatgcaaacatcttcaggg
acttagtccggaagatgttttatgttggtactttcaatctcgaccttctggtggatgatt
ggaagaacttctcccgatctctatttcatcaatatgctgaaacagaggtcataggtggga
ggcctactatcagtaggaccaacatctataagagacttcttggagtctctaccttcaaga
atctggactcatctttcagatcgttccaaattcttggccacctactctctacacgccaat
ttccctttatgggaaagcggtgcgaagagaaatctcttaagaggtttgaggaagtcgtga
cttccctccacgaagtgaaggcgtcacacctcagtaggatgggagaagccgccttctaca
taggtagaaagtgccgcctctatcatgtcccacataatgtaggacatttttccattaata
gttcgggagactacgaattctccacctccgaaggagggaacgccttaggcgttcgaacat
taatgattgaggtattgggaaggaagtctgatatcgcggaggagatgaccccttggggtt
atatccaacacgatatgaaccttgagatttggaggtatctctatagagatacccccattc
tcgagggttccttccttgaacctcttacttcaggttttccgaaggaacaacctggccgca
tgaggggccttgacgaagtcattggccgtcaactcatgtatgctgcctggaagaaaagtg
tccaagtacctacggtacgctgtagcacagtggccgaaatgggtaataaggcccgtatcg
tcaccgtgggtccagcatggctgcagatcctgcaggcacctttggcgcacactttaaaac
acatgatgtggaatcacccatctgtgttctccagctttcatcggcaggaccaagcttgga
tggcggtcataatgatctccaaatccaagttgtcggacttcgacgaagttctgtcctccg
atttaaaggacgcgacgaatgctcaaggtatcaccttgactcgtcaccttgtgaggcaat
ttctaaggggttatggtctacgaccaaatccctacgttgacttcgtaatcgatcttattg
gacctcgagagattgtcctcccgacgggacgacgtattctctcgcgcagaggtgtcatga
tgggtgaacccatggcgaagccatgtctcacacttctgaacctctgtgtggaatattgcg
catggcgcaagtacaaagttaaacatgaccgagcgaacctccatcggaggctcttccata
ttgggggagacgatcacttagtggtcggtcctcggccctatcttaactacatgaccaagt
tccatcttctgtctggttcccaaatagaaggtggagtacacggtacctctcgtatagcgg
tacgctacgtagagagagtactattcatagggaatttctcgaagaggaaaccccatgatc
ccaagaattatccagaatcgatgattgtggagaccataaaggtcagaattcttgaacgag
gatatctacttcctattatcaaagataataagaatgttgccataggcaaatcctcaacga
tatcaacctgtttgaagtggatgcctaaacatccactatggccagaatggcacaaacaga
tgataagaggcctattcgtgtcacgaatgggagcatggctaccgaaccttcggaaacatc
cgaagtgtttcaatagtattatgcttcccaaattcttcgggggctatggcttagccatgt
cagacctcgaagaatatacggcctatacaaaagcctcccgaccactacagtggatcatcg
ccgcagtatgtgacgaccatccacaatggagggaagggatcagggaactttcccggttaa
accggaacctctcgaagaggggagacacaaagtgtctaaagttcgaacaagacatcattg
agcaactcatgatggtcttgaatgatcgtctgagttggaaacagctcgaagagaagtttc
catctcctcatggtccacgagggacagtagcagaagcccagcgggcgggctacatgtcca
taagacgatttgccgatgaggcgacacgaggtgtcattttccaaaacttagtttcggaac
ctcataagatctccaattttaacacacaaccctataggaaaactatgggaattgtgtggg
aaaaattggaggcccttggcattgataaatgctcgcgaatcttagattccgacgagtatc
gatcaacgaaggctaaagtaaacgtagatttttactttaacacccaagagattacttgtg
cagatatagggttctgggacccggagaatccggagactgagacctgggagtttattgatg
ttagttttgaaaaactatacaccatgaaccttccaactctcagaattcccgatagattcc
tctttcattcgaagaatgaagagttatactacggggagtccaaagaactggacacggttc
ctacggaaccggagacataatgtcttagagtcctccagtcactaagtggctggattacct
ctttgggttctgtcgaagacgggtcccgaaggagttccaccgacaacatcacgcat
>SRR20668459_Pvivax_Thailand_2016
atggaagagtatacctacatccaagcaacacaccctcgggatgttgtcggtgtagggtat
tcacccttttacgattaccttccgatactttcgacgaaagtacaaccggatggaaaaaga
cttcgtctttataccatcccggaaggaaccatacttcaacgatcccatggtggacaatcc
ttaggaaagttaccatgggaacagggaggctccttctcgacgagaaggaggaaactcctt
agagttgtactcacaaagtccttgggcctacggcccaccgtcgttgatatcctattgacg
aggtcaattaggcattttcaacggatagagggagccatcaatgctgtcgtagacagcttg
gtgtgctctgaccctaccatgttcctcctcgaagagaaggaaaatgcaaacatcttcagg
gacttagtccggaagatgttttatgttggtactttcaatctcgaccttctggtggatgat
tggaagaacttctcccgatctctatttcatcaatatgctgaaacagaggtcataggtggg
aggcctactatcagtaggaccaacatctataagagacttcttggagtctctaccttcaag
aatctggactcatctttcagatcgttccaaattcttggccacctactctctacacgccaa
tttccctttatgggaaagcggtgcgaagagaaatctcttaagaggtttgaggaagtcgtg
acttccctccacgaagtgaaggcgtcacacctcagtaggatgggagaagccgccttctac
ataggtagaaagtgccgcctctatcatgtcccacataatgtaggacatttttccattaat
agttcgggagactacgaattctccacctccgaaggagggaacgccttaggcgttcgaaca
ttaatgattgaggtattgggaaggaagtctgatatcgcggaggagatgaccccttggggt
tatatccaacacgatatgaaccttgagatttggaggtatctctatagagatacccccatt
ctcgagggttccttccttgaacctcttacttcaggttttccgaaggaacaacctggccgc
atgaggggccttgacgaagtcattggccgtcaactcatgtatgctgcctggaagaaaagt
gtccaagtacctacggtacgctgtagcacagtggccgaaatgggtaataaggcccgtatc
gtcaccgtgggtccagcatggctgcagatcctgcaggcacctttggcgcacactttaaaa
cacatgatgtggaatcacccatctgtgttctccagctttcatcggcaggaccaagcttgg
atggcggtcataatgatctccaaatccaagttgtcggacttcgacgaagttctgtcctcc
gatttaaaggacgcgacgaatgctcaaggtatcaccttgactcgtcaccttgtgaggcaa
tttctaaggggttatggtctacgaccaaatccctacgttgacttcgtaatcgatcttatt
ggacctcgagagattgtcctcccgacgggacgacgtattctctcgcgcagaggtgtcatg
atgggtgaacccatggcgaagccatgtctcacacttctgaacctctgtgtggaatattgc
gcatggcgcaagtacaaagttaaacatgaccgagcgaacctccatcggaggctcttccat
attgggggagacgatcacttagtggtcggtcctcggccctatcttaactacatgaccaag
ttccatcttctgtctggttcccaaatagaaggtggagtacacggtacctctcgtatagcg
gtacgctacgtagagagagtactattcatagggaatttctcgaagaggaaaccccatgat
cccaagaattatccagaatcgatgattgtggagaccataaaggtcagaattcttgaacga
ggatatctacttcctattatcaaagataataagaatgttgccataggcaaatcctcaacg
atatcaacctgtttgaagtggatgcctaaacatccactatggccagaatggcacaaacag
atgataagaggcctattcgtgtcacgaatgggagcatggctaccgaaccttcggaaacat
ccgaagtgtttcaatagtattatgcttcccaaattcttcgggggctatggcttagccatg
tcagacctcgaagaatatacggcctatacaaaagcctcccgaccactacagtggatcatc
gccgcagtatgtgacgaccatccacaatggagggaagggatcagggaactttcccggtta
aaccggaacctctcgaagaggggagacacaaagtgtctaaagttcgaacaagacatcatt
gagcaactcatgatggtcttgaatgatcgtctgagttggaaacagctcgaagagaagttt
ccatctcctcatggtccacgagggacagtagcagaagcccagcgggcgggctacatgtcc
ataagacgatttgccgatgaggcgacacgaggtgtcattttccaaaacttagtttcggaa
cctcataagatctccaattttaacacacaaccctataggaaaactatgggaattgtgtgg
gaaaaattggaggcccttggcattgataaatgctcgcgaatcttagattccgacgagtat
cgatcaacgaaggctaaagtaaacgtagatttttactttaacacccaagagattacttgt
gcagatatagggttctgggacccggagaatccggagactgagacctgggagtttattgat
gttagttttgaaaaactatacaccatgaaccttccaactctcagaattcccgatagattc
ctctttcattcgaagaatgaagagttatactacggggagtccaaagaactggacacggtt
cctacggaaccggagacataatgtcttagagtcctccagtcactaagtggctggattacc
tctttgggttctgtcgaagacgggtcccgaaggagttccaccgacaacatcacg
>SRR20668460_Pvivax_Thailand_2016
gcgtgatggaagagtatacctacatccaagcaacacaccctcgggatgttgtcggtgtag
ggtattcacccttttacgattaccttccgatactttcgacgaaagtacaaccggatggaa
aaagacttcgtctttataccatcccggaaggaaccatacttcaacgatcccatggtggac
aatccttaggaaagttaccatgggaacagggaggctccttctcgacgagaaggaggaaac
tccttagagttgtactcacaaagtccttgggcctacggcccaccgtcgttgatatcctat
tgacgaggtcaattaggcattttcaacggatagagggagccatcaatgctgtcgtagaca
gcttggtgtgctctgaccctaccatgttcctcctcgaagagaaggaaaatgcaaacatct
tcagggacttagtccggaagatgttttatgttggtactttcaatctcgaccttctggtgg
atgattggaagaacttctcccgatctctatttcatcaatatgctgaaacagaggtcatag
gtgggaggcctactatcagtaggaccaacatctataagagacttcttggagtctctacct
tcaagaatctggactcatctttcagatcgttccaaattcttggccacctactctctacac
gccaatttccctttatgggaaagcggtgcgaagagaaatctcttaagaggtttgaggaag
tcgtgacttccctccacgaagtgaaggcgtcacacctcagtaggatgggagaagccgcct
tctacataggtagaaagtgccgcctctatcatgtcccacataatgtaggacatttttcca
ttaatagttcgggagactacgaattctccacctccgaaggagggaacgccttaggcgttc
gaacattaatgattgaggtattgggaaggaagtctgatatcgcggaggagatgacccctt
ggggttatatccaacacgatatgaaccttgagatttggaggtatctctatagagataccc
ccattctcgagggttccttccttgaacctcttacttcaggttttccgaaggaacaacctg
gccgcatgaggggccttgacgaagtcattggccgtcaactcatgtatgctgcctggaaga
aaagtgtccaagtacctacggtacgctgtagcacagtggccgaaatgggtaataaggccc
gtatcgtcaccgtgggtccagcatggctgcagatcctgcaggcacctttggcgcacactt
taaaacacatgatgtggaatcacccatctgtgttctccagctttcatcggcaggaccaag
cttggatggcggtcataatgatctccaaatccaagttgtcggacttcgacgaagttctgt
cctccgatttaaaggacgcgacgaatgctcaaggtatcaccttgactcgtcaccttgtga
ggcaatttctaaggggttatggtctacgaccaaatccctacgttgacttcgtaatcgatc
ttattggacctcgagagattgtcctcccgacgggacgacgtattctctcgcgcagaggtg
tcatgatgggtgaacccatggcgaagccatgtctcacacttctgaacctctgtgtggaat
attgcgcatggcgcaagtacaaagttaaacatgaccgagcgaacctccatcggaggctct
tccatattgggggagacgatcacttagtggtcggtcctcggccctatcttaactacatga
ccaagttccatcttctgtctggttcccaaatagaaggtggagtacacggtacctctcgta
tagcggtacgctacgtagagagagtactattcatagggaatttctcgaagaggaaacccc
atgatcccaagaattatccagaatcgatgattgtggagaccataaaggtcagaattcttg
aacgaggatatctacttcctattatcaaagataataagaatgttgccataggcaaatcct
caacgatatcaacctgtttgaagtggatgcctaaacatccactatggccagaatggcaca
aacagatgataagaggcctattcgtgtcacgaatgggagcatggctaccgaaccttcgga
aacatccgaagtgtttcaatagtattatgcttcccaaattcttcgggggctatggcttag
ccatgtcagacctcgaagaatatacggcctatacaaaagcctcccgaccactacagtgga
tcatcgccgcagtatgtgacgaccatccacaatggagggaagggatcagggaactttccc
ggttaaaccggaacctctcgaagaggggagacacaaagtgtctaaagttcgaacaagaca
tcattgagcaactcatgatggtcttgaatgatcgtctgagttggaaacagctcgaagaga
agtttccatctcctcatggtccacgagggacagtagcagaagcccagcgggcgggctaca
tgtccataagacgatttgccgatgaggcgacacgaggtgtcattttccaaaacttagttt
cggaacctcataagatctccaattttaacacacaaccctataggaaaactatgggaattg
tgtgggaaaaattggaggcccttggcattgataaatgctcgcgaatcttagattccgacg
agtatcgatcaacgaaggctaaagtaaacgtagatttttactttaacacccaagagatta
cttgtgcagatatagggttctgggacccggagaatccggagactgagacctgggagttta
ttgatgttagttttgaaaaactatacaccatgaaccttccaactctcagaattcccgata
gattcctctttcattcgaagaatgaagagttatactacggggagtccaaagaactggaca
cggttcctacggaaccggagacataatgtcttagagtcctccagtcactaagtggctgga
ttacctctttgggttctgtcgaagacgggtcccgaaggagttccaccgacaacatcacgc
atccgagccttcggct
>SRR20668461_Pvivax_Thailand_2016
tttgctataatagcaatgcgtgatggaagagtatacctacatccaagcaacacaccctcg
ggatgttgtcggtgtagggtattcacccttttacgattaccttccgatactttcgacgaa
agtacaaccggatggaaaaagacttcgtctttataccatcccggaaggaaccatacttca
acgatcccatggtggacaatccttaggaaagttaccatgggaacagggaggctccttctc
gacgagaaggaggaaactccttagagttgtactcacaaagtccttgggcctacggcccac
cgtcgttgatatcctattgacgaggtcaattaggcattttcaacggatagagggagccat
caatgctgtcgtagacagcttggtgtgctctgaccctaccatgttcctcctcgaagagaa
ggaaaatgcaaacatcttcagggacttagtccggaagatgttttatgttggtactttcaa
tctcgaccttctggtggatgattggaagaacttctcccgatctctatttcatcaatatgc
tgaaacagaggtcataggtgggaggcctactatcagtaggaccaacatctataagagact
tcttggagtctctaccttcaagaatctggactcatctttcagatcgttccaaattcttgg
ccacctactctctacacgccaatttccctttatgggaaagcggtgcgaagagaaatctct
taagaggtttgaggaagtcgtgacttccctccacgaagtgaaggcgtcacacctcagtag
gatgggagaagccgccttctacataggtagaaagtgccgcctctatcatgtcccacataa
tgtaggacatttttccattaatagttcgggagactacgaattctccacctccgaaggagg
gaacgccttaggcgttcgaacattaatgattgaggtattgggaaggaagtctgatatcgc
ggaggagatgaccccttggggttatatccaacacgatatgaaccttgagatttggaggta
tctctatagagatacccccattctcgagggttccttccttgaacctcttacttcaggttt
tccgaaggaacaacctggccgcatgaggggccttgacgaagtcattggccgtcaactcat
gtatgctgcctggaagaaaagtgtccaagtacctacggtacgctgtagcacagtggccga
aatgggtaataaggcccgtatcgtcaccgtgggtccagcatggctgcagatcctgcaggc
acctttggcgcacactttaaaacacatgatgtggaatcacccatctgtgttctccagctt
tcatcggcaggaccaagcttggatggcggtcataatgatctccaaatccaagttgtcgga
cttcgacgaagttctgtcctccgatttaaaggacgcgacgaatgctcaaggtatcacctt
gactcgtcaccttgtgaggcaatttctaaggggttatggtctacgaccaaatccctacgt
tgacttcgtaatcgatcttattggacctcgagagattgtcctcccgacgggacgacgtat
tctctcgcgcagaggtgtcatgatgggtgaacccatggcgaagccatgtctcacacttct
gaacctctgtgtggaatattgcgcatggcgcaagtacaaagttaaacatgaccgagcgaa
cctccatcggaggctcttccatattgggggagacgatcacttagtggtcggtcctcggcc
ctatcttaactacatgaccaagttccatcttctgtctggttcccaaatagaaggtggagt
acacggtacctctcgtatagcggtacgctacgtagagagagtactattcatagggaattt
ctcgaagaggaaaccccatgatcccaagaattatccagaatcgatgattgtggagaccat
aaaggtcagaattcttgaacgaggatatctacttcctattatcaaagataataagaatgt
tgccataggcaaatcctcaacgatatcaacctgtttgaagtggatgcctaaacatccact
atggccagaatggcacaaacagatgataagaggcctattcgtgtcacgaatgggagcatg
gctaccgaaccttcggaaacatccgaagtgtttcaatagtattatgcttcccaaattctt
cgggggctatggcttagccatgtcagacctcgaagaatatacggcctatacaaaagcctc
ccgaccactacagtggatcatcgccgcagtatgtgacgaccatccacaatggagggaagg
gatcagggaactttcccggttaaaccggaacctctcgaagaggggagacacaaagtgtct
aaagttcgaacaagacatcattgagcaactcatgatggtcttgaatgatcgtctgagttg
gaaacagctcgaagagaagtttccatctcctcatggtccacgagggacagtagcagaagc
ccagcgggcgggctacatgtccataagacgatttgccgatgaggcgacacgaggtgtcat
tttccaaaacttagtttcggaacctcataagatctccaattttaacacacaaccctatag
gaaaactatgggaattgtgtgggaaaaattggaggcccttggcattgataaatgctcgcg
aatcttagattccgacgagtatcgatcaacgaaggctaaagtaaacgtagatttttactt
taacacccaagagattacttgtgcagatatagggttctgggacccggagaatccggagac
tgagacctgggagtttattgatgttagttttgaaaaactatacaccatgaaccttccaac
tctcagaattcccgatagattcctctttcattcgaagaatgaagagttatactacgggga
gtccaaagaactggacacggttcctacggaaccggagacataatgtcttagagtcctcca
gtcactaagtggctggattacctctttgggttctgtcgaagacgggtcccgaaggagttc
caccgacaacatcacgcatccgagccttcggctcaaa
>SRR20668462_Pvivax_Thailand_2016
atggaagagtatacctacatccaagcaacacaccctcgggatgttgtcggtgtagggtat
tcacccttttacgattaccttccgatactttcgacgaaagtacaaccggatggaaaaaga
cttcgtctttataccatcccggaaggaaccatacttcaacgatcccatggtggacaatcc
ttaggaaagttaccatgggaacagggaggctccttctcgacgagaaggaggaaactcctt
agagttgtactcacaaagtccttgggcctacggcccaccgtcgttgatatcctattgacg
aggtcaattaggcattttcaacggatagagggagccatcaatgctgtcgtagacagcttg
gtgtgctctgaccctaccatgttcctcctcgaagagaaggaaaatgcaaacatcttcagg
gacttagtccggaagatgttttatgttggtactttcaatctcgaccttctggtggatgat
tggaagaacttctcccgatctctatttcatcaatatgctgaaacagaggtcataggtggg
aggcctactatcagtaggaccaacatctataagagacttcttggagtctctaccttcaag
aatctggactcatctttcagatcgttccaaattcttggccacctactctctacacgccaa
tttccctttatgggaaagcggtgcgaagagaaatctcttaagaggtttgaggaagtcgtg
acttccctccacgaagtgaaggcgtcacacctcagtaggatgggagaagccgccttctac
ataggtagaaagtgccgcctctatcatgtcccacataatgtaggacatttttccattaat
agttcgggagactacgaattctccacctccgaaggagggaacgccttaggcgttcgaaca
ttaatgattgaggtattgggaaggaagtctgatatcgcggaggagatgaccccttggggt
tatatccaacacgatatgaaccttgagatttggaggtatctctatagagatacccccatt
ctcgagggttccttccttgaacctcttacttcaggttttccgaaggaacaacctggccgc
atgaggggccttgacgaagtcattggccgtcaactcatgtatgctgcctggaagaaaagt
gtccaagtacctacggtacgctgtagcacagtggccgaaatgggtaataaggcccgtatc
gtcaccgtgggtccagcatggctgcagatcctgcaggcacctttggcgcacactttaaaa
cacatgatgtggaatcacccatctgtgttctccagctttcatcggcaggaccaagcttgg
atggcggtcataatgatctccaaatccaagttgtcggacttcgacgaagttctgtcctcc
gatttaaaggacgcgacgaatgctcaaggtatcaccttgactcgtcaccttgtgaggcaa
tttctaaggggttatggtctacgaccaaatccctacgttgacttcgtaatcgatcttatt
ggacctcgagagattgtcctcccgacgggacgacgtattctctcgcgcagaggtgtcatg
atgggtgaacccatggcgaagccatgtctcacacttctgaacctctgtgtggaatattgc
gcatggcgcaagtacaaagttaaacatgaccgagcgaacctccatcggaggctcttccat
attgggggagacgatcacttagtggtcggtcctcggccctatcttaactacatgaccaag
ttccatcttctgtctggttcccaaatagaaggtggagtacacggtacctctcgtatagcg
gtacgctacgtagagagagtactattcatagggaatttctcgaagaggaaaccccatgat
cccaagaattatccagaatcgatgattgtggagaccataaaggtcagaattcttgaacga
ggatatctacttcctattatcaaagataataagaatgttgccataggcaaatcctcaacg
atatcaacctgtttgaagtggatgcctaaacatccactatggccagaatggcacaaacag
atgataagaggcctattcgtgtcacgaatgggagcatggctaccgaaccttcggaaacat
ccgaagtgtttcaatagtattatgcttcccaaattcttcgggggctatggcttagccatg
tcagacctcgaagaatatacggcctatacaaaagcctcccgaccactacagtggatcatc
gccgcagtatgtgacgaccatccacaatggagggaagggatcagggaactttcccggtta
aaccggaacctctcgaagaggggagacacaaagtgtctaaagttcgaacaagacatcatt
gagcaactcatgatggtcttgaatgatcgtctgagttggaaacagctcgaagagaagttt
ccatctcctcatggtccacgagggacagtagcagaagcccagcgggcgggctacatgtcc
ataagacgatttgccgatgaggcgacacgaggtgtcattttccaaaacttagtttcggaa
cctcataagatctccaattttaacacacaaccctataggaaaactatgggaattgtgtgg
gaaaaattggaggcccttggcattgataaatgctcgcgaatcttagattccgacgagtat
cgatcaacgaaggctaaagtaaacgtagatttttactttaacacccaagagattacttgt
gcagatatagggttctgggacccggagaatccggagactgagacctgggagtttattgat
gttagttttgaaaaactatacaccatgaaccttccaactctcagaattcccgatagattc
ctctttcattcgaagaatgaagagttatactacggggagtccaaagaactggacacggtt
cctacggaaccggagacataatgtcttagagtcctccagtcactaagtggctggattacc
tctttgggttctgtcgaagacgggtcccga
>SRR20668463_Pvivax_Thailand_2016
gatggaagagtatacctacatccaagcaacacaccctcgggatgttgtcggtgtagggta
ttcacccttttacgattaccttccgatactttcgacgaaagtacaaccggatggaaaaag
acttcgtctttataccatcccggaaggaaccatacttcaacgatcccatggtggacaatc
cttaggaaagttaccatgggaacagggaggctccttctcgacgagaaggaggaaactcct
tagagttgtactcacaaagtccttgggcctacggcccaccgtcgttgatatcctattgac
gaggtcaattaggcattttcaacggatagagggagccatcaatgctgtcgtagacagctt
ggtgtgctctgaccctaccatgttcctcctcgaagagaaggaaaatgcaaacatcttcag
ggacttagtccggaagatgttttatgttggtactttcaatctcgaccttctggtggatga
ttggaagaacttctcccgatctctatttcatcaatatgctgaaacagaggtcataggtgg
gaggcctactatcagtaggaccaacatctataagagacttcttggagtctctaccttcaa
gaatctggactcatctttcagatcgttccaaattcttggccacctactctctacacgcca
atttccctttatgggaaagcggtgcgaagagaaatctcttaagaggtttgaggaagtcgt
gacttccctccacgaagtgaaggcgtcacacctcagtaggatgggagaagccgccttcta
cataggtagaaagtgccgcctctatcatgtcccacataatgtaggacatttttccattaa
tagttcgggagactacgaattctccacctccgaaggagggaacgccttaggcgttcgaac
attaatgattgaggtattgggaaggaagtctgatatcgcggaggagatgaccccttgggg
ttatatccaacacgatatgaaccttgagatttggaggtatctctatagagatacccccat
tctcgagggttccttccttgaacctcttacttcaggttttccgaaggaacaacctggccg
catgaggggccttgacgaagtcattggccgtcaactcatgtatgctgcctggaagaaaag
tgtccaagtacctacggtacgctgtagcacagtggccgaaatgggtaataaggcccgtat
cgtcaccgtgggtccagcatggctgcagatcctgcaggcacctttggcgcacactttaaa
acacatgatgtggaatcacccatctgtgttctccagctttcatcggcaggaccaagcttg
gatggcggtcataatgatctccaaatccaagttgtcggacttcgacgaagttctgtcctc
cgatttaaaggacgcgacgaatgctcaaggtatcaccttgactcgtcaccttgtgaggca
atttctaaggggttatggtctacgaccaaatccctacgttgacttcgtaatcgatcttat
tggacctcgagagattgtcctcccgacgggacgacgtattctctcgcgcagaggtgtcat
gatgggtgaacccatggcgaagccatgtctcacacttctgaacctctgtgtggaatattg
cgcatggcgcaagtacaaagttaaacatgaccgagcgaacctccatcggaggctcttcca
tattgggggagacgatcacttagtggtcggtcctcggccctatcttaactacatgaccaa
gttccatcttctgtctggttcccaaatagaaggtggagtacacggtacctctcgtatagc
ggtacgctacgtagagagagtactattcatagggaatttctcgaagaggaaaccccatga
tcccaagaattatccagaatcgatgattgtggagaccataaaggtcagaattcttgaacg
aggatatctacttcctattatcaaagataataagaatgttgccataggcaaatcctcaac
gatatcaacctgtttgaagtggatgcctaaacatccactatggccagaatggcacaaaca
gatgataagaggcctattcgtgtcacgaatgggagcatggctaccgaaccttcggaaaca
tccgaagtgtttcaatagtattatgcttcccaaattcttcgggggctatggcttagccat
gtcagacctcgaagaatatacggcctatacaaaagcctcccgaccactacagtggatcat
cgccgcagtatgtgacgaccatccacaatggagggaagggatcagggaactttcccggtt
aaaccggaacctctcgaagaggggagacacaaagtgtctaaagttcgaacaagacatcat
tgagcaactcatgatggtcttgaatgatcgtctgagttggaaacagctcgaagagaagtt
tccatctcctcatggtccacgagggacagtagcagaagcccagcgggcgggctacatgtc
cataagacgatttgccgatgaggcgacacgaggtgtcattttccaaaacttagtttcgga
acctcataagatctccaattttaacacacaaccctataggaaaactatgggaattgtgtg
ggaaaaattggaggcccttggcattgataaatgctcgcgaatcttagattccgacgagta
tcgatcaacgaaggctaaagtaaacgtagatttttactttaacacccaagagattacttg
tgcagatatagggttctgggacccggagaatccggagactgagacctgggagtttattga
tgttagttttgaaaaactatacaccatgaaccttccaactctcagaattcccgatagatt
cctctttcattcgaagaatgaagagttatactacggggagtccaaagaactggacacggt
tcctacggaaccggagacataatgtcttagagtcctccagtcactaagtggctggattac
ctctttgggttctgtcgaagacgggtcccgaaggagttccaccgacaacatcacgcat
>SRR20668464_Pvivax_Thailand_2016
gcacctttggcgcacactttaaaacacatgatgtggaatcacccatctgtgttctccagc
tttcatcggcaggaccaagcttggatggcggtcataatgatctccaaatccaagttgtcg
gacttcgacgaagttctgtcctccgatttaaaggacgcgacgaatgctcaaggtatcacc
ttgactcgtcaccttgtgaggcaatttctaaggggttatggtctacgaccaaatccctac
gttgacttcgtaatcgatcttattggacctcgagagattgtcctcccgacgggacgacgt
attctctcgcgcagaggtgtcatgatgggtgaacccatggcgaagccatgtctcacactt
ctgaacctctgtgtggaatattgcgcatggcgcaagtacaaagttaaacatgaccgagcg
aacctccatcggaggctcttccatattgggggagacgatcacttagtggtcggtcctcgg
ccctatcttaactacatgaccaagttccatcttctgtctggttcccaaatagaaggtgga
gtacacggtacctctcgtatagcggtacgctacgtagagagagtactattcatagggaat
ttctcgaagaggaaaccccatgatcccaagaattatccagaatcgatgattgtggagacc
ataaaggtcagaattcttgaacgaggatatctacttcctattatcaaagataataagaat
gttgccataggcaaatcctcaacgatatcaacctgtttgaagtggatgcctaaacatcca
ctatggccagaatggcacaaacagatgataagaggcctattcgtgtcacgaatgggagca
tggctaccgaaccttcggaaacatccgaagtgtttcaatagtattatgcttcccaaattc
ttcgggggctatggcttagccatgtcagacctcgaagaatatacggcctatacaaaagcc
tcccgaccactacagtggatcatcgccgcagtatgtgacgaccatccacaatggagggaa
gggatcagggaactttcccggttaaaccggaacctctcgaagaggggagacacaaagtgt
ctaaagttcgaacaagacatcattgagcaactcatgatggtcttgaatgatcgtctgagt
tggaaacagctcgaagagaagtttccatctcctcatggtccacgagggacagtagcagaa
gcccagcgggcgggctacatgtccataagacgatttgccgatgaggcgacacgaggtgtc
attttccaaaacttagtttcggaacctcataagatctccaattttaacacacaaccctat
aggaaaactatgggaattgtgtgggaaaaattggaggcccttggcattgataaatgctcg
cgaatcttagattccgacgagtatcgatcaacgaaggctaaagtaaacgtagatttttac
tttaacacccaagagattacttgtgcagatatagggttctgggacccggagaatccggag
actgagacctgggagtttattgatgttagttttgaaaaactatacaccatgaaccttcca
actctcagaattcccgatagattcctctttcattcgaagaatgaagagttatactacggg
gagtccaaagaactggacacggttcctacggaaccggagacataatgtcttagagtcctc
cagtcactaagtggctggattacctctttgggttctgtcgaagacgggtcccgaaggagt
tccaccgacaacatcacgcatccgagccttcggctcaaatagcaatgcgtgatggaagag
tatacctacatccaagcaacacaccctcgggatgttgtcggtgtagggtattcacccttt
tacgattaccttccgatactttcgacgaaagtacaaccggatggaaaaagacttcgtctt
tataccatcccggaaggaaccatacttcaacgatcccatggtggacaatccttaggaaag
ttaccatgggaacagggaggctccttctcgacgagaaggaggaaactccttagagttgta
ctcacaaagtccttgggcctacggcccaccgtcgttgatatcctattgacgaggtcaatt
aggcattttcaacggatagagggagccatcaatgctgtcgtagacagcttggtgtgctct
gaccctaccatgttcctcctcgaagagaaggaaaatgcaaacatcttcagggacttagtc
cggaagatgttttatgttggtactttcaatctcgaccttctggtggatgattggaagaac
ttctcccgatctctatttcatcaatatgctgaaacagaggtcataggtgggaggcctact
atcagtaggaccaacatctataagagacttcttggagtctctaccttcaagaatctggac
tcatctttcagatcgttccaaattcttggccacctactctctacacgccaatttcccttt
atgggaaagcggtgcgaagagaaatctcttaagaggtttgaggaagtcgtgacttccctc
cacgaagtgaaggcgtcacacctcagtaggatgggagaagccgccttctacataggtaga
aagtgccgcctctatcatgtcccacataatgtaggacatttttccattaatagttcggga
gactacgaattctccacctccgaaggagggaacgccttaggcgttcgaacattaatgatt
gaggtattgggaaggaagtctgatatcgcggaggagatgaccccttggggttatatccaa
cacgatatgaaccttgagatttggaggtatctctatagagatacccccattctcgagggt
tccttccttgaacctcttacttcaggttttccgaaggaacaacctggccgcatgaggggc
cttgacgaagtcattggccgtcaactcatgtatgctgcctggaagaaaagtgtccaagta
cctacggtacgctgtagcacagtggccgaaatgggtaataaggcccgtatcgtcaccgtg
ggtccagcatggctgcagatcctgcaggcacctttggcgcacactttaaaacacatgatg
tggaatcacccatctgtgttctccagctttcatcggcaggaccaagcttggatggcggtc
ataatg
>SRR20668465_Pvivax_Thailand_2016
tgcgtgatggaagagtatacctacatccaagcaacacaccctcgggatgttgtcggtgta
gggtattcacccttttacgattaccttccgatactttcgacgaaagtacaaccggatgga
aaaagacttcgtctttataccatcccggaaggaaccatacttcaacgatcccatggtgga
caatccttaggaaagttaccatgggaacagggaggctccttctcgacgagaaggaggaaa
ctccttagagttgtactcacaaagtccttgggcctacggcccaccgtcgttgatatccta
ttgacgaggtcaattaggcattttcaacggatagagggagccatcaatgctgtcgtagac
agcttggtgtgctctgaccctaccatgttcctcctcgaagagaaggaaaatgcaaacatc
ttcagggacttagtccggaagatgttttatgttggtactttcaatctcgaccttctggtg
gatgattggaagaacttctcccgatctctatttcatcaatatgctgaaacagaggtcata
ggtgggaggcctactatcagtaggaccaacatctataagagacttcttggagtctctacc
ttcaagaatctggactcatctttcagatcgttccaaattcttggccacctactctctaca
cgccaatttccctttatgggaaagcggtgcgaagagaaatctcttaagaggtttgaggaa
gtcgtgacttccctccacgaagtgaaggcgtcacacctcagtaggatgggagaagccgcc
ttctacataggtagaaagtgccgcctctatcatgtcccacataatgtaggacatttttcc
attaatagttcgggagactacgaattctccacctccgaaggagggaacgccttaggcgtt
cgaacattaatgattgaggtattgggaaggaagtctgatatcgcggaggagatgacccct
tggggttatatccaacacgatatgaaccttgagatttggaggtatctctatagagatacc
cccattctcgagggttccttccttgaacctcttacttcaggttttccgaaggaacaacct
ggccgcatgaggggccttgacgaagtcattggccgtcaactcatgtatgctgcctggaag
aaaagtgtccaagtacctacggtacgctgtagcacagtggccgaaatgggtaataaggcc
cgtatcgtcaccgtgggtccagcatggctgcagatcctgcaggcacctttggcgcacact
ttaaaacacatgatgtggaatcacccatctgtgttctccagctttcatcggcaggaccaa
gcttggatggcggtcataatgatctccaaatccaagttgtcggacttcgacgaagttctg
tcctccgatttaaaggacgcgacgaatgctcaaggtatcaccttgactcgtcaccttgtg
aggcaatttctaaggggttatggtctacgaccaaatccctacgttgacttcgtaatcgat
cttattggacctcgagagattgtcctcccgacgggacgacgtattctctcgcgcagaggt
gtcatgatgggtgaacccatggcgaagccatgtctcacacttctgaacctctgtgtggaa
tattgcgcatggcgcaagtacaaagttaaacatgaccgagcgaacctccatcggaggctc
ttccatattgggggagacgatcacttagtggtcggtcctcggccctatcttaactacatg
accaagttccatcttctgtctggttcccaaatagaaggtggagtacacggtacctctcgt
atagcggtacgctacgtagagagagtactattcatagggaatttctcgaagaggaaaccc
catgatcccaagaattatccagaatcgatgattgtggagaccataaaggtcagaattctt
gaacgaggatatctacttcctattatcaaagataataagaatgttgccataggcaaatcc
tcaacgatatcaacctgtttgaagtggatgcctaaacatccactatggccagaatggcac
aaacagatgataagaggcctattcgtgtcacgaatgggagcatggctaccgaaccttcgg
aaacatccgaagtgtttcaatagtattatgcttcccaaattcttcgggggctatggctta
gccatgtcagacctcgaagaatatacggcctatacaaaagcctcccgaccactacagtgg
atcatcgccgcagtatgtgacgaccatccacaatggagggaagggatcagggaactttcc
cggttaaaccggaacctctcgaagaggggagacacaaagtgtctaaagttcgaacaagac
atcattgagcaactcatgatggtcttgaatgatcgtctgagttggaaacagctcgaagag
aagtttccatctcctcatggtccacgagggacagtagcagaagcccagcgggcgggctac
atgtccataagacgatttgccgatgaggcgacacgaggtgtcattttccaaaacttagtt
tcggaacctcataagatctccaattttaacacacaaccctataggaaaactatgggaatt
gtgtgggaaaaattggaggcccttggcattgataaatgctcgcgaatcttagattccgac
gagtatcgatcaacgaaggctaaagtaaacgtagatttttactttaacacccaagagatt
acttgtgcagatatagggttctgggacccggagaatccggagactgagacctgggagttt
attgatgttagttttgaaaaactatacaccatgaaccttccaactctcagaattcccgat
agattcctctttcattcgaagaatgaagagttatactacggggagtccaaagaactggac
acggttcctacggaaccggagacataatgtcttagagtcctccagtcactaagtggctgg
attacctctttgggttctgtcgaagacgggtcccgaaggagttccaccgacaacatcacg
cat
>SRR20668466_Pvivax_Thailand_2016
tgcgtgatggaagagtatacctacatccaagcaacacaccctcgggatgttgtcggtgta
gggtattcacccttttacgattaccttccgatactttcgacgaaagtacaaccggatgga
aaaagacttcgtctttataccatcccggaaggaaccatacttcaacgatcccatggtgga
caatccttaggaaagttaccatgggaacagggaggctccttctcgacgagaaggaggaaa
ctccttagagttgtactcacaaagtccttgggcctacggcccaccgtcgttgatatccta
ttgacgaggtcaattaggcattttcaacggatagagggagccatcaatgctgtcgtagac
agcttggtgtgctctgaccctaccatgttcctcctcgaagagaaggaaaatgcaaacatc
ttcagggacttagtccggaagatgttttatgttggtactttcaatctcgaccttctggtg
gatgattggaagaacttctcccgatctctatttcatcaatatgctgaaacagaggtcata
ggtgggaggcctactatcagtaggaccaacatctataagagacttcttggagtctctacc
ttcaagaatctggactcatctttcagatcgttccaaattcttggccacctactctctaca
cgccaatttccctttatgggaaagcggtgcgaagagaaatctcttaagaggtttgaggaa
gtcgtgacttccctccacgaagtgaaggcgtcacacctcagtaggatgggagaagccgcc
ttctacataggtagaaagtgccgcctctatcatgtcccacataatgtaggacatttttcc
attaatagttcgggagactacgaattctccacctccgaaggagggaacgccttaggcgtt
cgaacattaatgattgaggtattgggaaggaagtctgatatcgcggaggagatgacccct
tggggttatatccaacacgatatgaaccttgagatttggaggtatctctatagagatacc
cccattctcgagggttccttccttgaacctcttacttcaggttttccgaaggaacaacct
ggccgcatgaggggccttgacgaagtcattggccgtcaactcatgtatgctgcctggaag
aaaagtgtccaagtacctacggtacgctgtagcacagtggccgaaatgggtaataaggcc
cgtatcgtcaccgtgggtccagcatggctgcagatcctgcaggcacctttggcgcacact
ttaaaacacatgatgtggaatcacccatctgtgttctccagctttcatcggcaggaccaa
gcttggatggcggtcataatgatctccaaatccaagttgtcggacttcgacgaagttctg
tcctccgatttaaaggacgcgacgaatgctcaaggtatcaccttgactcgtcaccttgtg
aggcaatttctaaggggttatggtctacgaccaaatccctacgttgacttcgtaatcgat
cttattggacctcgagagattgtcctcccgacgggacgacgtattctctcgcgcagaggt
gtcatgatgggtgaacccatggcgaagccatgtctcacacttctgaacctctgtgtggaa
tattgcgcatggcgcaagtacaaagttaaacatgaccgagcgaacctccatcggaggctc
ttccatattgggggagacgatcacttagtggtcggtcctcggccctatcttaactacatg
accaagttccatcttctgtctggttcccaaatagaaggtggagtacacggtacctctcgt
atagcggtacgctacgtagagagagtactattcatagggaatttctcgaagaggaaaccc
catgatcccaagaattatccagaatcgatgattgtggagaccataaaggtcagaattctt
gaacgaggatatctacttcctattatcaaagataataagaatgttgccataggcaaatcc
tcaacgatatcaacctgtttgaagtggatgcctaaacatccactatggccagaatggcac
aaacagatgataagaggcctattcgtgtcacgaatgggagcatggctaccgaaccttcgg
aaacatccgaagtgtttcaatagtattatgcttcccaaattcttcgggggctatggctta
gccatgtcagacctcgaagaatatacggcctatacaaaagcctcccgaccactacagtgg
atcatcgccgcagtatgtgacgaccatccacaatggagggaagggatcagggaactttcc
cggttaaaccggaacctctcgaagaggggagacacaaagtgtctaaagttcgaacaagac
atcattgagcaactcatgatggtcttgaatgatcgtctgagttggaaacagctcgaagag
aagtttccatctcctcatggtccacgagggacagtagcagaagcccagcgggcgggctac
atgtccataagacgatttgccgatgaggcgacacgaggtgtcattttccaaaacttagtt
tcggaacctcataagatctccaattttaacacacaaccctataggaaaactatgggaatt
gtgtgggaaaaattggaggcccttggcattgataaatgctcgcgaatcttagattccgac
gagtatcgatcaacgaaggctaaagtaaacgtagatttttactttaacacccaagagatt
acttgtgcagatatagggttctgggacccggagaatccggagactgagacctgggagttt
attgatgttagttttgaaaaactatacaccatgaaccttccaactctcagaattcccgat
agattcctctttcattcgaagaatgaagagttatactacggggagtccaaagaactggac
acggttcctacggaaccggagacataatgtcttagagtcctccagtcactaagtggctgg
attacctctttgggttctgtcgaagacgggtcccgaaggagttccaccgacaacatcacg
catcc
>SRR20668467_Pvivax_Thailand_2016
caagcaacacaccctcgggatgttgtcggtgtagggtattcacccttttacgattacctt
ccgatactttcgacgaaagtacaaccggatggaaaaagacttcgtctttataccatcccg
gaaggaaccatacttcaacgatcccatggtggacaatccttaggaaagttaccatgggaa
cagggaggctccttctcgacgagaaggaggaaactccttagagttgtactcacaaagtcc
ttgggcctacggcccaccgtcgttgatatcctattgacgaggtcaattaggcattttcaa
cggatagagggagccatcaatgctgtcgtagacagcttggtgtgctctgaccctaccatg
ttcctcctcgaagagaaggaaaatgcaaacatcttcagggacttagtccggaagatgttt
tatgttggtactttcaatctcgaccttctggtggatgattggaagaacttctcccgatct
ctatttcatcaatatgctgaaacagaggtcataggtgggaggcctactatcagtaggacc
aacatctataagagacttcttggagtctctaccttcaagaatctggactcatctttcaga
tcgttccaaattcttggccacctactctctacacgccaatttccctttatgggaaagcgg
tgcgaagagaaatctcttaagaggtttgaggaagtcgtgacttccctccacgaagtgaag
gcgtcacacctcagtaggatgggagaagccgccttctacataggtagaaagtgccgcctc
tatcatgtcccacataatgtaggacatttttccattaatagttcgggagactacgaattc
tccacctccgaaggagggaacgccttaggcgttcgaacattaatgattgaggtattggga
aggaagtctgatatcgcggaggagatgaccccttggggttatatccaacacgatatgaac
cttgagatttggaggtatctctatagagatacccccattctcgagggttccttccttgaa
cctcttacttcaggttttccgaaggaacaacctggccgcatgaggggccttgacgaagtc
attggccgtcaactcatgtatgctgcctggaagaaaagtgtccaagtacctacggtacgc
tgtagcacagtggccgaaatgggtaataaggcccgtatcgtcaccgtgggtccagcatgg
ctgcagatcctgcaggcacctttggcgcacactttaaaacacatgatgtggaatcaccca
tctgtgttctccagctttcatcggcaggaccaagcttggatggcggtcataatgatctcc
aaatccaagttgtcggacttcgacgaagttctgtcctccgatttaaaggacgcgacgaat
gctcaaggtatcaccttgactcgtcaccttgtgaggcaatttctaaggggttatggtcta
cgaccaaatccctacgttgacttcgtaatcgatcttattggacctcgagagattgtcctc
ccgacgggacgacgtattctctcgcgcagaggtgtcatgatgggtgaacccatggcgaag
ccatgtctcacacttctgaacctctgtgtggaatattgcgcatggcgcaagtacaaagtt
aaacatgaccgagcgaacctccatcggaggctcttccatattgggggagacgatcactta
gtggtcggtcctcggccctatcttaactacatgaccaagttccatcttctgtctggttcc
caaatagaaggtggagtacacggtacctctcgtatagcggtacgctacgtagagagagta
ctattcatagggaatttctcgaagaggaaaccccatgatcccaagaattatccagaatcg
atgattgtggagaccataaaggtcagaattcttgaacgaggatatctacttcctattatc
aaagataataagaatgttgccataggcaaatcctcaacgatatcaacctgtttgaagtgg
atgcctaaacatccactatggccagaatggcacaaacagatgataagaggcctattcgtg
tcacgaatgggagcatggctaccgaaccttcggaaacatccgaagtgtttcaatagtatt
atgcttcccaaattcttcgggggctatggcttagccatgtcagacctcgaagaatatacg
gcctatacaaaagcctcccgaccactacagtggatcatcgccgcagtatgtgacgaccat
ccacaatggagggaagggatcagggaactttcccggttaaaccggaacctctcgaagagg
ggagacacaaagtgtctaaagttcgaacaagacatcattgagcaactcatgatggtcttg
aatgatcgtctgagttggaaacagctcgaagagaagtttccatctcctcatggtccacga
gggacagtagcagaagcccagcgggcgggctacatgtccataagacgatttgccgatgag
gcgacacgaggtgtcattttccaaaacttagtttcggaacctcataagatctccaatttt
aacacacaaccctataggaaaactatgggaattgtgtgggaaaaattggaggcccttggc
attgataaatgctcgcgaatcttagattccgacgagtatcgatcaacgaaggctaaagta
aacgtagatttttactttaacacccaagagattacttgtgcagatatagggttctgggac
ccggagaatccggagactgagacctgggagtttattgatgttagttttgaaaaactatac
accatgaaccttccaactctcagaattcccgatagattcctctttcattcgaagaatgaa
gagttatactacggggagtccaaagaactggacacggttcctacggaaccggagacataa
tgtcttagagtcctccagtcactaagtggctggattacctctttgggttctgtcgaagac
gggtcccgaaggagttccaccgacaacatcacgcatccgagccttcggctcaaatttttg
ctataatagcaatgcgtgatggaagagtatacctacatccaagcaacacaccctcgggat
gttgtcggtgtagggtattcacccttttacgattaccttccgatactttcgacgaaagta
caaccggatggaaaaaga
>SRR20668468_Pvivax_Thailand_2016
atggaagagtatacctacatccaagcaacacaccctcgggatgttgtcggtgtagggtat
tcacccttttacgattaccttccgatactttcgacgaaagtacaaccggatggaaaaaga
cttcgtctttataccatcccggaaggaaccatacttcaacgatcccatggtggacaatcc
ttaggaaagttaccatgggaacagggaggctccttctcgacgagaaggaggaaactcctt
agagttgtactcacaaagtccttgggcctacggcccaccgtcgttgatatcctattgacg
aggtcaattaggcattttcaacggatagagggagccatcaatgctgtcgtagacagcttg
gtgtgctctgaccctaccatgttcctcctcgaagagaaggaaaatgcaaacatcttcagg
gacttagtccggaagatgttttatgttggtactttcaatctcgaccttctggtggatgat
tggaagaacttctcccgatctctatttcatcaatatgctgaaacagaggtcataggtggg
aggcctactatcagtaggaccaacatctataagagacttcttggagtctctaccttcaag
aatctggactcatctttcagatcgttccaaattcttggccacctactctctacacgccaa
tttccctttatgggaaagcggtgcgaagagaaatctcttaagaggtttgaggaagtcgtg
acttccctccacgaagtgaaggcgtcacacctcagtaggatgggagaagccgccttctac
ataggtagaaagtgccgcctctatcatgtcccacataatgtaggacatttttccattaat
agttcgggagactacgaattctccacctccgaaggagggaacgccttaggcgttcgaaca
ttaatgattgaggtattgggaaggaagtctgatatcgcggaggagatgaccccttggggt
tatatccaacacgatatgaaccttgagatttggaggtatctctatagagatacccccatt
ctcgagggttccttccttgaacctcttacttcaggttttccgaaggaacaacctggccgc
atgaggggccttgacgaagtcattggccgtcaactcatgtatgctgcctggaagaaaagt
gtccaagtacctacggtacgctgtagcacagtggccgaaatgggtaataaggcccgtatc
gtcaccgtgggtccagcatggctgcagatcctgcaggcacctttggcgcacactttaaaa
cacatgatgtggaatcacccatctgtgttctccagctttcatcggcaggaccaagcttgg
atggcggtcataatgatctccaaatccaagttgtcggacttcgacgaagttctgtcctcc
gatttaaaggacgcgacgaatgctcaaggtatcaccttgactcgtcaccttgtgaggcaa
tttctaaggggttatggtctacgaccaaatccctacgttgacttcgtaatcgatcttatt
ggacctcgagagattgtcctcccgacgggacgacgtattctctcgcgcagaggtgtcatg
atgggtgaacccatggcgaagccatgtctcacacttctgaacctctgtgtggaatattgc
gcatggcgcaagtacaaagttaaacatgaccgagcgaacctccatcggaggctcttccat
attgggggagacgatcacttagtggtcggtcctcggccctatcttaactacatgaccaag
ttccatcttctgtctggttcccaaatagaaggtggagtacacggtacctctcgtatagcg
gtacgctacgtagagagagtactattcatagggaatttctcgaagaggaaaccccatgat
cccaagaattatccagaatcgatgattgtggagaccataaaggtcagaattcttgaacga
ggatatctacttcctattatcaaagataataagaatgttgccataggcaaatcctcaacg
atatcaacctgtttgaagtggatgcctaaacatccactatggccagaatggcacaaacag
atgataagaggcctattcgtgtcacgaatgggagcatggctaccgaaccttcggaaacat
ccgaagtgtttcaatagtattatgcttcccaaattcttcgggggctatggcttagccatg
tcagacctcgaagaatatacggcctatacaaaagcctcccgaccactacagtggatcatc
gccgcagtatgtgacgaccatccacaatggagggaagggatcagggaactttcccggtta
aaccggaacctctcgaagaggggagacacaaagtgtctaaagttcgaacaagacatcatt
gagcaactcatgatggtcttgaatgatcgtctgagttggaaacagctcgaagagaagttt
ccatctcctcatggtccacgagggacagtagcagaagcccagcgggcgggctacatgtcc
ataagacgatttgccgatgaggcgacacgaggtgtcattttccaaaacttagtttcggaa
cctcataagatctccaattttaacacacaaccctataggaaaactatgggaattgtgtgg
gaaaaattggaggcccttggcattgataaatgctcgcgaatcttagattccgacgagtat
cgatcaacgaaggctaaagtaaacgtagatttttactttaacacccaagagattacttgt
gcagatatagggttctgggacccggagaatccggagactgagacctgggagtttattgat
gttagttttgaaaaactatacaccatgaaccttccaactctcagaattcccgatagattc
ctctttcattcgaagaatgaagagttatactacggggagtccaaagaactggacacggtt
cctacggaaccggagacataatgtcttagagtcctccagtcactaagtggctggattacc
tctttgggttctgtcgaagacgggtcccgaaggagttccaccgacaacatcacgcatcc
>SRR20668469_Pvivax_Thailand_2016
atggaagagtatacctacatccaagcaacacaccctcgggatgttgtcggtgtagggtat
tcacccttttacgattaccttccgatactttcgacgaaagtacaaccggatggaaaaaga
cttcgtctttataccatcccggaaggaaccatacttcaacgatcccatggtggacaatcc
ttaggaaagttaccatgggaacagggaggctccttctcgacgagaaggaggaaactcctt
agagttgtactcacaaagtccttgggcctacggcccaccgtcgttgatatcctattgacg
aggtcaattaggcattttcaacggatagagggagccatcaatgctgtcgtagacagcttg
gtgtgctctgaccctaccatgttcctcctcgaagagaaggaaaatgcaaacatcttcagg
gacttagtccggaagatgttttatgttggtactttcaatctcgaccttctggtggatgat
tggaagaacttctcccgatctctatttcatcaatatgctgaaacagaggtcataggtggg
aggcctactatcagtaggaccaacatctataagagacttcttggagtctctaccttcaag
aatctggactcatctttcagatcgttccaaattcttggccacctactctctacacgccaa
tttccctttatgggaaagcggtgcgaagagaaatctcttaagaggtttgaggaagtcgtg
acttccctccacgaagtgaaggcgtcacacctcagtaggatgggagaagccgccttctac
ataggtagaaagtgccgcctctatcatgtcccacataatgtaggacatttttccattaat
agttcgggagactacgaattctccacctccgaaggagggaacgccttaggcgttcgaaca
ttaatgattgaggtattgggaaggaagtctgatatcgcggaggagatgaccccttggggt
tatatccaacacgatatgaaccttgagatttggaggtatctctatagagatacccccatt
ctcgagggttccttccttgaacctcttacttcaggttttccgaaggaacaacctggccgc
atgaggggccttgacgaagtcattggccgtcaactcatgtatgctgcctggaagaaaagt
gtccaagtacctacggtacgctgtagcacagtggccgaaatgggtaataaggcccgtatc
gtcaccgtgggtccagcatggctgcagatcctgcaggcacctttggcgcacactttaaaa
cacatgatgtggaatcacccatctgtgttctccagctttcatcggcaggaccaagcttgg
atggcggtcataatgatctccaaatccaagttgtcggacttcgacgaagttctgtcctcc
gatttaaaggacgcgacgaatgctcaaggtatcaccttgactcgtcaccttgtgaggcaa
tttctaaggggttatggtctacgaccaaatccctacgttgacttcgtaatcgatcttatt
ggacctcgagagattgtcctcccgacgggacgacgtattctctcgcgcagaggtgtcatg
atgggtgaacccatggcgaagccatgtctcacacttctgaacctctgtgtggaatattgc
gcatggcgcaagtacaaagttaaacatgaccgagcgaacctccatcggaggctcttccat
attgggggagacgatcacttagtggtcggtcctcggccctatcttaactacatgaccaag
ttccatcttctgtctggttcccaaatagaaggtggagtacacggtacctctcgtatagcg
gtacgctacgtagagagagtactattcatagggaatttctcgaagaggaaaccccatgat
cccaagaattatccagaatcgatgattgtggagaccataaaggtcagaattcttgaacga
ggatatctacttcctattatcaaagataataagaatgttgccataggcaaatcctcaacg
atatcaacctgtttgaagtggatgcctaaacatccactatggccagaatggcacaaacag
atgataagaggcctattcgtgtcacgaatgggagcatggctaccgaaccttcggaaacat
ccgaagtgtttcaatagtattatgcttcccaaattcttcgggggctatggcttagccatg
tcagacctcgaagaatatacggcctatacaaaagcctcccgaccactacagtggatcatc
gccgcagtatgtgacgaccatccacaatggagggaagggatcagggaactttcccggtta
aaccggaacctctcgaagaggggagacacaaagtgtctaaagttcgaacaagacatcatt
gagcaactcatgatggtcttgaatgatcgtctgagttggaaacagctcgaagagaagttt
ccatctcctcatggtccacgagggacagtagcagaagcccagcgggcgggctacatgtcc
ataagacgatttgccgatgaggcgacacgaggtgtcattttccaaaacttagtttcggaa
cctcataagatctccaattttaacacacaaccctataggaaaactatgggaattgtgtgg
gaaaaattggaggcccttggcattgataaatgctcgcgaatcttagattccgacgagtat
cgatcaacgaaggctaaagtaaacgtagatttttactttaacacccaagagattacttgt
gcagatatagggttctgggacccggagaatccggagactgagacctgggagtttattgat
gttagttttgaaaaactatacaccatgaaccttccaactctcagaattcccgatagattc
ctctttcattcgaagaatgaagagttatactacggggagtccaaagaactggacacggtt
cctacggaaccggagacataatgtcttagagtcctccagtcactaagtggctggattacc
tctttgggttctgtcgaagacgggtcccgaaggagttccaccgacaacatcacgcatccg
>SRR20668470_Pvivax_Thailand_2016
gcaatgcgtgatggaagagtatacctacatccaagcaacacaccctcgggatgttgtcgg
tgtagggtattcacccttttacgattaccttccgatactttcgacgaaagtacaaccgga
tggaaaaagacttcgtctttataccatcccggaaggaaccatacttcaacgatcccatgg
tggacaatccttaggaaagttaccatgggaacagggaggctccttctcgacgagaaggag
gaaactccttagagttgtactcacaaagtccttgggcctacggcccaccgtcgttgatat
cctattgacgaggtcaattaggcattttcaacggatagagggagccatcaatgctgtcgt
agacagcttggtgtgctctgaccctaccatgttcctcctcgaagagaaggaaaatgcaaa
catcttcagggacttagtccggaagatgttttatgttggtactttcaatctcgaccttct
ggtggatgattggaagaacttctcccgatctctatttcatcaatatgctgaaacagaggt
cataggtgggaggcctactatcagtaggaccaacatctataagagacttcttggagtctc
taccttcaagaatctggactcatctttcagatcgttccaaattcttggccacctactctc
tacacgccaatttccctttatgggaaagcggtgcgaagagaaatctcttaagaggtttga
ggaagtcgtgacttccctccacgaagtgaaggcgtcacacctcagtaggatgggagaagc
cgccttctacataggtagaaagtgccgcctctatcatgtcccacataatgtaggacattt
ttccattaatagttcgggagactacgaattctccacctccgaaggagggaacgccttagg
cgttcgaacattaatgattgaggtattgggaaggaagtctgatatcgcggaggagatgac
cccttggggttatatccaacacgatatgaaccttgagatttggaggtatctctatagaga
tacccccattctcgagggttccttccttgaacctcttacttcaggttttccgaaggaaca
acctggccgcatgaggggccttgacgaagtcattggccgtcaactcatgtatgctgcctg
gaagaaaagtgtccaagtacctacggtacgctgtagcacagtggccgaaatgggtaataa
ggcccgtatcgtcaccgtgggtccagcatggctgcagatcctgcaggcacctttggcgca
cactttaaaacacatgatgtggaatcacccatctgtgttctccagctttcatcggcagga
ccaagcttggatggcggtcataatgatctccaaatccaagttgtcggacttcgacgaagt
tctgtcctccgatttaaaggacgcgacgaatgctcaaggtatcaccttgactcgtcacct
tgtgaggcaatttctaaggggttatggtctacgaccaaatccctacgttgacttcgtaat
cgatcttattggacctcgagagattgtcctcccgacgggacgacgtattctctcgcgcag
aggtgtcatgatgggtgaacccatggcgaagccatgtctcacacttctgaacctctgtgt
ggaatattgcgcatggcgcaagtacaaagttaaacatgaccgagcgaacctccatcggag
gctcttccatattgggggagacgatcacttagtggtcggtcctcggccctatcttaacta
catgaccaagttccatcttctgtctggttcccaaatagaaggtggagtacacggtacctc
tcgtatagcggtacgctacgtagagagagtactattcatagggaatttctcgaagaggaa
accccatgatcccaagaattatccagaatcgatgattgtggagaccataaaggtcagaat
tcttgaacgaggatatctacttcctattatcaaagataataagaatgttgccataggcaa
atcctcaacgatatcaacctgtttgaagtggatgcctaaacatccactatggccagaatg
gcacaaacagatgataagaggcctattcgtgtcacgaatgggagcatggctaccgaacct
tcggaaacatccgaagtgtttcaatagtattatgcttcccaaattcttcgggggctatgg
cttagccatgtcagacctcgaagaatatacggcctatacaaaagcctcccgaccactaca
gtggatcatcgccgcagtatgtgacgaccatccacaatggagggaagggatcagggaact
ttcccggttaaaccggaacctctcgaagaggggagacacaaagtgtctaaagttcgaaca
agacatcattgagcaactcatgatggtcttgaatgatcgtctgagttggaaacagctcga
agagaagtttccatctcctcatggtccacgagggacagtagcagaagcccagcgggcggg
ctacatgtccataagacgatttgccgatgaggcgacacgaggtgtcattttccaaaactt
agtttcggaacctcataagatctccaattttaacacacaaccctataggaaaactatggg
aattgtgtgggaaaaattggaggcccttggcattgataaatgctcgcgaatcttagattc
cgacgagtatcgatcaacgaaggctaaagtaaacgtagatttttactttaacacccaaga
gattacttgtgcagatatagggttctgggacccggagaatccggagactgagacctggga
gtttattgatgttagttttgaaaaactatacaccatgaaccttccaactctcagaattcc
cgatagattcctctttcattcgaagaatgaagagttatactacggggagtccaaagaact
ggacacggttcctacggaaccggagacataatgtcttagagtcctccagtcactaagtgg
ctggattacctctttgggttctgtcgaagacgggtcccgaaggagttccaccgacaacat
cacgcatccgagcc
>SRR20668471_Pvivax_Thailand_2016
atggaagagtatacctacatccaagcaacacaccctcgggatgttgtcggtgtagggtat
tcacccttttacgattaccttccgatactttcgacgaaagtacaaccggatggaaaaaga
cttcgtctttataccatcccggaaggaaccatacttcaacgatcccatggtggacaatcc
ttaggaaagttaccatgggaacagggaggctccttctcgacgagaaggaggaaactcctt
agagttgtactcacaaagtccttgggcctacggcccaccgtcgttgatatcctattgacg
aggtcaattaggcattttcaacggatagagggagccatcaatgctgtcgtagacagcttg
gtgtgctctgaccctaccatgttcctcctcgaagagaaggaaaatgcaaacatcttcagg
gacttagtccggaagatgttttatgttggtactttcaatctcgaccttctggtggatgat
tggaagaacttctcccgatctctatttcatcaatatgctgaaacagaggtcataggtggg
aggcctactatcagtaggaccaacatctataagagacttcttggagtctctaccttcaag
aatctggactcatctttcagatcgttccaaattcttggccacctactctctacacgccaa
tttccctttatgggaaagcggtgcgaagagaaatctcttaagaggtttgaggaagtcgtg
acttccctccacgaagtgaaggcgtcacacctcagtaggatgggagaagccgccttctac
ataggtagaaagtgccgcctctatcatgtcccacataatgtaggacatttttccattaat
agttcgggagactacgaattctccacctccgaaggagggaacgccttaggcgttcgaaca
ttaatgattgaggtattgggaaggaagtctgatatcgcggaggagatgaccccttggggt
tatatccaacacgatatgaaccttgagatttggaggtatctctatagagatacccccatt
ctcgagggttccttccttgaacctcttacttcaggttttccgaaggaacaacctggccgc
atgaggggccttgacgaagtcattggccgtcaactcatgtatgctgcctggaagaaaagt
gtccaagtacctacggtacgctgtagcacagtggccgaaatgggtaataaggcccgtatc
gtcaccgtgggtccagcatggctgcagatcctgcaggcacctttggcgcacactttaaaa
cacatgatgtggaatcacccatctgtgttctccagctttcatcggcaggaccaagcttgg
atggcggtcataatgatctccaaatccaagttgtcggacttcgacgaagttctgtcctcc
gatttaaaggacgcgacgaatgctcaaggtatcaccttgactcgtcaccttgtgaggcaa
tttctaaggggttatggtctacgaccaaatccctacgttgacttcgtaatcgatcttatt
ggacctcgagagattgtcctcccgacgggacgacgtattctctcgcgcagaggtgtcatg
atgggtgaacccatggcgaagccatgtctcacacttctgaacctctgtgtggaatattgc
gcatggcgcaagtacaaagttaaacatgaccgagcgaacctccatcggaggctcttccat
attgggggagacgatcacttagtggtcggtcctcggccctatcttaactacatgaccaag
ttccatcttctgtctggttcccaaatagaaggtggagtacacggtacctctcgtatagcg
gtacgctacgtagagagagtactattcatagggaatttctcgaagaggaaaccccatgat
cccaagaattatccagaatcgatgattgtggagaccataaaggtcagaattcttgaacga
ggatatctacttcctattatcaaagataataagaatgttgccataggcaaatcctcaacg
atatcaacctgtttgaagtggatgcctaaacatccactatggccagaatggcacaaacag
atgataagaggcctattcgtgtcacgaatgggagcatggctaccgaaccttcggaaacat
ccgaagtgtttcaatagtattatgcttcccaaattcttcgggggctatggcttagccatg
tcagacctcgaagaatatacggcctatacaaaagcctcccgaccactacagtggatcatc
gccgcagtatgtgacgaccatccacaatggagggaagggatcagggaactttcccggtta
aaccggaacctctcgaagaggggagacacaaagtgtctaaagttcgaacaagacatcatt
gagcaactcatgatggtcttgaatgatcgtctgagttggaaacagctcgaagagaagttt
ccatctcctcatggtccacgagggacagtagcagaagcccagcgggcgggctacatgtcc
ataagacgatttgccgatgaggcgacacgaggtgtcattttccaaaacttagtttcggaa
cctcataagatctccaattttaacacacaaccctataggaaaactatgggaattgtgtgg
gaaaaattggaggcccttggcattgataaatgctcgcgaatcttagattccgacgagtat
cgatcaacgaaggctaaagtaaacgtagatttttactttaacacccaagagattacttgt
gcagatatagggttctgggacccggagaatccggagactgagacctgggagtttattgat
gttagttttgaaaaactatacaccatgaaccttccaactctcagaattcccgatagattc
ctctttcattcgaagaatgaagagttatactacggggagtccaaagaactggacacggtt
cctacggaaccggagacataatgtcttagagtcctccagtcactaagtggctggattacc
tctttgggttctgtcgaagacgggtcccgaaggagttccaccgacaacatcacg
>SRR20668472_Pvivax_Thailand_2016
cgtgatggaagagtatacctacatccaagcaacacaccctcgggatgttgtcggtgtagg
gtattcacccttttacgattaccttccgatactttcgacgaaagtacaaccggatggaaa
aagacttcgtctttataccatcccggaaggaaccatacttcaacgatcccatggtggaca
atccttaggaaagttaccatgggaacagggaggctccttctcgacgagaaggaggaaact
ccttagagttgtactcacaaagtccttgggcctacggcccaccgtcgttgatatcctatt
gacgaggtcaattaggcattttcaacggatagagggagccatcaatgctgtcgtagacag
cttggtgtgctctgaccctaccatgttcctcctcgaagagaaggaaaatgcaaacatctt
cagggacttagtccggaagatgttttatgttggtactttcaatctcgaccttctggtgga
tgattggaagaacttctcccgatctctatttcatcaatatgctgaaacagaggtcatagg
tgggaggcctactatcagtaggaccaacatctataagagacttcttggagtctctacctt
caagaatctggactcatctttcagatcgttccaaattcttggccacctactctctacacg
ccaatttccctttatgggaaagcggtgcgaagagaaatctcttaagaggtttgaggaagt
cgtgacttccctccacgaagtgaaggcgtcacacctcagtaggatgggagaagccgcctt
ctacataggtagaaagtgccgcctctatcatgtcccacataatgtaggacatttttccat
taatagttcgggagactacgaattctccacctccgaaggagggaacgccttaggcgttcg
aacattaatgattgaggtattgggaaggaagtctgatatcgcggaggagatgaccccttg
gggttatatccaacacgatatgaaccttgagatttggaggtatctctatagagatacccc
cattctcgagggttccttccttgaacctcttacttcaggttttccgaaggaacaacctgg
ccgcatgaggggccttgacgaagtcattggccgtcaactcatgtatgctgcctggaagaa
aagtgtccaagtacctacggtacgctgtagcacagtggccgaaatgggtaataaggcccg
tatcgtcaccgtgggtccagcatggctgcagatcctgcaggcacctttggcgcacacttt
aaaacacatgatgtggaatcacccatctgtgttctccagctttcatcggcaggaccaagc
ttggatggcggtcataatgatctccaaatccaagttgtcggacttcgacgaagttctgtc
ctccgatttaaaggacgcgacgaatgctcaaggtatcaccttgactcgtcaccttgtgag
gcaatttctaaggggttatggtctacgaccaaatccctacgttgacttcgtaatcgatct
tattggacctcgagagattgtcctcccgacgggacgacgtattctctcgcgcagaggtgt
catgatgggtgaacccatggcgaagccatgtctcacacttctgaacctctgtgtggaata
ttgcgcatggcgcaagtacaaagttaaacatgaccgagcgaacctccatcggaggctctt
ccatattgggggagacgatcacttagtggtcggtcctcggccctatcttaactacatgac
caagttccatcttctgtctggttcccaaatagaaggtggagtacacggtacctctcgtat
agcggtacgctacgtagagagagtactattcatagggaatttctcgaagaggaaacccca
tgatcccaagaattatccagaatcgatgattgtggagaccataaaggtcagaattcttga
acgaggatatctacttcctattatcaaagataataagaatgttgccataggcaaatcctc
aacgatatcaacctgtttgaagtggatgcctaaacatccactatggccagaatggcacaa
acagatgataagaggcctattcgtgtcacgaatgggagcatggctaccgaaccttcggaa
acatccgaagtgtttcaatagtattatgcttcccaaattcttcgggggctatggcttagc
catgtcagacctcgaagaatatacggcctatacaaaagcctcccgaccactacagtggat
catcgccgcagtatgtgacgaccatccacaatggagggaagggatcagggaactttcccg
gttaaaccggaacctctcgaagaggggagacacaaagtgtctaaagttcgaacaagacat
cattgagcaactcatgatggtcttgaatgatcgtctgagttggaaacagctcgaagagaa
gtttccatctcctcatggtccacgagggacagtagcagaagcccagcgggcgggctacat
gtccataagacgatttgccgatgaggcgacacgaggtgtcattttccaaaacttagtttc
ggaacctcataagatctccaattttaacacacaaccctataggaaaactatgggaattgt
gtgggaaaaattggaggcccttggcattgataaatgctcgcgaatcttagattccgacga
gtatcgatcaacgaaggctaaagtaaacgtagatttttactttaacacccaagagattac
ttgtgcagatatagggttctgggacccggagaatccggagactgagacctgggagtttat
tgatgttagttttgaaaaactatacaccatgaaccttccaactctcagaattcccgatag
attcctctttcattcgaagaatgaagagttatactacggggagtccaaagaactggacac
ggttcctacggaaccggagacataatgtcttagagtcctccagtcactaagtggctggat
tacctctttgggttctgtcgaagacgggtcccgaaggagttccaccgacaacatcacgca
tc
>SRR20668473_Pvivax_Thailand_2016
tatgtgacgaccatccacaatggagggaagggatcagggaactttcccggttaaaccgga
acctctcgaagaggggagacacaaagtgtctaaagttcgaacaagacatcattgagcaac
tcatgatggtcttgaatgatcgtctgagttggaaacagctcgaagagaagtttccatctc
ctcatggtccacgagggacagtagcagaagcccagcgggcgggctacatgtccataagac
gatttgccgatgaggcgacacgaggtgtcattttccaaaacttagtttcggaacctcata
agatctccaattttaacacacaaccctataggaaaactatgggaattgtgtgggaaaaat
tggaggcccttggcattgataaatgctcgcgaatcttagattccgacgagtatcgatcaa
cgaaggctaaagtaaacgtagatttttactttaacacccaagagattacttgtgcagata
tagggttctgggacccggagaatccggagactgagacctgggagtttattgatgttagtt
ttgaaaaactatacaccatgaaccttccaactctcagaattcccgatagattcctctttc
attcgaagaatgaagagttatactacggggagtccaaagaactggacacggttcctacgg
aaccggagacataatgtcttagagtcctccagtcactaagtggctggattacctctttgg
gttctgtcgaagacgggtcccgaaggagttccaccgacaacatcacgcatccgagccttc
ggctcaaatagcaatgcgtgatggaagagtatacctacatccaagcaacacaccctcggg
atgttgtcggtgtagggtattcacccttttacgattaccttccgatactttcgacgaaag
tacaaccggatggaaaaagacttcgtctttataccatcccggaaggaaccatacttcaac
gatcccatggtggacaatccttaggaaagttaccatgggaacagggaggctccttctcga
cgagaaggaggaaactccttagagttgtactcacaaagtccttgggcctacggcccaccg
tcgttgatatcctattgacgaggtcaattaggcattttcaacggatagagggagccatca
atgctgtcgtagacagcttggtgtgctctgaccctaccatgttcctcctcgaagagaagg
aaaatgcaaacatcttcagggacttagtccggaagatgttttatgttggtactttcaatc
tcgaccttctggtggatgattggaagaacttctcccgatctctatttcatcaatatgctg
aaacagaggtcataggtgggaggcctactatcagtaggaccaacatctataagagacttc
ttggagtctctaccttcaagaatctggactcatctttcagatcgttccaaattcttggcc
acctactctctacacgccaatttccctttatgggaaagcggtgcgaagagaaatctctta
agaggtttgaggaagtcgtgacttccctccacgaagtgaaggcgtcacacctcagtagga
tgggagaagccgccttctacataggtagaaagtgccgcctctatcatgtcccacataatg
taggacatttttccattaatagttcgggagactacgaattctccacctccgaaggaggga
acgccttaggcgttcgaacattaatgattgaggtattgggaaggaagtctgatatcgcgg
aggagatgaccccttggggttatatccaacacgatatgaaccttgagatttggaggtatc
tctatagagatacccccattctcgagggttccttccttgaacctcttacttcaggttttc
cgaaggaacaacctggccgcatgaggggccttgacgaagtcattggccgtcaactcatgt
atgctgcctggaagaaaagtgtccaagtacctacggtacgctgtagcacagtggccgaaa
tgggtaataaggcccgtatcgtcaccgtgggtccagcatggctgcagatcctgcaggcac
ctttggcgcacactttaaaacacatgatgtggaatcacccatctgtgttctccagctttc
atcggcaggaccaagcttggatggcggtcataatgatctccaaatccaagttgtcggact
tcgacgaagttctgtcctccgatttaaaggacgcgacgaatgctcaaggtatcaccttga
ctcgtcaccttgtgaggcaatttctaaggggttatggtctacgaccaaatccctacgttg
acttcgtaatcgatcttattggacctcgagagattgtcctcccgacgggacgacgtattc
tctcgcgcagaggtgtcatgatgggtgaacccatggcgaagccatgtctcacacttctga
acctctgtgtggaatattgcgcatggcgcaagtacaaagttaaacatgaccgagcgaacc
tccatcggaggctcttccatattgggggagacgatcacttagtggtcggtcctcggccct
atcttaactacatgaccaagttccatcttctgtctggttcccaaatagaaggtggagtac
acggtacctctcgtatagcggtacgctacgtagagagagtactattcatagggaatttct
cgaagaggaaaccccatgatcccaagaattatccagaatcgatgattgtggagaccataa
aggtcagaattcttgaacgaggatatctacttcctattatcaaagataataagaatgttg
ccataggcaaatcctcaacgatatcaacctgtttgaagtggatgcctaaacatccactat
ggccagaatggcacaaacagatgataagaggcctattcgtgtcacgaatgggagcatggc
taccgaaccttcggaaacatccgaagtgtttcaatagtattatgcttcccaaattcttcg
ggggctatggcttagccatgtcagacctcgaagaatatacggcctatacaaaagcctccc
gaccactacagtggatcatcgccgcagtatgtgacgaccatccacaatggagggaaggga
tcagggaactttcccggttaaaccggaacctctcgaagaggggagacacaaagtgtctaa
agttcg
>SRR20668474_Pvivax_Thailand_2016
gcgtgatggaagagtatacctacatccaagcaacacaccctcgggatgttgtcggtgtag
ggtattcacccttttacgattaccttccgatactttcgacgaaagtacaaccggatggaa
aaagacttcgtctttataccatcccggaaggaaccatacttcaacgatcccatggtggac
aatccttaggaaagttaccatgggaacagggaggctccttctcgacgagaaggaggaaac
tccttagagttgtactcacaaagtccttgggcctacggcccaccgtcgttgatatcctat
tgacgaggtcaattaggcattttcaacggatagagggagccatcaatgctgtcgtagaca
gcttggtgtgctctgaccctaccatgttcctcctcgaagagaaggaaaatgcaaacatct
tcagggacttagtccggaagatgttttatgttggtactttcaatctcgaccttctggtgg
atgattggaagaacttctcccgatctctatttcatcaatatgctgaaacagaggtcatag
gtgggaggcctactatcagtaggaccaacatctataagagacttcttggagtctctacct
tcaagaatctggactcatctttcagatcgttccaaattcttggccacctactctctacac
gccaatttccctttatgggaaagcggtgcgaagagaaatctcttaagaggtttgaggaag
tcgtgacttccctccacgaagtgaaggcgtcacacctcagtaggatgggagaagccgcct
tctacataggtagaaagtgccgcctctatcatgtcccacataatgtaggacatttttcca
ttaatagttcgggagactacgaattctccacctccgaaggagggaacgccttaggcgttc
gaacattaatgattgaggtattgggaaggaagtctgatatcgcggaggagatgacccctt
ggggttatatccaacacgatatgaaccttgagatttggaggtatctctatagagataccc
ccattctcgagggttccttccttgaacctcttacttcaggttttccgaaggaacaacctg
gccgcatgaggggccttgacgaagtcattggccgtcaactcatgtatgctgcctggaaga
aaagtgtccaagtacctacggtacgctgtagcacagtggccgaaatgggtaataaggccc
gtatcgtcaccgtgggtccagcatggctgcagatcctgcaggcacctttggcgcacactt
taaaacacatgatgtggaatcacccatctgtgttctccagctttcatcggcaggaccaag
cttggatggcggtcataatgatctccaaatccaagttgtcggacttcgacgaagttctgt
cctccgatttaaaggacgcgacgaatgctcaaggtatcaccttgactcgtcaccttgtga
ggcaatttctaaggggttatggtctacgaccaaatccctacgttgacttcgtaatcgatc
ttattggacctcgagagattgtcctcccgacgggacgacgtattctctcgcgcagaggtg
tcatgatgggtgaacccatggcgaagccatgtctcacacttctgaacctctgtgtggaat
attgcgcatggcgcaagtacaaagttaaacatgaccgagcgaacctccatcggaggctct
tccatattgggggagacgatcacttagtggtcggtcctcggccctatcttaactacatga
ccaagttccatcttctgtctggttcccaaatagaaggtggagtacacggtacctctcgta
tagcggtacgctacgtagagagagtactattcatagggaatttctcgaagaggaaacccc
atgatcccaagaattatccagaatcgatgattgtggagaccataaaggtcagaattcttg
aacgaggatatctacttcctattatcaaagataataagaatgttgccataggcaaatcct
caacgatatcaacctgtttgaagtggatgcctaaacatccactatggccagaatggcaca
aacagatgataagaggcctattcgtgtcacgaatgggagcatggctaccgaaccttcgga
aacatccgaagtgtttcaatagtattatgcttcccaaattcttcgggggctatggcttag
ccatgtcagacctcgaagaatatacggcctatacaaaagcctcccgaccactacagtgga
tcatcgccgcagtatgtgacgaccatccacaatggagggaagggatcagggaactttccc
ggttaaaccggaacctctcgaagaggggagacacaaagtgtctaaagttcgaacaagaca
tcattgagcaactcatgatggtcttgaatgatcgtctgagttggaaacagctcgaagaga
agtttccatctcctcatggtccacgagggacagtagcagaagcccagcgggcgggctaca
tgtccataagacgatttgccgatgaggcgacacgaggtgtcattttccaaaacttagttt
cggaacctcataagatctccaattttaacacacaaccctataggaaaactatgggaattg
tgtgggaaaaattggaggcccttggcattgataaatgctcgcgaatcttagattccgacg
agtatcgatcaacgaaggctaaagtaaacgtagatttttactttaacacccaagagatta
cttgtgcagatatagggttctgggacccggagaatccggagactgagacctgggagttta
ttgatgttagttttgaaaaactatacaccatgaaccttccaactctcagaattcccgata
gattcctctttcattcgaagaatgaagagttatactacggggagtccaaagaactggaca
cggttcctacggaaccggagacataatgtcttagagtcctccagtcactaagtggctgga
ttacctctttgggttctgtcgaagacgggtcccgaaggagttccaccgacaacatcacgc
at
>SRR20668475_Pvivax_Thailand_2016
tgatggaagagtatacctacatccaagcaacacaccctcgggatgttgtcggtgtagggt
attcacccttttacgattaccttccgatactttcgacgaaagtacaaccggatggaaaaa
gacttcgtctttataccatcccggaaggaaccatacttcaacgatcccatggtggacaat
ccttaggaaagttaccatgggaacagggaggctccttctcgacgagaaggaggaaactcc
ttagagttgtactcacaaagtccttgggcctacggcccaccgtcgttgatatcctattga
cgaggtcaattaggcattttcaacggatagagggagccatcaatgctgtcgtagacagct
tggtgtgctctgaccctaccatgttcctcctcgaagagaaggaaaatgcaaacatcttca
gggacttagtccggaagatgttttatgttggtactttcaatctcgaccttctggtggatg
attggaagaacttctcccgatctctatttcatcaatatgctgaaacagaggtcataggtg
ggaggcctactatcagtaggaccaacatctataagagacttcttggagtctctaccttca
agaatctggactcatctttcagatcgttccaaattcttggccacctactctctacacgcc
aatttccctttatgggaaagcggtgcgaagagaaatctcttaagaggtttgaggaagtcg
tgacttccctccacgaagtgaaggcgtcacacctcagtaggatgggagaagccgccttct
acataggtagaaagtgccgcctctatcatgtcccacataatgtaggacatttttccatta
atagttcgggagactacgaattctccacctccgaaggagggaacgccttaggcgttcgaa
cattaatgattgaggtattgggaaggaagtctgatatcgcggaggagatgaccccttggg
gttatatccaacacgatatgaaccttgagatttggaggtatctctatagagataccccca
ttctcgagggttccttccttgaacctcttacttcaggttttccgaaggaacaacctggcc
gcatgaggggccttgacgaagtcattggccgtcaactcatgtatgctgcctggaagaaaa
gtgtccaagtacctacggtacgctgtagcacagtggccgaaatgggtaataaggcccgta
tcgtcaccgtgggtccagcatggctgcagatcctgcaggcacctttggcgcacactttaa
aacacatgatgtggaatcacccatctgtgttctccagctttcatcggcaggaccaagctt
ggatggcggtcataatgatctccaaatccaagttgtcggacttcgacgaagttctgtcct
ccgatttaaaggacgcgacgaatgctcaaggtatcaccttgactcgtcaccttgtgaggc
aatttctaaggggttatggtctacgaccaaatccctacgttgacttcgtaatcgatctta
ttggacctcgagagattgtcctcccgacgggacgacgtattctctcgcgcagaggtgtca
tgatgggtgaacccatggcgaagccatgtctcacacttctgaacctctgtgtggaatatt
gcgcatggcgcaagtacaaagttaaacatgaccgagcgaacctccatcggaggctcttcc
atattgggggagacgatcacttagtggtcggtcctcggccctatcttaactacatgacca
agttccatcttctgtctggttcccaaatagaaggtggagtacacggtacctctcgtatag
cggtacgctacgtagagagagtactattcatagggaatttctcgaagaggaaaccccatg
atcccaagaattatccagaatcgatgattgtggagaccataaaggtcagaattcttgaac
gaggatatctacttcctattatcaaagataataagaatgttgccataggcaaatcctcaa
cgatatcaacctgtttgaagtggatgcctaaacatccactatggccagaatggcacaaac
agatgataagaggcctattcgtgtcacgaatgggagcatggctaccgaaccttcggaaac
atccgaagtgtttcaatagtattatgcttcccaaattcttcgggggctatggcttagcca
tgtcagacctcgaagaatatacggcctatacaaaagcctcccgaccactacagtggatca
tcgccgcagtatgtgacgaccatccacaatggagggaagggatcagggaactttcccggt
taaaccggaacctctcgaagaggggagacacaaagtgtctaaagttcgaacaagacatca
ttgagcaactcatgatggtcttgaatgatcgtctgagttggaaacagctcgaagagaagt
ttccatctcctcatggtccacgagggacagtagcagaagcccagcgggcgggctacatgt
ccataagacgatttgccgatgaggcgacacgaggtgtcattttccaaaacttagtttcgg
aacctcataagatctccaattttaacacacaaccctataggaaaactatgggaattgtgt
gggaaaaattggaggcccttggcattgataaatgctcgcgaatcttagattccgacgagt
atcgatcaacgaaggctaaagtaaacgtagatttttactttaacacccaagagattactt
gtgcagatatagggttctgggacccggagaatccggagactgagacctgggagtttattg
atgttagttttgaaaaactatacaccatgaaccttccaactctcagaattcccgatagat
tcctctttcattcgaagaatgaagagttatactacggggagtccaaagaactggacacgg
ttcctacggaaccggagacataatgtcttagagtcctccagtcactaagtggctggatta
cctctttgggttctgtcgaagacgggtcccgaaggagttccaccgacaacatcacgcatc
cgagagatcggaagagcac
>SRR20668476_Pvivax_Thailand_2016
cctacatccaagcaacacaccctcgggatgttgtcggtgtagggtattcacccttttacg
attaccttccgatactttcgacgaaagtacaaccggatggaaaaagacttcgtctttata
ccatcccggaaggaaccatacttcaacgatcccatggtggacaatccttaggaaagttac
catgggaacagggaggctccttctcgacgagaaggaggaaactccttagagttgtactca
caaagtccttgggcctacggcccaccgtcgttgatatcctattgacgaggtcaattaggc
attttcaacggatagagggagccatcaatgctgtcgtagacagcttggtgtgctctgacc
ctaccatgttcctcctcgaagagaaggaaaatgcaaacatcttcagggacttagtccgga
agatgttttatgttggtactttcaatctcgaccttctggtggatgattggaagaacttct
cccgatctctatttcatcaatatgctgaaacagaggtcataggtgggaggcctactatca
gtaggaccaacatctataagagacttcttggagtctctaccttcaagaatctggactcat
ctttcagatcgttccaaattcttggccacctactctctacacgccaatttccctttatgg
gaaagcggtgcgaagagaaatctcttaagaggtttgaggaagtcgtgacttccctccacg
aagtgaaggcgtcacacctcagtaggatgggagaagccgccttctacataggtagaaagt
gccgcctctatcatgtcccacataatgtaggacatttttccattaatagttcgggagact
acgaattctccacctccgaaggagggaacgccttaggcgttcgaacattaatgattgagg
tattgggaaggaagtctgatatcgcggaggagatgaccccttggggttatatccaacacg
atatgaaccttgagatttggaggtatctctatagagatacccccattctcgagggttcct
tccttgaacctcttacttcaggttttccgaaggaacaacctggccgcatgaggggccttg
acgaagtcattggccgtcaactcatgtatgctgcctggaagaaaagtgtccaagtaccta
cggtacgctgtagcacagtggccgaaatgggtaataaggcccgtatcgtcaccgtgggtc
cagcatggctgcagatcctgcaggcacctttggcgcacactttaaaacacatgatgtgga
atcacccatctgtgttctccagctttcatcggcaggaccaagcttggatggcggtcataa
tgatctccaaatccaagttgtcggacttcgacgaagttctgtcctccgatttaaaggacg
cgacgaatgctcaaggtatcaccttgactcgtcaccttgtgaggcaatttctaaggggtt
atggtctacgaccaaatccctacgttgacttcgtaatcgatcttattggacctcgagaga
ttgtcctcccgacgggacgacgtattctctcgcgcagaggtgtcatgatgggtgaaccca
tggcgaagccatgtctcacacttctgaacctctgtgtggaatattgcgcatggcgcaagt
acaaagttaaacatgaccgagcgaacctccatcggaggctcttccatattgggggagacg
atcacttagtggtcggtcctcggccctatcttaactacatgaccaagttccatcttctgt
ctggttcccaaatagaaggtggagtacacggtacctctcgtatagcggtacgctacgtag
agagagtactattcatagggaatttctcgaagaggaaaccccatgatcccaagaattatc
cagaatcgatgattgtggagaccataaaggtcagaattcttgaacgaggatatctacttc
ctattatcaaagataataagaatgttgccataggcaaatcctcaacgatatcaacctgtt
tgaagtggatgcctaaacatccactatggccagaatggcacaaacagatgataagaggcc
tattcgtgtcacgaatgggagcatggctaccgaaccttcggaaacatccgaagtgtttca
atagtattatgcttcccaaattcttcgggggctatggcttagccatgtcagacctcgaag
aatatacggcctatacaaaagcctcccgaccactacagtggatcatcgccgcagtatgtg
acgaccatccacaatggagggaagggatcagggaactttcccggttaaaccggaacctct
cgaagaggggagacacaaagtgtctaaagttcgaacaagacatcattgagcaactcatga
tggtcttgaatgatcgtctgagttggaaacagctcgaagagaagtttccatctcctcatg
gtccacgagggacagtagcagaagcccagcgggcgggctacatgtccataagacgatttg
ccgatgaggcgacacgaggtgtcattttccaaaacttagtttcggaacctcataagatct
ccaattttaacacacaaccctataggaaaactatgggaattgtgtgggaaaaattggagg
cccttggcattgataaatgctcgcgaatcttagattccgacgagtatcgatcaacgaagg
ctaaagtaaacgtagatttttactttaacacccaagagattacttgtgcagatatagggt
tctgggacccggagaatccggagactgagacctgggagtttattgatgttagttttgaaa
aactatacaccatgaaccttccaactctcagaattcccgatagattcctctttcattcga
agaatgaagagttatactacggggagtccaaagaactggacacggttcctacggaaccgg
agacataatgtcttagagtcctccagtcactaagtggctggattacctctttgggttctg
tcgaagacgggtcccgaaggagttccaccgacaacatca
>SRR20668477_Pvivax_Thailand_2016
atggaagagtatacctacatccaagcaacacaccctcgggatgttgtcggtgtagggtat
tcacccttttacgattaccttccgatactttcgacgaaagtacaaccggatggaaaaaga
cttcgtctttataccatcccggaaggaaccatacttcaacgatcccatggtggacaatcc
ttaggaaagttaccatgggaacagggaggctccttctcgacgagaaggaggaaactcctt
agagttgtactcacaaagtccttgggcctacggcccaccgtcgttgatatcctattgacg
aggtcaattaggcattttcaacggatagagggagccatcaatgctgtcgtagacagcttg
gtgtgctctgaccctaccatgttcctcctcgaagagaaggaaaatgcaaacatcttcagg
gacttagtccggaagatgttttatgttggtactttcaatctcgaccttctggtggatgat
tggaagaacttctcccgatctctatttcatcaatatgctgaaacagaggtcataggtggg
aggcctactatcagtaggaccaacatctataagagacttcttggagtctctaccttcaag
aatctggactcatctttcagatcgttccaaattcttggccacctactctctacacgccaa
tttccctttatgggaaagcggtgcgaagagaaatctcttaagaggtttgaggaagtcgtg
acttccctccacgaagtgaaggcgtcacacctcagtaggatgggagaagccgccttctac
ataggtagaaagtgccgcctctatcatgtcccacataatgtaggacatttttccattaat
agttcgggagactacgaattctccacctccgaaggagggaacgccttaggcgttcgaaca
ttaatgattgaggtattgggaaggaagtctgatatcgcggaggagatgaccccttggggt
tatatccaacacgatatgaaccttgagatttggaggtatctctatagagatacccccatt
ctcgagggttccttccttgaacctcttacttcaggttttccgaaggaacaacctggccgc
atgaggggccttgacgaagtcattggccgtcaactcatgtatgctgcctggaagaaaagt
gtccaagtacctacggtacgctgtagcacagtggccgaaatgggtaataaggcccgtatc
gtcaccgtgggtccagcatggctgcagatcctgcaggcacctttggcgcacactttaaaa
cacatgatgtggaatcacccatctgtgttctccagctttcatcggcaggaccaagcttgg
atggcggtcataatgatctccaaatccaagttgtcggacttcgacgaagttctgtcctcc
gatttaaaggacgcgacgaatgctcaaggtatcaccttgactcgtcaccttgtgaggcaa
tttctaaggggttatggtctacgaccaaatccctacgttgacttcgtaatcgatcttatt
ggacctcgagagattgtcctcccgacgggacgacgtattctctcgcgcagaggtgtcatg
atgggtgaacccatggcgaagccatgtctcacacttctgaacctctgtgtggaatattgc
gcatggcgcaagtacaaagttaaacatgaccgagcgaacctccatcggaggctcttccat
attgggggagacgatcacttagtggtcggtcctcggccctatcttaactacatgaccaag
ttccatcttctgtctggttcccaaatagaaggtggagtacacggtacctctcgtatagcg
gtacgctacgtagagagagtactattcatagggaatttctcgaagaggaaaccccatgat
cccaagaattatccagaatcgatgattgtggagaccataaaggtcagaattcttgaacga
ggatatctacttcctattatcaaagataataagaatgttgccataggcaaatcctcaacg
atatcaacctgtttgaagtggatgcctaaacatccactatggccagaatggcacaaacag
atgataagaggcctattcgtgtcacgaatgggagcatggctaccgaaccttcggaaacat
ccgaagtgtttcaatagtattatgcttcccaaattcttcgggggctatggcttagccatg
tcagacctcgaagaatatacggcctatacaaaagcctcccgaccactacagtggatcatc
gccgcagtatgtgacgaccatccacaatggagggaagggatcagggaactttcccggtta
aaccggaacctctcgaagaggggagacacaaagtgtctaaagttcgaacaagacatcatt
gagcaactcatgatggtcttgaatgatcgtctgagttggaaacagctcgaagagaagttt
ccatctcctcatggtccacgagggacagtagcagaagcccagcgggcgggctacatgtcc
ataagacgatttgccgatgaggcgacacgaggtgtcattttccaaaacttagtttcggaa
cctcataagatctccaattttaacacacaaccctataggaaaactatgggaattgtgtgg
gaaaaattggaggcccttggcattgataaatgctcgcgaatcttagattccgacgagtat
cgatcaacgaaggctaaagtaaacgtagatttttactttaacacccaagagattacttgt
gcagatatagggttctgggacccggagaatccggagactgagacctgggagtttattgat
gttagttttgaaaaactatacaccatgaaccttccaactctcagaattcccgatagattc
ctctttcattcgaagaatgaagagttatactacggggagtccaaagaactggacacggtt
cctacggaaccggagacataatgtcttagagtcctccagtcactaagtggctggattacc
tctttgggttctgtcgaagacgggtcccgaaggagttccaccgacaacatcacgcatcc
>SRR20668478_Pvivax_Thailand_2016
gatggaagagtatacctacatccaagcaacacaccctcgggatgttgtcggtgtagggta
ttcacccttttacgattaccttccgatactttcgacgaaagtacaaccggatggaaaaag
acttcgtctttataccatcccggaaggaaccatacttcaacgatcccatggtggacaatc
cttaggaaagttaccatgggaacagggaggctccttctcgacgagaaggaggaaactcct
tagagttgtactcacaaagtccttgggcctacggcccaccgtcgttgatatcctattgac
gaggtcaattaggcattttcaacggatagagggagccatcaatgctgtcgtagacagctt
ggtgtgctctgaccctaccatgttcctcctcgaagagaaggaaaatgcaaacatcttcag
ggacttagtccggaagatgttttatgttggtactttcaatctcgaccttctggtggatga
ttggaagaacttctcccgatctctatttcatcaatatgctgaaacagaggtcataggtgg
gaggcctactatcagtaggaccaacatctataagagacttcttggagtctctaccttcaa
gaatctggactcatctttcagatcgttccaaattcttggccacctactctctacacgcca
atttccctttatgggaaagcggtgcgaagagaaatctcttaagaggtttgaggaagtcgt
gacttccctccacgaagtgaaggcgtcacacctcagtaggatgggagaagccgccttcta
cataggtagaaagtgccgcctctatcatgtcccacataatgtaggacatttttccattaa
tagttcgggagactacgaattctccacctccgaaggagggaacgccttaggcgttcgaac
attaatgattgaggtattgggaaggaagtctgatatcgcggaggagatgaccccttgggg
ttatatccaacacgatatgaaccttgagatttggaggtatctctatagagatacccccat
tctcgagggttccttccttgaacctcttacttcaggttttccgaaggaacaacctggccg
catgaggggccttgacgaagtcattggccgtcaactcatgtatgctgcctggaagaaaag
tgtccaagtacctacggtacgctgtagcacagtggccgaaatgggtaataaggcccgtat
cgtcaccgtgggtccagcatggctgcagatcctgcaggcacctttggcgcacactttaaa
acacatgatgtggaatcacccatctgtgttctccagctttcatcggcaggaccaagcttg
gatggcggtcataatgatctccaaatccaagttgtcggacttcgacgaagttctgtcctc
cgatttaaaggacgcgacgaatgctcaaggtatcaccttgactcgtcaccttgtgaggca
atttctaaggggttatggtctacgaccaaatccctacgttgacttcgtaatcgatcttat
tggacctcgagagattgtcctcccgacgggacgacgtattctctcgcgcagaggtgtcat
gatgggtgaacccatggcgaagccatgtctcacacttctgaacctctgtgtggaatattg
cgcatggcgcaagtacaaagttaaacatgaccgagcgaacctccatcggaggctcttcca
tattgggggagacgatcacttagtggtcggtcctcggccctatcttaactacatgaccaa
gttccatcttctgtctggttcccaaatagaaggtggagtacacggtacctctcgtatagc
ggtacgctacgtagagagagtactattcatagggaatttctcgaagaggaaaccccatga
tcccaagaattatccagaatcgatgattgtggagaccataaaggtcagaattcttgaacg
aggatatctacttcctattatcaaagataataagaatgttgccataggcaaatcctcaac
gatatcaacctgtttgaagtggatgcctaaacatccactatggccagaatggcacaaaca
gatgataagaggcctattcgtgtcacgaatgggagcatggctaccgaaccttcggaaaca
tccgaagtgtttcaatagtattatgcttcccaaattcttcgggggctatggcttagccat
gtcagacctcgaagaatatacggcctatacaaaagcctcccgaccactacagtggatcat
cgccgcagtatgtgacgaccatccacaatggagggaagggatcagggaactttcccggtt
aaaccggaacctctcgaagaggggagacacaaagtgtctaaagttcgaacaagacatcat
tgagcaactcatgatggtcttgaatgatcgtctgagttggaaacagctcgaagagaagtt
tccatctcctcatggtccacgagggacagtagcagaagcccagcgggcgggctacatgtc
cataagacgatttgccgatgaggcgacacgaggtgtcattttccaaaacttagtttcgga
acctcataagatctccaattttaacacacaaccctataggaaaactatgggaattgtgtg
ggaaaaattggaggcccttggcattgataaatgctcgcgaatcttagattccgacgagta
tcgatcaacgaaggctaaagtaaacgtagatttttactttaacacccaagagattacttg
tgcagatatagggttctgggacccggagaatccggagactgagacctgggagtttattga
tgttagttttgaaaaactatacaccatgaaccttccaactctcagaattcccgatagatt
cctctttcattcgaagaatgaagagttatactacggggagtccaaagaactggacacggt
tcctacggaaccggagacataatgtcttagagtcctccagtcactaagtggctggattac
ctctttgggttctgtcgaagacgggtcccgaaggagttccaccgacaacatcacgcat
>SRR20668479_Pvivax_Thailand_2016
atggaagagtatacctacatccaagcaacacaccctcgggatgttgtcggtgtagggtat
tcacccttttacgattaccttccgatactttcgacgaaagtacaaccggatggaaaaaga
cttcgtctttataccatcccggaaggaaccatacttcaacgatcccatggtggacaatcc
ttaggaaagttaccatgggaacagggaggctccttctcgacgagaaggaggaaactcctt
agagttgtactcacaaagtccttgggcctacggcccaccgtcgttgatatcctattgacg
aggtcaattaggcattttcaacggatagagggagccatcaatgctgtcgtagacagcttg
gtgtgctctgaccctaccatgttcctcctcgaagagaaggaaaatgcaaacatcttcagg
gacttagtccggaagatgttttatgttggtactttcaatctcgaccttctggtggatgat
tggaagaacttctcccgatctctatttcatcaatatgctgaaacagaggtcataggtggg
aggcctactatcagtaggaccaacatctataagagacttcttggagtctctaccttcaag
aatctggactcatctttcagatcgttccaaattcttggccacctactctctacacgccaa
tttccctttatgggaaagcggtgcgaagagaaatctcttaagaggtttgaggaagtcgtg
acttccctccacgaagtgaaggcgtcacacctcagtaggatgggagaagccgccttctac
ataggtagaaagtgccgcctctatcatgtcccacataatgtaggacatttttccattaat
agttcgggagactacgaattctccacctccgaaggagggaacgccttaggcgttcgaaca
ttaatgattgaggtattgggaaggaagtctgatatcgcggaggagatgaccccttggggt
tatatccaacacgatatgaaccttgagatttggaggtatctctatagagatacccccatt
ctcgagggttccttccttgaacctcttacttcaggttttccgaaggaacaacctggccgc
atgaggggccttgacgaagtcattggccgtcaactcatgtatgctgcctggaagaaaagt
gtccaagtacctacggtacgctgtagcacagtggccgaaatgggtaataaggcccgtatc
gtcaccgtgggtccagcatggctgcagatcctgcaggcacctttggcgcacactttaaaa
cacatgatgtggaatcacccatctgtgttctccagctttcatcggcaggaccaagcttgg
atggcggtcataatgatctccaaatccaagttgtcggacttcgacgaagttctgtcctcc
gatttaaaggacgcgacgaatgctcaaggtatcaccttgactcgtcaccttgtgaggcaa
tttctaaggggttatggtctacgaccaaatccctacgttgacttcgtaatcgatcttatt
ggacctcgagagattgtcctcccgacgggacgacgtattctctcgcgcagaggtgtcatg
atgggtgaacccatggcgaagccatgtctcacacttctgaacctctgtgtggaatattgc
gcatggcgcaagtacaaagttaaacatgaccgagcgaacctccatcggaggctcttccat
attgggggagacgatcacttagtggtcggtcctcggccctatcttaactacatgaccaag
ttccatcttctgtctggttcccaaatagaaggtggagtacacggtacctctcgtatagcg
gtacgctacgtagagagagtactattcatagggaatttctcgaagaggaaaccccatgat
cccaagaattatccagaatcgatgattgtggagaccataaaggtcagaattcttgaacga
ggatatctacttcctattatcaaagataataagaatgttgccataggcaaatcctcaacg
atatcaacctgtttgaagtggatgcctaaacatccactatggccagaatggcacaaacag
atgataagaggcctattcgtgtcacgaatgggagcatggctaccgaaccttcggaaacat
ccgaagtgtttcaatagtattatgcttcccaaattcttcgggggctatggcttagccatg
tcagacctcgaagaatatacggcctatacaaaagcctcccgaccactacagtggatcatc
gccgcagtatgtgacgaccatccacaatggagggaagggatcagggaactttcccggtta
aaccggaacctctcgaagaggggagacacaaagtgtctaaagttcgaacaagacatcatt
gagcaactcatgatggtcttgaatgatcgtctgagttggaaacagctcgaagagaagttt
ccatctcctcatggtccacgagggacagtagcagaagcccagcgggcgggctacatgtcc
ataagacgatttgccgatgaggcgacacgaggtgtcattttccaaaacttagtttcggaa
cctcataagatctccaattttaacacacaaccctataggaaaactatgggaattgtgtgg
gaaaaattggaggcccttggcattgataaatgctcgcgaatcttagattccgacgagtat
cgatcaacgaaggctaaagtaaacgtagatttttactttaacacccaagagattacttgt
gcagatatagggttctgggacccggagaatccggagactgagacctgggagtttattgat
gttagttttgaaaaactatacaccatgaaccttccaactctcagaattcccgatagattc
ctctttcattcgaagaatgaagagttatactacggggagtccaaagaactggacacggtt
cctacggaaccggagacataatgtcttagagtcctccagtcactaagtggctggattacc
tctttgggttctgtcgaagacgggtcccgaaggagttccaccgacaacatcacgca
>SRR20668480_Pvivax_Thailand_2016
tttttgctataatagcaatgcgtgatggaagagtatacctacatccaagcaacacaccct
cgggatgttgtcggtgtagggtattcacccttttacgattaccttccgatactttcgacg
aaagtacaaccggatggaaaaagacttcgtctttataccatcccggaaggaaccatactt
caacgatcccatggtggacaatccttaggaaagttaccatgggaacagggaggctccttc
tcgacgagaaggaggaaactccttagagttgtactcacaaagtccttgggcctacggccc
accgtcgttgatatcctattgacgaggtcaattaggcattttcaacggatagagggagcc
atcaatgctgtcgtagacagcttggtgtgctctgaccctaccatgttcctcctcgaagag
aaggaaaatgcaaacatcttcagggacttagtccggaagatgttttatgttggtactttc
aatctcgaccttctggtggatgattggaagaacttctcccgatctctatttcatcaatat
gctgaaacagaggtcataggtgggaggcctactatcagtaggaccaacatctataagaga
cttcttggagtctctaccttcaagaatctggactcatctttcagatcgttccaaattctt
ggccacctactctctacacgccaatttccctttatgggaaagcggtgcgaagagaaatct
cttaagaggtttgaggaagtcgtgacttccctccacgaagtgaaggcgtcacacctcagt
aggatgggagaagccgccttctacataggtagaaagtgccgcctctatcatgtcccacat
aatgtaggacatttttccattaatagttcgggagactacgaattctccacctccgaagga
gggaacgccttaggcgttcgaacattaatgattgaggtattgggaaggaagtctgatatc
gcggaggagatgaccccttggggttatatccaacacgatatgaaccttgagatttggagg
tatctctatagagatacccccattctcgagggttccttccttgaacctcttacttcaggt
tttccgaaggaacaacctggccgcatgaggggccttgacgaagtcattggccgtcaactc
atgtatgctgcctggaagaaaagtgtccaagtacctacggtacgctgtagcacagtggcc
gaaatgggtaataaggcccgtatcgtcaccgtgggtccagcatggctgcagatcctgcag
gcacctttggcgcacactttaaaacacatgatgtggaatcacccatctgtgttctccagc
tttcatcggcaggaccaagcttggatggcggtcataatgatctccaaatccaagttgtcg
gacttcgacgaagttctgtcctccgatttaaaggacgcgacgaatgctcaaggtatcacc
ttgactcgtcaccttgtgaggcaatttctaaggggttatggtctacgaccaaatccctac
gttgacttcgtaatcgatcttattggacctcgagagattgtcctcccgacgggacgacgt
attctctcgcgcagaggtgtcatgatgggtgaacccatggcgaagccatgtctcacactt
ctgaacctctgtgtggaatattgcgcatggcgcaagtacaaagttaaacatgaccgagcg
aacctccatcggaggctcttccatattgggggagacgatcacttagtggtcggtcctcgg
ccctatcttaactacatgaccaagttccatcttctgtctggttcccaaatagaaggtgga
gtacacggtacctctcgtatagcggtacgctacgtagagagagtactattcatagggaat
ttctcgaagaggaaaccccatgatcccaagaattatccagaatcgatgattgtggagacc
ataaaggtcagaattcttgaacgaggatatctacttcctattatcaaagataataagaat
gttgccataggcaaatcctcaacgatatcaacctgtttgaagtggatgcctaaacatcca
ctatggccagaatggcacaaacagatgataagaggcctattcgtgtcacgaatgggagca
tggctaccgaaccttcggaaacatccgaagtgtttcaatagtattatgcttcccaaattc
ttcgggggctatggcttagccatgtcagacctcgaagaatatacggcctatacaaaagcc
tcccgaccactacagtggatcatcgccgcagtatgtgacgaccatccacaatggagggaa
gggatcagggaactttcccggttaaaccggaacctctcgaagaggggagacacaaagtgt
ctaaagttcgaacaagacatcattgagcaactcatgatggtcttgaatgatcgtctgagt
tggaaacagctcgaagagaagtttccatctcctcatggtccacgagggacagtagcagaa
gcccagcgggcgggctacatgtccataagacgatttgccgatgaggcgacacgaggtgtc
attttccaaaacttagtttcggaacctcataagatctccaattttaacacacaaccctat
aggaaaactatgggaattgtgtgggaaaaattggaggcccttggcattgataaatgctcg
cgaatcttagattccgacgagtatcgatcaacgaaggctaaagtaaacgtagatttttac
tttaacacccaagagattacttgtgcagatatagggttctgggacccggagaatccggag
actgagacctgggagtttattgatgttagttttgaaaaactatacaccatgaaccttcca
actctcagaattcccgatagattcctctttcattcgaagaatgaagagttatactacggg
gagtccaaagaactggacacggttcctacggaaccggagacataatgtcttagagtcctc
cagtcactaagtggctggattacctctttgggttctgtcgaagacgggtcccgaaggagt
tccaccgacaacatcacgcat
>SRR20668481_Pvivax_Thailand_2016
atggaagagtatacctacatccaagcaacacaccctcgggatgttgtcggtgtagggtat
tcacccttttacgattaccttccgatactttcgacgaaagtacaaccggatggaaaaaga
cttcgtctttataccatcccggaaggaaccatacttcaacgatcccatggtggacaatcc
ttaggaaagttaccatgggaacagggaggctccttctcgacgagaaggaggaaactcctt
agagttgtactcacaaagtccttgggcctacggcccaccgtcgttgatatcctattgacg
aggtcaattaggcattttcaacggatagagggagccatcaatgctgtcgtagacagcttg
gtgtgctctgaccctaccatgttcctcctcgaagagaaggaaaatgcaaacatcttcagg
gacttagtccggaagatgttttatgttggtactttcaatctcgaccttctggtggatgat
tggaagaacttctcccgatctctatttcatcaatatgctgaaacagaggtcataggtggg
aggcctactatcagtaggaccaacatctataagagacttcttggagtctctaccttcaag
aatctggactcatctttcagatcgttccaaattcttggccacctactctctacacgccaa
tttccctttatgggaaagcggtgcgaagagaaatctcttaagaggtttgaggaagtcgtg
acttccctccacgaagtgaaggcgtcacacctcagtaggatgggagaagccgccttctac
ataggtagaaagtgccgcctctatcatgtcccacataatgtaggacatttttccattaat
agttcgggagactacgaattctccacctccgaaggagggaacgccttaggcgttcgaaca
ttaatgattgaggtattgggaaggaagtctgatatcgcggaggagatgaccccttggggt
tatatccaacacgatatgaaccttgagatttggaggtatctctatagagatacccccatt
ctcgagggttccttccttgaacctcttacttcaggttttccgaaggaacaacctggccgc
atgaggggccttgacgaagtcattggccgtcaactcatgtatgctgcctggaagaaaagt
gtccaagtacctacggtacgctgtagcacagtggccgaaatgggtaataaggcccgtatc
gtcaccgtgggtccagcatggctgcagatcctgcaggcacctttggcgcacactttaaaa
cacatgatgtggaatcacccatctgtgttctccagctttcatcggcaggaccaagcttgg
atggcggtcataatgatctccaaatccaagttgtcggacttcgacgaagttctgtcctcc
gatttaaaggacgcgacgaatgctcaaggtatcaccttgactcgtcaccttgtgaggcaa
tttctaaggggttatggtctacgaccaaatccctacgttgacttcgtaatcgatcttatt
ggacctcgagagattgtcctcccgacgggacgacgtattctctcgcgcagaggtgtcatg
atgggtgaacccatggcgaagccatgtctcacacttctgaacctctgtgtggaatattgc
gcatggcgcaagtacaaagttaaacatgaccgagcgaacctccatcggaggctcttccat
attgggggagacgatcacttagtggtcggtcctcggccctatcttaactacatgaccaag
ttccatcttctgtctggttcccaaatagaaggtggagtacacggtacctctcgtatagcg
gtacgctacgtagagagagtactattcatagggaatttctcgaagaggaaaccccatgat
cccaagaattatccagaatcgatgattgtggagaccataaaggtcagaattcttgaacga
ggatatctacttcctattatcaaagataataagaatgttgccataggcaaatcctcaacg
atatcaacctgtttgaagtggatgcctaaacatccactatggccagaatggcacaaacag
atgataagaggcctattcgtgtcacgaatgggagcatggctaccgaaccttcggaaacat
ccgaagtgtttcaatagtattatgcttcccaaattcttcgggggctatggcttagccatg
tcagacctcgaagaatatacggcctatacaaaagcctcccgaccactacagtggatcatc
gccgcagtatgtgacgaccatccacaatggagggaagggatcagggaactttcccggtta
aaccggaacctctcgaagaggggagacacaaagtgtctaaagttcgaacaagacatcatt
gagcaactcatgatggtcttgaatgatcgtctgagttggaaacagctcgaagagaagttt
ccatctcctcatggtccacgagggacagtagcagaagcccagcgggcgggctacatgtcc
ataagacgatttgccgatgaggcgacacgaggtgtcattttccaaaacttagtttcggaa
cctcataagatctccaattttaacacacaaccctataggaaaactatgggaattgtgtgg
gaaaaattggaggcccttggcattgataaatgctcgcgaatcttagattccgacgagtat
cgatcaacgaaggctaaagtaaacgtagatttttactttaacacccaagagattacttgt
gcagatatagggttctgggacccggagaatccggagactgagacctgggagtttattgat
gttagttttgaaaaactatacaccatgaaccttccaactctcagaattcccgatagattc
ctctttcattcgaagaatgaagagttatactacggggagtccaaagaactggacacggtt
cctacggaaccggagacataatgtcttagagtcctccagtcactaagtggctggattacc
tctttgggttctgtcgaagacgggtcccgaaggagttccaccgacaacatcacgca
>SRR20668482_Pvivax_Thailand_2016
gatggaagagtatacctacatccaagcaacacaccctcgggatgttgtcggtgtagggta
ttcacccttttacgattaccttccgatactttcgacgaaagtacaaccggatggaaaaag
acttcgtctttataccatcccggaaggaaccatacttcaacgatcccatggtggacaatc
cttaggaaagttaccatgggaacagggaggctccttctcgacgagaaggaggaaactcct
tagagttgtactcacaaagtccttgggcctacggcccaccgtcgttgatatcctattgac
gaggtcaattaggcattttcaacggatagagggagccatcaatgctgtcgtagacagctt
ggtgtgctctgaccctaccatgttcctcctcgaagagaaggaaaatgcaaacatcttcag
ggacttagtccggaagatgttttatgttggtactttcaatctcgaccttctggtggatga
ttggaagaacttctcccgatctctatttcatcaatatgctgaaacagaggtcataggtgg
gaggcctactatcagtaggaccaacatctataagagacttcttggagtctctaccttcaa
gaatctggactcatctttcagatcgttccaaattcttggccacctactctctacacgcca
atttccctttatgggaaagcggtgcgaagagaaatctcttaagaggtttgaggaagtcgt
gacttccctccacgaagtgaaggcgtcacacctcagtaggatgggagaagccgccttcta
cataggtagaaagtgccgcctctatcatgtcccacataatgtaggacatttttccattaa
tagttcgggagactacgaattctccacctccgaaggagggaacgccttaggcgttcgaac
attaatgattgaggtattgggaaggaagtctgatatcgcggaggagatgaccccttgggg
ttatatccaacacgatatgaaccttgagatttggaggtatctctatagagatacccccat
tctcgagggttccttccttgaacctcttacttcaggttttccgaaggaacaacctggccg
catgaggggccttgacgaagtcattggccgtcaactcatgtatgctgcctggaagaaaag
tgtccaagtacctacggtacgctgtagcacagtggccgaaatgggtaataaggcccgtat
cgtcaccgtgggtccagcatggctgcagatcctgcaggcacctttggcgcacactttaaa
acacatgatgtggaatcacccatctgtgttctccagctttcatcggcaggaccaagcttg
gatggcggtcataatgatctccaaatccaagttgtcggacttcgacgaagttctgtcctc
cgatttaaaggacgcgacgaatgctcaaggtatcaccttgactcgtcaccttgtgaggca
atttctaaggggttatggtctacgaccaaatccctacgttgacttcgtaatcgatcttat
tggacctcgagagattgtcctcccgacgggacgacgtattctctcgcgcagaggtgtcat
gatgggtgaacccatggcgaagccatgtctcacacttctgaacctctgtgtggaatattg
cgcatggcgcaagtacaaagttaaacatgaccgagcgaacctccatcggaggctcttcca
tattgggggagacgatcacttagtggtcggtcctcggccctatcttaactacatgaccaa
gttccatcttctgtctggttcccaaatagaaggtggagtacacggtacctctcgtatagc
ggtacgctacgtagagagagtactattcatagggaatttctcgaagaggaaaccccatga
tcccaagaattatccagaatcgatgattgtggagaccataaaggtcagaattcttgaacg
aggatatctacttcctattatcaaagataataagaatgttgccataggcaaatcctcaac
gatatcaacctgtttgaagtggatgcctaaacatccactatggccagaatggcacaaaca
gatgataagaggcctattcgtgtcacgaatgggagcatggctaccgaaccttcggaaaca
tccgaagtgtttcaatagtattatgcttcccaaattcttcgggggctatggcttagccat
gtcagacctcgaagaatatacggcctatacaaaagcctcccgaccactacagtggatcat
cgccgcagtatgtgacgaccatccacaatggagggaagggatcagggaactttcccggtt
aaaccggaacctctcgaagaggggagacacaaagtgtctaaagttcgaacaagacatcat
tgagcaactcatgatggtcttgaatgatcgtctgagttggaaacagctcgaagagaagtt
tccatctcctcatggtccacgagggacagtagcagaagcccagcgggcgggctacatgtc
cataagacgatttgccgatgaggcgacacgaggtgtcattttccaaaacttagtttcgga
acctcataagatctccaattttaacacacaaccctataggaaaactatgggaattgtgtg
ggaaaaattggaggcccttggcattgataaatgctcgcgaatcttagattccgacgagta
tcgatcaacgaaggctaaagtaaacgtagatttttactttaacacccaagagattacttg
tgcagatatagggttctgggacccggagaatccggagactgagacctgggagtttattga
tgttagttttgaaaaactatacaccatgaaccttccaactctcagaattcccgatagatt
cctctttcattcgaagaatgaagagttatactacggggagtccaaagaactggacacggt
tcctacggaaccggagacataatgtcttagagtcctccagtcactaagtggctggattac
ctctttgggttctgtcgaagacgggtcccgaaggagttccaccgacaacatcacgca
>SRR20668483_Pvivax_Thailand_2016
atggaagagtatacctacatccaagcaacacaccctcgggatgttgtcggtgtagggtat
tcacccttttacgattaccttccgatactttcgacgaaagtacaaccggatggaaaaaga
cttcgtctttataccatcccggaaggaaccatacttcaacgatcccatggtggacaatcc
ttaggaaagttaccatgggaacagggaggctccttctcgacgagaaggaggaaactcctt
agagttgtactcacaaagtccttgggcctacggcccaccgtcgttgatatcctattgacg
aggtcaattaggcattttcaacggatagagggagccatcaatgctgtcgtagacagcttg
gtgtgctctgaccctaccatgttcctcctcgaagagaaggaaaatgcaaacatcttcagg
gacttagtccggaagatgttttatgttggtactttcaatctcgaccttctggtggatgat
tggaagaacttctcccgatctctatttcatcaatatgctgaaacagaggtcataggtggg
aggcctactatcagtaggaccaacatctataagagacttcttggagtctctaccttcaag
aatctggactcatctttcagatcgttccaaattcttggccacctactctctacacgccaa
tttccctttatgggaaagcggtgcgaagagaaatctcttaagaggtttgaggaagtcgtg
acttccctccacgaagtgaaggcgtcacacctcagtaggatgggagaagccgccttctac
ataggtagaaagtgccgcctctatcatgtcccacataatgtaggacatttttccattaat
agttcgggagactacgaattctccacctccgaaggagggaacgccttaggcgttcgaaca
ttaatgattgaggtattgggaaggaagtctgatatcgcggaggagatgaccccttggggt
tatatccaacacgatatgaaccttgagatttggaggtatctctatagagatacccccatt
ctcgagggttccttccttgaacctcttacttcaggttttccgaaggaacaacctggccgc
atgaggggccttgacgaagtcattggccgtcaactcatgtatgctgcctggaagaaaagt
gtccaagtacctacggtacgctgtagcacagtggccgaaatgggtaataaggcccgtatc
gtcaccgtgggtccagcatggctgcagatcctgcaggcacctttggcgcacactttaaaa
cacatgatgtggaatcacccatctgtgttctccagctttcatcggcaggaccaagcttgg
atggcggtcataatgatctccaaatccaagttgtcggacttcgacgaagttctgtcctcc
gatttaaaggacgcgacgaatgctcaaggtatcaccttgactcgtcaccttgtgaggcaa
tttctaaggggttatggtctacgaccaaatccctacgttgacttcgtaatcgatcttatt
ggacctcgagagattgtcctcccgacgggacgacgtattctctcgcgcagaggtgtcatg
atgggtgaacccatggcgaagccatgtctcacacttctgaacctctgtgtggaatattgc
gcatggcgcaagtacaaagttaaacatgaccgagcgaacctccatcggaggctcttccat
attgggggagacgatcacttagtggtcggtcctcggccctatcttaactacatgaccaag
ttccatcttctgtctggttcccaaatagaaggtggagtacacggtacctctcgtatagcg
gtacgctacgtagagagagtactattcatagggaatttctcgaagaggaaaccccatgat
cccaagaattatccagaatcgatgattgtggagaccataaaggtcagaattcttgaacga
ggatatctacttcctattatcaaagataataagaatgttgccataggcaaatcctcaacg
atatcaacctgtttgaagtggatgcctaaacatccactatggccagaatggcacaaacag
atgataagaggcctattcgtgtcacgaatgggagcatggctaccgaaccttcggaaacat
ccgaagtgtttcaatagtattatgcttcccaaattcttcgggggctatggcttagccatg
tcagacctcgaagaatatacggcctatacaaaagcctcccgaccactacagtggatcatc
gccgcagtatgtgacgaccatccacaatggagggaagggatcagggaactttcccggtta
aaccggaacctctcgaagaggggagacacaaagtgtctaaagttcgaacaagacatcatt
gagcaactcatgatggtcttgaatgatcgtctgagttggaaacagctcgaagagaagttt
ccatctcctcatggtccacgagggacagtagcagaagcccagcgggcgggctacatgtcc
ataagacgatttgccgatgaggcgacacgaggtgtcattttccaaaacttagtttcggaa
cctcataagatctccaattttaacacacaaccctataggaaaactatgggaattgtgtgg
gaaaaattggaggcccttggcattgataaatgctcgcgaatcttagattccgacgagtat
cgatcaacgaaggctaaagtaaacgtagatttttactttaacacccaagagattacttgt
gcagatatagggttctgggacccggagaatccggagactgagacctgggagtttattgat
gttagttttgaaaaactatacaccatgaaccttccaactctcagaattcccgatagattc
ctctttcattcgaagaatgaagagttatactacggggagtccaaagaactggacacggtt
cctacggaaccggagacataatgtcttagagtcctccagtcactaagtggctggattacc
tctttgggttctgtcgaagacgggtcccgaaggagttccaccgacaacatcacgcatc
>SRR20668484_Pvivax_Thailand_2016
atggaagagtatacctacatccaagcaacacaccctcgggatgttgtcggtgtagggtat
tcacccttttacgattaccttccgatactttcgacgaaagtacaaccggatggaaaaaga
cttcgtctttataccatcccggaaggaaccatacttcaacgatcccatggtggacaatcc
ttaggaaagttaccatgggaacagggaggctccttctcgacgagaaggaggaaactcctt
agagttgtactcacaaagtccttgggcctacggcccaccgtcgttgatatcctattgacg
aggtcaattaggcattttcaacggatagagggagccatcaatgctgtcgtagacagcttg
gtgtgctctgaccctaccatgttcctcctcgaagagaaggaaaatgcaaacatcttcagg
gacttagtccggaagatgttttatgttggtactttcaatctcgaccttctggtggatgat
tggaagaacttctcccgatctctatttcatcaatatgctgaaacagaggtcataggtggg
aggcctactatcagtaggaccaacatctataagagacttcttggagtctctaccttcaag
aatctggactcatctttcagatcgttccaaattcttggccacctactctctacacgccaa
tttccctttatgggaaagcggtgcgaagagaaatctcttaagaggtttgaggaagtcgtg
acttccctccacgaagtgaaggcgtcacacctcagtaggatgggagaagccgccttctac
ataggtagaaagtgccgcctctatcatgtcccacataatgtaggacatttttccattaat
agttcgggagactacgaattctccacctccgaaggagggaacgccttaggcgttcgaaca
ttaatgattgaggtattgggaaggaagtctgatatcgcggaggagatgaccccttggggt
tatatccaacacgatatgaaccttgagatttggaggtatctctatagagatacccccatt
ctcgagggttccttccttgaacctcttacttcaggttttccgaaggaacaacctggccgc
atgaggggccttgacgaagtcattggccgtcaactcatgtatgctgcctggaagaaaagt
gtccaagtacctacggtacgctgtagcacagtggccgaaatgggtaataaggcccgtatc
gtcaccgtgggtccagcatggctgcagatcctgcaggcacctttggcgcacactttaaaa
cacatgatgtggaatcacccatctgtgttctccagctttcatcggcaggaccaagcttgg
atggcggtcataatgatctccaaatccaagttgtcggacttcgacgaagttctgtcctcc
gatttaaaggacgcgacgaatgctcaaggtatcaccttgactcgtcaccttgtgaggcaa
tttctaaggggttatggtctacgaccaaatccctacgttgacttcgtaatcgatcttatt
ggacctcgagagattgtcctcccgacgggacgacgtattctctcgcgcagaggtgtcatg
atgggtgaacccatggcgaagccatgtctcacacttctgaacctctgtgtggaatattgc
gcatggcgcaagtacaaagttaaacatgaccgagcgaacctccatcggaggctcttccat
attgggggagacgatcacttagtggtcggtcctcggccctatcttaactacatgaccaag
ttccatcttctgtctggttcccaaatagaaggtggagtacacggtacctctcgtatagcg
gtacgctacgtagagagagtactattcatagggaatttctcgaagaggaaaccccatgat
cccaagaattatccagaatcgatgattgtggagaccataaaggtcagaattcttgaacga
ggatatctacttcctattatcaaagataataagaatgttgccataggcaaatcctcaacg
atatcaacctgtttgaagtggatgcctaaacatccactatggccagaatggcacaaacag
atgataagaggcctattcgtgtcacgaatgggagcatggctaccgaaccttcggaaacat
ccgaagtgtttcaatagtattatgcttcccaaattcttcgggggctatggcttagccatg
tcagacctcgaagaatatacggcctatacaaaagcctcccgaccactacagtggatcatc
gccgcagtatgtgacgaccatccacaatggagggaagggatcagggaactttcccggtta
aaccggaacctctcgaagaggggagacacaaagtgtctaaagttcgaacaagacatcatt
gagcaactcatgatggtcttgaatgatcgtctgagttggaaacagctcgaagagaagttt
ccatctcctcatggtccacgagggacagtagcagaagcccagcgggcgggctacatgtcc
ataagacgatttgccgatgaggcgacacgaggtgtcattttccaaaacttagtttcggaa
cctcataagatctccaattttaacacacaaccctataggaaaactatgggaattgtgtgg
gaaaaattggaggcccttggcattgataaatgctcgcgaatcttagattccgacgagtat
cgatcaacgaaggctaaagtaaacgtagatttttactttaacacccaagagattacttgt
gcagatatagggttctgggacccggagaatccggagactgagacctgggagtttattgat
gttagttttgaaaaactatacaccatgaaccttccaactctcagaattcccgatagattc
ctctttcattcgaagaatgaagagttatactacggggagtccaaagaactggacacggtt
cctacggaaccggagacataatgtcttagagtcctccagtcactaagtggctggattacc
tctttgggttctgtcgaagacgggtcccgaaggagttccaccgacaacatca
>SRR20668485_Pvivax_Thailand_2016
gatggaagagtatacctacatccaagcaacacaccctcgggatgttgtcggtgtagggta
ttcacccttttacgattaccttccgatactttcgacgaaagtacaaccggatggaaaaag
acttcgtctttataccatcccggaaggaaccatacttcaacgatcccatggtggacaatc
cttaggaaagttaccatgggaacagggaggctccttctcgacgagaaggaggaaactcct
tagagttgtactcacaaagtccttgggcctacggcccaccgtcgttgatatcctattgac
gaggtcaattaggcattttcaacggatagagggagccatcaatgctgtcgtagacagctt
ggtgtgctctgaccctaccatgttcctcctcgaagagaaggaaaatgcaaacatcttcag
ggacttagtccggaagatgttttatgttggtactttcaatctcgaccttctggtggatga
ttggaagaacttctcccgatctctatttcatcaatatgctgaaacagaggtcataggtgg
gaggcctactatcagtaggaccaacatctataagagacttcttggagtctctaccttcaa
gaatctggactcatctttcagatcgttccaaattcttggccacctactctctacacgcca
atttccctttatgggaaagcggtgcgaagagaaatctcttaagaggtttgaggaagtcgt
gacttccctccacgaagtgaaggcgtcacacctcagtaggatgggagaagccgccttcta
cataggtagaaagtgccgcctctatcatgtcccacataatgtaggacatttttccattaa
tagttcgggagactacgaattctccacctccgaaggagggaacgccttaggcgttcgaac
attaatgattgaggtattgggaaggaagtctgatatcgcggaggagatgaccccttgggg
ttatatccaacacgatatgaaccttgagatttggaggtatctctatagagatacccccat
tctcgagggttccttccttgaacctcttacttcaggttttccgaaggaacaacctggccg
catgaggggccttgacgaagtcattggccgtcaactcatgtatgctgcctggaagaaaag
tgtccaagtacctacggtacgctgtagcacagtggccgaaatgggtaataaggcccgtat
cgtcaccgtgggtccagcatggctgcagatcctgcaggcacctttggcgcacactttaaa
acacatgatgtggaatcacccatctgtgttctccagctttcatcggcaggaccaagcttg
gatggcggtcataatgatctccaaatccaagttgtcggacttcgacgaagttctgtcctc
cgatttaaaggacgcgacgaatgctcaaggtatcaccttgactcgtcaccttgtgaggca
atttctaaggggttatggtctacgaccaaatccctacgttgacttcgtaatcgatcttat
tggacctcgagagattgtcctcccgacgggacgacgtattctctcgcgcagaggtgtcat
gatgggtgaacccatggcgaagccatgtctcacacttctgaacctctgtgtggaatattg
cgcatggcgcaagtacaaagttaaacatgaccgagcgaacctccatcggaggctcttcca
tattgggggagacgatcacttagtggtcggtcctcggccctatcttaactacatgaccaa
gttccatcttctgtctggttcccaaatagaaggtggagtacacggtacctctcgtatagc
ggtacgctacgtagagagagtactattcatagggaatttctcgaagaggaaaccccatga
tcccaagaattatccagaatcgatgattgtggagaccataaaggtcagaattcttgaacg
aggatatctacttcctattatcaaagataataagaatgttgccataggcaaatcctcaac
gatatcaacctgtttgaagtggatgcctaaacatccactatggccagaatggcacaaaca
gatgataagaggcctattcgtgtcacgaatgggagcatggctaccgaaccttcggaaaca
tccgaagtgtttcaatagtattatgcttcccaaattcttcgggggctatggcttagccat
gtcagacctcgaagaatatacggcctatacaaaagcctcccgaccactacagtggatcat
cgccgcagtatgtgacgaccatccacaatggagggaagggatcagggaactttcccggtt
aaaccggaacctctcgaagaggggagacacaaagtgtctaaagttcgaacaagacatcat
tgagcaactcatgatggtcttgaatgatcgtctgagttggaaacagctcgaagagaagtt
tccatctcctcatggtccacgagggacagtagcagaagcccagcgggcgggctacatgtc
cataagacgatttgccgatgaggcgacacgaggtgtcattttccaaaacttagtttcgga
acctcataagatctccaattttaacacacaaccctataggaaaactatgggaattgtgtg
ggaaaaattggaggcccttggcattgataaatgctcgcgaatcttagattccgacgagta
tcgatcaacgaaggctaaagtaaacgtagatttttactttaacacccaagagattacttg
tgcagatatagggttctgggacccggagaatccggagactgagacctgggagtttattga
tgttagttttgaaaaactatacaccatgaaccttccaactctcagaattcccgatagatt
cctctttcattcgaagaatgaagagttatactacggggagtccaaagaactggacacggt
tcctacggaaccggagacataatgtcttagagtcctccagtcactaagtggctggattac
ctctttgggttctgtcgaagacgggtcccgaaggagttccaccgacaacatcacgcat
>SRR20668486_Pvivax_Thailand_2016
atggaagagtatacctacatccaagcaacacaccctcgggatgttgtcggtgtagggtat
tcacccttttacgattaccttccgatactttcgacgaaagtacaaccggatggaaaaaga
cttcgtctttataccatcccggaaggaaccatacttcaacgatcccatggtggacaatcc
ttaggaaagttaccatgggaacagggaggctccttctcgacgagaaggaggaaactcctt
agagttgtactcacaaagtccttgggcctacggcccaccgtcgttgatatcctattgacg
aggtcaattaggcattttcaacggatagagggagccatcaatgctgtcgtagacagcttg
gtgtgctctgaccctaccatgttcctcctcgaagagaaggaaaatgcaaacatcttcagg
gacttagtccggaagatgttttatgttggtactttcaatctcgaccttctggtggatgat
tggaagaacttctcccgatctctatttcatcaatatgctgaaacagaggtcataggtggg
aggcctactatcagtaggaccaacatctataagagacttcttggagtctctaccttcaag
aatctggactcatctttcagatcgttccaaattcttggccacctactctctacacgccaa
tttccctttatgggaaagcggtgcgaagagaaatctcttaagaggtttgaggaagtcgtg
acttccctccacgaagtgaaggcgtcacacctcagtaggatgggagaagccgccttctac
ataggtagaaagtgccgcctctatcatgtcccacataatgtaggacatttttccattaat
agttcgggagactacgaattctccacctccgaaggagggaacgccttaggcgttcgaaca
ttaatgattgaggtattgggaaggaagtctgatatcgcggaggagatgaccccttggggt
tatatccaacacgatatgaaccttgagatttggaggtatctctatagagatacccccatt
ctcgagggttccttccttgaacctcttacttcaggttttccgaaggaacaacctggccgc
atgaggggccttgacgaagtcattggccgtcaactcatgtatgctgcctggaagaaaagt
gtccaagtacctacggtacgctgtagcacagtggccgaaatgggtaataaggcccgtatc
gtcaccgtgggtccagcatggctgcagatcctgcaggcacctttggcgcacactttaaaa
cacatgatgtggaatcacccatctgtgttctccagctttcatcggcaggaccaagcttgg
atggcggtcataatgatctccaaatccaagttgtcggacttcgacgaagttctgtcctcc
gatttaaaggacgcgacgaatgctcaaggtatcaccttgactcgtcaccttgtgaggcaa
tttctaaggggttatggtctacgaccaaatccctacgttgacttcgtaatcgatcttatt
ggacctcgagagattgtcctcccgacgggacgacgtattctctcgcgcagaggtgtcatg
atgggtgaacccatggcgaagccatgtctcacacttctgaacctctgtgtggaatattgc
gcatggcgcaagtacaaagttaaacatgaccgagcgaacctccatcggaggctcttccat
attgggggagacgatcacttagtggtcggtcctcggccctatcttaactacatgaccaag
ttccatcttctgtctggttcccaaatagaaggtggagtacacggtacctctcgtatagcg
gtacgctacgtagagagagtactattcatagggaatttctcgaagaggaaaccccatgat
cccaagaattatccagaatcgatgattgtggagaccataaaggtcagaattcttgaacga
ggatatctacttcctattatcaaagataataagaatgttgccataggcaaatcctcaacg
atatcaacctgtttgaagtggatgcctaaacatccactatggccagaatggcacaaacag
atgataagaggcctattcgtgtcacgaatgggagcatggctaccgaaccttcggaaacat
ccgaagtgtttcaatagtattatgcttcccaaattcttcgggggctatggcttagccatg
tcagacctcgaagaatatacggcctatacaaaagcctcccgaccactacagtggatcatc
gccgcagtatgtgacgaccatccacaatggagggaagggatcagggaactttcccggtta
aaccggaacctctcgaagaggggagacacaaagtgtctaaagttcgaacaagacatcatt
gagcaactcatgatggtcttgaatgatcgtctgagttggaaacagctcgaagagaagttt
ccatctcctcatggtccacgagggacagtagcagaagcccagcgggcgggctacatgtcc
ataagacgatttgccgatgaggcgacacgaggtgtcattttccaaaacttagtttcggaa
cctcataagatctccaattttaacacacaaccctataggaaaactatgggaattgtgtgg
gaaaaattggaggcccttggcattgataaatgctcgcgaatcttagattccgacgagtat
cgatcaacgaaggctaaagtaaacgtagatttttactttaacacccaagagattacttgt
gcagatatagggttctgggacccggagaatccggagactgagacctgggagtttattgat
gttagttttgaaaaactatacaccatgaaccttccaactctcagaattcccgatagattc
ctctttcattcgaagaatgaagagttatactacggggagtccaaagaactggacacggtt
cctacggaaccggagacataatgtcttagagtcctccagtcactaagtggctggattacc
tctttgggttctgtcgaagacgggtcccgaaggagttccaccgacaacat
>SRR20668487_Pvivax_Thailand_2016
atggaagagtatacctacatccaagcaacacaccctcgggatgttgtcggtgtagggtat
tcacccttttacgattaccttccgatactttcgacgaaagtacaaccggatggaaaaaga
cttcgtctttataccatcccggaaggaaccatacttcaacgatcccatggtggacaatcc
ttaggaaagttaccatgggaacagggaggctccttctcgacgagaaggaggaaactcctt
agagttgtactcacaaagtccttgggcctacggcccaccgtcgttgatatcctattgacg
aggtcaattaggcattttcaacggatagagggagccatcaatgctgtcgtagacagcttg
gtgtgctctgaccctaccatgttcctcctcgaagagaaggaaaatgcaaacatcttcagg
gacttagtccggaagatgttttatgttggtactttcaatctcgaccttctggtggatgat
tggaagaacttctcccgatctctatttcatcaatatgctgaaacagaggtcataggtggg
aggcctactatcagtaggaccaacatctataagagacttcttggagtctctaccttcaag
aatctggactcatctttcagatcgttccaaattcttggccacctactctctacacgccaa
tttccctttatgggaaagcggtgcgaagagaaatctcttaagaggtttgaggaagtcgtg
acttccctccacgaagtgaaggcgtcacacctcagtaggatgggagaagccgccttctac
ataggtagaaagtgccgcctctatcatgtcccacataatgtaggacatttttccattaat
agttcgggagactacgaattctccacctccgaaggagggaacgccttaggcgttcgaaca
ttaatgattgaggtattgggaaggaagtctgatatcgcggaggagatgaccccttggggt
tatatccaacacgatatgaaccttgagatttggaggtatctctatagagatacccccatt
ctcgagggttccttccttgaacctcttacttcaggttttccgaaggaacaacctggccgc
atgaggggccttgacgaagtcattggccgtcaactcatgtatgctgcctggaagaaaagt
gtccaagtacctacggtacgctgtagcacagtggccgaaatgggtaataaggcccgtatc
gtcaccgtgggtccagcatggctgcagatcctgcaggcacctttggcgcacactttaaaa
cacatgatgtggaatcacccatctgtgttctccagctttcatcggcaggaccaagcttgg
atggcggtcataatgatctccaaatccaagttgtcggacttcgacgaagttctgtcctcc
gatttaaaggacgcgacgaatgctcaaggtatcaccttgactcgtcaccttgtgaggcaa
tttctaaggggttatggtctacgaccaaatccctacgttgacttcgtaatcgatcttatt
ggacctcgagagattgtcctcccgacgggacgacgtattctctcgcgcagaggtgtcatg
atgggtgaacccatggcgaagccatgtctcacacttctgaacctctgtgtggaatattgc
gcatggcgcaagtacaaagttaaacatgaccgagcgaacctccatcggaggctcttccat
attgggggagacgatcacttagtggtcggtcctcggccctatcttaactacatgaccaag
ttccatcttctgtctggttcccaaatagaaggtggagtacacggtacctctcgtatagcg
gtacgctacgtagagagagtactattcatagggaatttctcgaagaggaaaccccatgat
cccaagaattatccagaatcgatgattgtggagaccataaaggtcagaattcttgaacga
ggatatctacttcctattatcaaagataataagaatgttgccataggcaaatcctcaacg
atatcaacctgtttgaagtggatgcctaaacatccactatggccagaatggcacaaacag
atgataagaggcctattcgtgtcacgaatgggagcatggctaccgaaccttcggaaacat
ccgaagtgtttcaatagtattatgcttcccaaattcttcgggggctatggcttagccatg
tcagacctcgaagaatatacggcctatacaaaagcctcccgaccactacagtggatcatc
gccgcagtatgtgacgaccatccacaatggagggaagggatcagggaactttcccggtta
aaccggaacctctcgaagaggggagacacaaagtgtctaaagttcgaacaagacatcatt
gagcaactcatgatggtcttgaatgatcgtctgagttggaaacagctcgaagagaagttt
ccatctcctcatggtccacgagggacagtagcagaagcccagcgggcgggctacatgtcc
ataagacgatttgccgatgaggcgacacgaggtgtcattttccaaaacttagtttcggaa
cctcataagatctccaattttaacacacaaccctataggaaaactatgggaattgtgtgg
gaaaaattggaggcccttggcattgataaatgctcgcgaatcttagattccgacgagtat
cgatcaacgaaggctaaagtaaacgtagatttttactttaacacccaagagattacttgt
gcagatatagggttctgggacccggagaatccggagactgagacctgggagtttattgat
gttagttttgaaaaactatacaccatgaaccttccaactctcagaattcccgatagattc
ctctttcattcgaagaatgaagagttatactacggggagtccaaagaactggacacggtt
cctacggaaccggagacataatgtcttagagtcctccagtcactaagtggctggattacc
tctttgggttctgtcgaagacgggtcccgaaggagttccaccgacaacatcacg
>SRR20668488_Pvivax_Thailand_2016
atggaagagtatacctacatccaagcaacacaccctcgggatgttgtcggtgtagggtat
tcacccttttacgattaccttccgatactttcgacgaaagtacaaccggatggaaaaaga
cttcgtctttataccatcccggaaggaaccatacttcaacgatcccatggtggacaatcc
ttaggaaagttaccatgggaacagggaggctccttctcgacgagaaggaggaaactcctt
agagttgtactcacaaagtccttgggcctacggcccaccgtcgttgatatcctattgacg
aggtcaattaggcattttcaacggatagagggagccatcaatgctgtcgtagacagcttg
gtgtgctctgaccctaccatgttcctcctcgaagagaaggaaaatgcaaacatcttcagg
gacttagtccggaagatgttttatgttggtactttcaatctcgaccttctggtggatgat
tggaagaacttctcccgatctctatttcatcaatatgctgaaacagaggtcataggtggg
aggcctactatcagtaggaccaacatctataagagacttcttggagtctctaccttcaag
aatctggactcatctttcagatcgttccaaattcttggccacctactctctacacgccaa
tttccctttatgggaaagcggtgcgaagagaaatctcttaagaggtttgaggaagtcgtg
acttccctccacgaagtgaaggcgtcacacctcagtaggatgggagaagccgccttctac
ataggtagaaagtgccgcctctatcatgtcccacataatgtaggacatttttccattaat
agttcgggagactacgaattctccacctccgaaggagggaacgccttaggcgttcgaaca
ttaatgattgaggtattgggaaggaagtctgatatcgcggaggagatgaccccttggggt
tatatccaacacgatatgaaccttgagatttggaggtatctctatagagatacccccatt
ctcgagggttccttccttgaacctcttacttcaggttttccgaaggaacaacctggccgc
atgaggggccttgacgaagtcattggccgtcaactcatgtatgctgcctggaagaaaagt
gtccaagtacctacggtacgctgtagcacagtggccgaaatgggtaataaggcccgtatc
gtcaccgtgggtccagcatggctgcagatcctgcaggcacctttggcgcacactttaaaa
cacatgatgtggaatcacccatctgtgttctccagctttcatcggcaggaccaagcttgg
atggcggtcataatgatctccaaatccaagttgtcggacttcgacgaagttctgtcctcc
gatttaaaggacgcgacgaatgctcaaggtatcaccttgactcgtcaccttgtgaggcaa
tttctaaggggttatggtctacgaccaaatccctacgttgacttcgtaatcgatcttatt
ggacctcgagagattgtcctcccgacgggacgacgtattctctcgcgcagaggtgtcatg
atgggtgaacccatggcgaagccatgtctcacacttctgaacctctgtgtggaatattgc
gcatggcgcaagtacaaagttaaacatgaccgagcgaacctccatcggaggctcttccat
attgggggagacgatcacttagtggtcggtcctcggccctatcttaactacatgaccaag
ttccatcttctgtctggttcccaaatagaaggtggagtacacggtacctctcgtatagcg
gtacgctacgtagagagagtactattcatagggaatttctcgaagaggaaaccccatgat
cccaagaattatccagaatcgatgattgtggagaccataaaggtcagaattcttgaacga
ggatatctacttcctattatcaaagataataagaatgttgccataggcaaatcctcaacg
atatcaacctgtttgaagtggatgcctaaacatccactatggccagaatggcacaaacag
atgataagaggcctattcgtgtcacgaatgggagcatggctaccgaaccttcggaaacat
ccgaagtgtttcaatagtattatgcttcccaaattcttcgggggctatggcttagccatg
tcagacctcgaagaatatacggcctatacaaaagcctcccgaccactacagtggatcatc
gccgcagtatgtgacgaccatccacaatggagggaagggatcagggaactttcccggtta
aaccggaacctctcgaagaggggagacacaaagtgtctaaagttcgaacaagacatcatt
gagcaactcatgatggtcttgaatgatcgtctgagttggaaacagctcgaagagaagttt
ccatctcctcatggtccacgagggacagtagcagaagcccagcgggcgggctacatgtcc
ataagacgatttgccgatgaggcgacacgaggtgtcattttccaaaacttagtttcggaa
cctcataagatctccaattttaacacacaaccctataggaaaactatgggaattgtgtgg
gaaaaattggaggcccttggcattgataaatgctcgcgaatcttagattccgacgagtat
cgatcaacgaaggctaaagtaaacgtagatttttactttaacacccaagagattacttgt
gcagatatagggttctgggacccggagaatccggagactgagacctgggagtttattgat
gttagttttgaaaaactatacaccatgaaccttccaactctcagaattcccgatagattc
ctctttcattcgaagaatgaagagttatactacggggagtccaaagaactggacacggtt
cctacggaaccggagacataatgtcttagagtcctccagtcactaagtggctggattacc
tctttgggttctgtcgaagacgggtcccgaaggagttccaccgacaacat
>SRR20668489_Pvivax_Thailand_2016
atggaagagtatacctacatccaagcaacacaccctcgggatgttgtcggtgtagggtat
tcacccttttacgattaccttccgatactttcgacgaaagtacaaccggatggaaaaaga
cttcgtctttataccatcccggaaggaaccatacttcaacgatcccatggtggacaatcc
ttaggaaagttaccatgggaacagggaggctccttctcgacgagaaggaggaaactcctt
agagttgtactcacaaagtccttgggcctacggcccaccgtcgttgatatcctattgacg
aggtcaattaggcattttcaacggatagagggagccatcaatgctgtcgtagacagcttg
gtgtgctctgaccctaccatgttcctcctcgaagagaaggaaaatgcaaacatcttcagg
gacttagtccggaagatgttttatgttggtactttcaatctcgaccttctggtggatgat
tggaagaacttctcccgatctctatttcatcaatatgctgaaacagaggtcataggtggg
aggcctactatcagtaggaccaacatctataagagacttcttggagtctctaccttcaag
aatctggactcatctttcagatcgttccaaattcttggccacctactctctacacgccaa
tttccctttatgggaaagcggtgcgaagagaaatctcttaagaggtttgaggaagtcgtg
acttccctccacgaagtgaaggcgtcacacctcagtaggatgggagaagccgccttctac
ataggtagaaagtgccgcctctatcatgtcccacataatgtaggacatttttccattaat
agttcgggagactacgaattctccacctccgaaggagggaacgccttaggcgttcgaaca
ttaatgattgaggtattgggaaggaagtctgatatcgcggaggagatgaccccttggggt
tatatccaacacgatatgaaccttgagatttggaggtatctctatagagatacccccatt
ctcgagggttccttccttgaacctcttacttcaggttttccgaaggaacaacctggccgc
atgaggggccttgacgaagtcattggccgtcaactcatgtatgctgcctggaagaaaagt
gtccaagtacctacggtacgctgtagcacagtggccgaaatgggtaataaggcccgtatc
gtcaccgtgggtccagcatggctgcagatcctgcaggcacctttggcgcacactttaaaa
cacatgatgtggaatcacccatctgtgttctccagctttcatcggcaggaccaagcttgg
atggcggtcataatgatctccaaatccaagttgtcggacttcgacgaagttctgtcctcc
gatttaaaggacgcgacgaatgctcaaggtatcaccttgactcgtcaccttgtgaggcaa
tttctaaggggttatggtctacgaccaaatccctacgttgacttcgtaatcgatcttatt
ggacctcgagagattgtcctcccgacgggacgacgtattctctcgcgcagaggtgtcatg
atgggtgaacccatggcgaagccatgtctcacacttctgaacctctgtgtggaatattgc
gcatggcgcaagtacaaagttaaacatgaccgagcgaacctccatcggaggctcttccat
attgggggagacgatcacttagtggtcggtcctcggccctatcttaactacatgaccaag
ttccatcttctgtctggttcccaaatagaaggtggagtacacggtacctctcgtatagcg
gtacgctacgtagagagagtactattcatagggaatttctcgaagaggaaaccccatgat
cccaagaattatccagaatcgatgattgtggagaccataaaggtcagaattcttgaacga
ggatatctacttcctattatcaaagataataagaatgttgccataggcaaatcctcaacg
atatcaacctgtttgaagtggatgcctaaacatccactatggccagaatggcacaaacag
atgataagaggcctattcgtgtcacgaatgggagcatggctaccgaaccttcggaaacat
ccgaagtgtttcaatagtattatgcttcccaaattcttcgggggctatggcttagccatg
tcagacctcgaagaatatacggcctatacaaaagcctcccgaccactacagtggatcatc
gccgcagtatgtgacgaccatccacaatggagggaagggatcagggaactttcccggtta
aaccggaacctctcgaagaggggagacacaaagtgtctaaagttcgaacaagacatcatt
gagcaactcatgatggtcttgaatgatcgtctgagttggaaacagctcgaagagaagttt
ccatctcctcatggtccacgagggacagtagcagaagcccagcgggcgggctacatgtcc
ataagacgatttgccgatgaggcgacacgaggtgtcattttccaaaacttagtttcggaa
cctcataagatctccaattttaacacacaaccctataggaaaactatgggaattgtgtgg
gaaaaattggaggcccttggcattgataaatgctcgcgaatcttagattccgacgagtat
cgatcaacgaaggctaaagtaaacgtagatttttactttaacacccaagagattacttgt
gcagatatagggttctgggacccggagaatccggagactgagacctgggagtttattgat
gttagttttgaaaaactatacaccatgaaccttccaactctcagaattcccgatagattc
ctctttcattcgaagaatgaagagttatactacggggagtccaaagaactggacacggtt
cctacggaaccggagacataatgtcttagagtcctccagtcactaagtggctggattacc
tctttgggttctgtcgaagacgggtcccgaaggagttccaccgacaacatcacgc
>SRR20668490_Pvivax_Thailand_2016
gatggaagagtatacctacatccaagcaacacaccctcgggatgttgtcggtgtagggta
ttcacccttttacgattaccttccgatactttcgacgaaagtacaaccggatggaaaaag
acttcgtctttataccatcccggaaggaaccatacttcaacgatcccatggtggacaatc
cttaggaaagttaccatgggaacagggaggctccttctcgacgagaaggaggaaactcct
tagagttgtactcacaaagtccttgggcctacggcccaccgtcgttgatatcctattgac
gaggtcaattaggcattttcaacggatagagggagccatcaatgctgtcgtagacagctt
ggtgtgctctgaccctaccatgttcctcctcgaagagaaggaaaatgcaaacatcttcag
ggacttagtccggaagatgttttatgttggtactttcaatctcgaccttctggtggatga
ttggaagaacttctcccgatctctatttcatcaatatgctgaaacagaggtcataggtgg
gaggcctactatcagtaggaccaacatctataagagacttcttggagtctctaccttcaa
gaatctggactcatctttcagatcgttccaaattcttggccacctactctctacacgcca
atttccctttatgggaaagcggtgcgaagagaaatctcttaagaggtttgaggaagtcgt
gacttccctccacgaagtgaaggcgtcacacctcagtaggatgggagaagccgccttcta
cataggtagaaagtgccgcctctatcatgtcccacataatgtaggacatttttccattaa
tagttcgggagactacgaattctccacctccgaaggagggaacgccttaggcgttcgaac
attaatgattgaggtattgggaaggaagtctgatatcgcggaggagatgaccccttgggg
ttatatccaacacgatatgaaccttgagatttggaggtatctctatagagatacccccat
tctcgagggttccttccttgaacctcttacttcaggttttccgaaggaacaacctggccg
catgaggggccttgacgaagtcattggccgtcaactcatgtatgctgcctggaagaaaag
tgtccaagtacctacggtacgctgtagcacagtggccgaaatgggtaataaggcccgtat
cgtcaccgtgggtccagcatggctgcagatcctgcaggcacctttggcgcacactttaaa
acacatgatgtggaatcacccatctgtgttctccagctttcatcggcaggaccaagcttg
gatggcggtcataatgatctccaaatccaagttgtcggacttcgacgaagttctgtcctc
cgatttaaaggacgcgacgaatgctcaaggtatcaccttgactcgtcaccttgtgaggca
atttctaaggggttatggtctacgaccaaatccctacgttgacttcgtaatcgatcttat
tggacctcgagagattgtcctcccgacgggacgacgtattctctcgcgcagaggtgtcat
gatgggtgaacccatggcgaagccatgtctcacacttctgaacctctgtgtggaatattg
cgcatggcgcaagtacaaagttaaacatgaccgagcgaacctccatcggaggctcttcca
tattgggggagacgatcacttagtggtcggtcctcggccctatcttaactacatgaccaa
gttccatcttctgtctggttcccaaatagaaggtggagtacacggtacctctcgtatagc
ggtacgctacgtagagagagtactattcatagggaatttctcgaagaggaaaccccatga
tcccaagaattatccagaatcgatgattgtggagaccataaaggtcagaattcttgaacg
aggatatctacttcctattatcaaagataataagaatgttgccataggcaaatcctcaac
gatatcaacctgtttgaagtggatgcctaaacatccactatggccagaatggcacaaaca
gatgataagaggcctattcgtgtcacgaatgggagcatggctaccgaaccttcggaaaca
tccgaagtgtttcaatagtattatgcttcccaaattcttcgggggctatggcttagccat
gtcagacctcgaagaatatacggcctatacaaaagcctcccgaccactacagtggatcat
cgccgcagtatgtgacgaccatccacaatggagggaagggatcagggaactttcccggtt
aaaccggaacctctcgaagaggggagacacaaagtgtctaaagttcgaacaagacatcat
tgagcaactcatgatggtcttgaatgatcgtctgagttggaaacagctcgaagagaagtt
tccatctcctcatggtccacgagggacagtagcagaagcccagcgggcgggctacatgtc
cataagacgatttgccgatgaggcgacacgaggtgtcattttccaaaacttagtttcgga
acctcataagatctccaattttaacacacaaccctataggaaaactatgggaattgtgtg
ggaaaaattggaggcccttggcattgataaatgctcgcgaatcttagattccgacgagta
tcgatcaacgaaggctaaagtaaacgtagatttttactttaacacccaagagattacttg
tgcagatatagggttctgggacccggagaatccggagactgagacctgggagtttattga
tgttagttttgaaaaactatacaccatgaaccttccaactctcagaattcccgatagatt
cctctttcattcgaagaatgaagagttatactacggggagtccaaagaactggacacggt
tcctacggaaccggagacataatgtcttagagtcctccagtcactaagtggctggattac
ctctttgggttctgtcgaagacgggtcccgaaggagttccaccgacaacatc
>SRR20668491_Pvivax_Thailand_2016
atggaagagtatacctacatccaagcaacacaccctcgggatgttgtcggtgtagggtat
tcacccttttacgattaccttccgatactttcgacgaaagtacaaccggatggaaaaaga
cttcgtctttataccatcccggaaggaaccatacttcaacgatcccatggtggacaatcc
ttaggaaagttaccatgggaacagggaggctccttctcgacgagaaggaggaaactcctt
agagttgtactcacaaagtccttgggcctacggcccaccgtcgttgatatcctattgacg
aggtcaattaggcattttcaacggatagagggagccatcaatgctgtcgtagacagcttg
gtgtgctctgaccctaccatgttcctcctcgaagagaaggaaaatgcaaacatcttcagg
gacttagtccggaagatgttttatgttggtactttcaatctcgaccttctggtggatgat
tggaagaacttctcccgatctctatttcatcaatatgctgaaacagaggtcataggtggg
aggcctactatcagtaggaccaacatctataagagacttcttggagtctctaccttcaag
aatctggactcatctttcagatcgttccaaattcttggccacctactctctacacgccaa
tttccctttatgggaaagcggtgcgaagagaaatctcttaagaggtttgaggaagtcgtg
acttccctccacgaagtgaaggcgtcacacctcagtaggatgggagaagccgccttctac
ataggtagaaagtgccgcctctatcatgtcccacataatgtaggacatttttccattaat
agttcgggagactacgaattctccacctccgaaggagggaacgccttaggcgttcgaaca
ttaatgattgaggtattgggaaggaagtctgatatcgcggaggagatgaccccttggggt
tatatccaacacgatatgaaccttgagatttggaggtatctctatagagatacccccatt
ctcgagggttccttccttgaacctcttacttcaggttttccgaaggaacaacctggccgc
atgaggggccttgacgaagtcattggccgtcaactcatgtatgctgcctggaagaaaagt
gtccaagtacctacggtacgctgtagcacagtggccgaaatgggtaataaggcccgtatc
gtcaccgtgggtccagcatggctgcagatcctgcaggcacctttggcgcacactttaaaa
cacatgatgtggaatcacccatctgtgttctccagctttcatcggcaggaccaagcttgg
atggcggtcataatgatctccaaatccaagttgtcggacttcgacgaagttctgtcctcc
gatttaaaggacgcgacgaatgctcaaggtatcaccttgactcgtcaccttgtgaggcaa
tttctaaggggttatggtctacgaccaaatccctacgttgacttcgtaatcgatcttatt
ggacctcgagagattgtcctcccgacgggacgacgtattctctcgcgcagaggtgtcatg
atgggtgaacccatggcgaagccatgtctcacacttctgaacctctgtgtggaatattgc
gcatggcgcaagtacaaagttaaacatgaccgagcgaacctccatcggaggctcttccat
attgggggagacgatcacttagtggtcggtcctcggccctatcttaactacatgaccaag
ttccatcttctgtctggttcccaaatagaaggtggagtacacggtacctctcgtatagcg
gtacgctacgtagagagagtactattcatagggaatttctcgaagaggaaaccccatgat
cccaagaattatccagaatcgatgattgtggagaccataaaggtcagaattcttgaacga
ggatatctacttcctattatcaaagataataagaatgttgccataggcaaatcctcaacg
atatcaacctgtttgaagtggatgcctaaacatccactatggccagaatggcacaaacag
atgataagaggcctattcgtgtcacgaatgggagcatggctaccgaaccttcggaaacat
ccgaagtgtttcaatagtattatgcttcccaaattcttcgggggctatggcttagccatg
tcagacctcgaagaatatacggcctatacaaaagcctcccgaccactacagtggatcatc
gccgcagtatgtgacgaccatccacaatggagggaagggatcagggaactttcccggtta
aaccggaacctctcgaagaggggagacacaaagtgtctaaagttcgaacaagacatcatt
gagcaactcatgatggtcttgaatgatcgtctgagttggaaacagctcgaagagaagttt
ccatctcctcatggtccacgagggacagtagcagaagcccagcgggcgggctacatgtcc
ataagacgatttgccgatgaggcgacacgaggtgtcattttccaaaacttagtttcggaa
cctcataagatctccaattttaacacacaaccctataggaaaactatgggaattgtgtgg
gaaaaattggaggcccttggcattgataaatgctcgcgaatcttagattccgacgagtat
cgatcaacgaaggctaaagtaaacgtagatttttactttaacacccaagagattacttgt
gcagatatagggttctgggacccggagaatccggagactgagacctgggagtttattgat
gttagttttgaaaaactatacaccatgaaccttccaactctcagaattcccgatagattc
ctctttcattcgaagaatgaagagttatactacggggagtccaaagaactggacacggtt
cctacggaaccggagacataatgtcttagagtcctccagtcactaagtggctggattacc
tctttgggttctgtcgaagacgggtcccgaaggagttccaccgacaacatcacgcatccg
agagatcggaagagcac
>SRR20668492_Pvivax_Thailand_2016
tttcatcaatatgctgaaacagaggtcataggtgggaggcctactatcagtaggaccaac
atctataagagacttcttggagtctctaccttcaagaatctggactcatctttcagatcg
ttccaaattcttggccacctactctctacacgccaatttccctttatgggaaagcggtgc
gaagagaaatctcttaagaggtttgaggaagtcgtgacttccctccacgaagtgaaggcg
tcacacctcagtaggatgggagaagccgccttctacataggtagaaagtgccgcctctat
catgtcccacataatgtaggacatttttccattaatagttcgggagactacgaattctcc
acctccgaaggagggaacgccttaggcgttcgaacattaatgattgaggtattgggaagg
aagtctgatatcgcggaggagatgaccccttggggttatatccaacacgatatgaacctt
gagatttggaggtatctctatagagatacccccattctcgagggttccttccttgaacct
cttacttcaggttttccgaaggaacaacctggccgcatgaggggccttgacgaagtcatt
ggccgtcaactcatgtatgctgcctggaagaaaagtgtccaagtacctacggtacgctgt
agcacagtggccgaaatgggtaataaggcccgtatcgtcaccgtgggtccagcatggctg
cagatcctgcaggcacctttggcgcacactttaaaacacatgatgtggaatcacccatct
gtgttctccagctttcatcggcaggaccaagcttggatggcggtcataatgatctccaaa
tccaagttgtcggacttcgacgaagttctgtcctccgatttaaaggacgcgacgaatgct
caaggtatcaccttgactcgtcaccttgtgaggcaatttctaaggggttatggtctacga
ccaaatccctacgttgacttcgtaatcgatcttattggacctcgagagattgtcctcccg
acgggacgacgtattctctcgcgcagaggtgtcatgatgggtgaacccatggcgaagcca
tgtctcacacttctgaacctctgtgtggaatattgcgcatggcgcaagtacaaagttaaa
catgaccgagcgaacctccatcggaggctcttccatattgggggagacgatcacttagtg
gtcggtcctcggccctatcttaactacatgaccaagttccatcttctgtctggttcccaa
atagaaggtggagtacacggtacctctcgtatagcggtacgctacgtagagagagtacta
ttcatagggaatttctcgaagaggaaaccccatgatcccaagaattatccagaatcgatg
attgtggagaccataaaggtcagaattcttgaacgaggatatctacttcctattatcaaa
gataataagaatgttgccataggcaaatcctcaacgatatcaacctgtttgaagtggatg
cctaaacatccactatggccagaatggcacaaacagatgataagaggcctattcgtgtca
cgaatgggagcatggctaccgaaccttcggaaacatccgaagtgtttcaatagtattatg
cttcccaaattcttcgggggctatggcttagccatgtcagacctcgaagaatatacggcc
tatacaaaagcctcccgaccactacagtggatcatcgccgcagtatgtgacgaccatcca
caatggagggaagggatcagggaactttcccggttaaaccggaacctctcgaagagggga
gacacaaagtgtctaaagttcgaacaagacatcattgagcaactcatgatggtcttgaat
gatcgtctgagttggaaacagctcgaagagaagtttccatctcctcatggtccacgaggg
acagtagcagaagcccagcgggcgggctacatgtccataagacgatttgccgatgaggcg
acacgaggtgtcattttccaaaacttagtttcggaacctcataagatctccaattttaac
acacaaccctataggaaaactatgggaattgtgtgggaaaaattggaggcccttggcatt
gataaatgctcgcgaatcttagattccgacgagtatcgatcaacgaaggctaaagtaaac
gtagatttttactttaacacccaagagattacttgtgcagatatagggttctgggacccg
gagaatccggagactgagacctgggagtttattgatgttagttttgaaaaactatacacc
atgaaccttccaactctcagaattcccgatagattcctctttcattcgaagaatgaagag
ttatactacggggagtccaaagaactggacacggttcctacggaaccggagacataatgt
cttagagtcctccagtcactaagtggctggattacctctttgggttctgtcgaagacggg
tcccgaaggagttccaccgacaacatcacgcat
>SRR20668493_Pvivax_Thailand_2016
cgtgatggaagagtatacctacatccaagcaacacaccctcgggatgttgtcggtgtagg
gtattcacccttttacgattaccttccgatactttcgacgaaagtacaaccggatggaaa
aagacttcgtctttataccatcccggaaggaaccatacttcaacgatcccatggtggaca
atccttaggaaagttaccatgggaacagggaggctccttctcgacgagaaggaggaaact
ccttagagttgtactcacaaagtccttgggcctacggcccaccgtcgttgatatcctatt
gacgaggtcaattaggcattttcaacggatagagggagccatcaatgctgtcgtagacag
cttggtgtgctctgaccctaccatgttcctcctcgaagagaaggaaaatgcaaacatctt
cagggacttagtccggaagatgttttatgttggtactttcaatctcgaccttctggtgga
tgattggaagaacttctcccgatctctatttcatcaatatgctgaaacagaggtcatagg
tgggaggcctactatcagtaggaccaacatctataagagacttcttggagtctctacctt
caagaatctggactcatctttcagatcgttccaaattcttggccacctactctctacacg
ccaatttccctttatgggaaagcggtgcgaagagaaatctcttaagaggtttgaggaagt
cgtgacttccctccacgaagtgaaggcgtcacacctcagtaggatgggagaagccgcctt
ctacataggtagaaagtgccgcctctatcatgtcccacataatgtaggacatttttccat
taatagttcgggagactacgaattctccacctccgaaggagggaacgccttaggcgttcg
aacattaatgattgaggtattgggaaggaagtctgatatcgcggaggagatgaccccttg
gggttatatccaacacgatatgaaccttgagatttggaggtatctctatagagatacccc
cattctcgagggttccttccttgaacctcttacttcaggttttccgaaggaacaacctgg
ccgcatgaggggccttgacgaagtcattggccgtcaactcatgtatgctgcctggaagaa
aagtgtccaagtacctacggtacgctgtagcacagtggccgaaatgggtaataaggcccg
tatcgtcaccgtgggtccagcatggctgcagatcctgcaggcacctttggcgcacacttt
aaaacacatgatgtggaatcacccatctgtgttctccagctttcatcggcaggaccaagc
ttggatggcggtcataatgatctccaaatccaagttgtcggacttcgacgaagttctgtc
ctccgatttaaaggacgcgacgaatgctcaaggtatcaccttgactcgtcaccttgtgag
gcaatttctaaggggttatggtctacgaccaaatccctacgttgacttcgtaatcgatct
tattggacctcgagagattgtcctcccgacgggacgacgtattctctcgcgcagaggtgt
catgatgggtgaacccatggcgaagccatgtctcacacttctgaacctctgtgtggaata
ttgcgcatggcgcaagtacaaagttaaacatgaccgagcgaacctccatcggaggctctt
ccatattgggggagacgatcacttagtggtcggtcctcggccctatcttaactacatgac
caagttccatcttctgtctggttcccaaatagaaggtggagtacacggtacctctcgtat
agcggtacgctacgtagagagagtactattcatagggaatttctcgaagaggaaacccca
tgatcccaagaattatccagaatcgatgattgtggagaccataaaggtcagaattcttga
acgaggatatctacttcctattatcaaagataataagaatgttgccataggcaaatcctc
aacgatatcaacctgtttgaagtggatgcctaaacatccactatggccagaatggcacaa
acagatgataagaggcctattcgtgtcacgaatgggagcatggctaccgaaccttcggaa
acatccgaagtgtttcaatagtattatgcttcccaaattcttcgggggctatggcttagc
catgtcagacctcgaagaatatacggcctatacaaaagcctcccgaccactacagtggat
catcgccgcagtatgtgacgaccatccacaatggagggaagggatcagggaactttcccg
gttaaaccggaacctctcgaagaggggagacacaaagtgtctaaagttcgaacaagacat
cattgagcaactcatgatggtcttgaatgatcgtctgagttggaaacagctcgaagagaa
gtttccatctcctcatggtccacgagggacagtagcagaagcccagcgggcgggctacat
gtccataagacgatttgccgatgaggcgacacgaggtgtcattttccaaaacttagtttc
ggaacctcataagatctccaattttaacacacaaccctataggaaaactatgggaattgt
gtgggaaaaattggaggcccttggcattgataaatgctcgcgaatcttagattccgacga
gtatcgatcaacgaaggctaaagtaaacgtagatttttactttaacacccaagagattac
ttgtgcagatatagggttctgggacccggagaatccggagactgagacctgggagtttat
tgatgttagttttgaaaaactatacaccatgaaccttccaactctcagaattcccgatag
attcctctttcattcgaagaatgaagagttatactacggggagtccaaagaactggacac
ggttcctacggaaccggagacataatgtcttagagtcctccagtcactaagtggctggat
tacctctttgggttctgtcgaagacgggtcccgaaggagttccaccgacaacatc
>SRR20668494_Pvivax_Thailand_2016
atggaagagtatacctacatccaagcaacacaccctcgggatgttgtcggtgtagggtat
tcacccttttacgattaccttccgatactttcgacgaaagtacaaccggatggaaaaaga
cttcgtctttataccatcccggaaggaaccatacttcaacgatcccatggtggacaatcc
ttaggaaagttaccatgggaacagggaggctccttctcgacgagaaggaggaaactcctt
agagttgtactcacaaagtccttgggcctacggcccaccgtcgttgatatcctattgacg
aggtcaattaggcattttcaacggatagagggagccatcaatgctgtcgtagacagcttg
gtgtgctctgaccctaccatgttcctcctcgaagagaaggaaaatgcaaacatcttcagg
gacttagtccggaagatgttttatgttggtactttcaatctcgaccttctggtggatgat
tggaagaacttctcccgatctctatttcatcaatatgctgaaacagaggtcataggtggg
aggcctactatcagtaggaccaacatctataagagacttcttggagtctctaccttcaag
aatctggactcatctttcagatcgttccaaattcttggccacctactctctacacgccaa
tttccctttatgggaaagcggtgcgaagagaaatctcttaagaggtttgaggaagtcgtg
acttccctccacgaagtgaaggcgtcacacctcagtaggatgggagaagccgccttctac
ataggtagaaagtgccgcctctatcatgtcccacataatgtaggacatttttccattaat
agttcgggagactacgaattctccacctccgaaggagggaacgccttaggcgttcgaaca
ttaatgattgaggtattgggaaggaagtctgatatcgcggaggagatgaccccttggggt
tatatccaacacgatatgaaccttgagatttggaggtatctctatagagatacccccatt
ctcgagggttccttccttgaacctcttacttcaggttttccgaaggaacaacctggccgc
atgaggggccttgacgaagtcattggccgtcaactcatgtatgctgcctggaagaaaagt
gtccaagtacctacggtacgctgtagcacagtggccgaaatgggtaataaggcccgtatc
gtcaccgtgggtccagcatggctgcagatcctgcaggcacctttggcgcacactttaaaa
cacatgatgtggaatcacccatctgtgttctccagctttcatcggcaggaccaagcttgg
atggcggtcataatgatctccaaatccaagttgtcggacttcgacgaagttctgtcctcc
gatttaaaggacgcgacgaatgctcaaggtatcaccttgactcgtcaccttgtgaggcaa
tttctaaggggttatggtctacgaccaaatccctacgttgacttcgtaatcgatcttatt
ggacctcgagagattgtcctcccgacgggacgacgtattctctcgcgcagaggtgtcatg
atgggtgaacccatggcgaagccatgtctcacacttctgaacctctgtgtggaatattgc
gcatggcgcaagtacaaagttaaacatgaccgagcgaacctccatcggaggctcttccat
attgggggagacgatcacttagtggtcggtcctcggccctatcttaactacatgaccaag
ttccatcttctgtctggttcccaaatagaaggtggagtacacggtacctctcgtatagcg
gtacgctacgtagagagagtactattcatagggaatttctcgaagaggaaaccccatgat
cccaagaattatccagaatcgatgattgtggagaccataaaggtcagaattcttgaacga
ggatatctacttcctattatcaaagataataagaatgttgccataggcaaatcctcaacg
atatcaacctgtttgaagtggatgcctaaacatccactatggccagaatggcacaaacag
atgataagaggcctattcgtgtcacgaatgggagcatggctaccgaaccttcggaaacat
ccgaagtgtttcaatagtattatgcttcccaaattcttcgggggctatggcttagccatg
tcagacctcgaagaatatacggcctatacaaaagcctcccgaccactacagtggatcatc
gccgcagtatgtgacgaccatccacaatggagggaagggatcagggaactttcccggtta
aaccggaacctctcgaagaggggagacacaaagtgtctaaagttcgaacaagacatcatt
gagcaactcatgatggtcttgaatgatcgtctgagttggaaacagctcgaagagaagttt
ccatctcctcatggtccacgagggacagtagcagaagcccagcgggcgggctacatgtcc
ataagacgatttgccgatgaggcgacacgaggtgtcattttccaaaacttagtttcggaa
cctcataagatctccaattttaacacacaaccctataggaaaactatgggaattgtgtgg
gaaaaattggaggcccttggcattgataaatgctcgcgaatcttagattccgacgagtat
cgatcaacgaaggctaaagtaaacgtagatttttactttaacacccaagagattacttgt
gcagatatagggttctgggacccggagaatccggagactgagacctgggagtttattgat
gttagttttgaaaaactatacaccatgaaccttccaactctcagaattcccgatagattc
ctctttcattcgaagaatgaagagttatactacggggagtccaaagaactggacacggtt
cctacggaaccggagacataatgtcttagagtcctccagtcactaagtggctggattacc
tctttgggttctgtcgaagacgggtcccgaaggagttccaccgacaacatc
>SRR20668495_Pvivax_Thailand_2016
tcatcaatatgctgaaacagaggtcataggtgggaggcctactatcagtaggaccaacat
ctataagagacttcttggagtctctaccttcaagaatctggactcatctttcagatcgtt
ccaaattcttggccacctactctctacacgccaatttccctttatgggaaagcggtgcga
agagaaatctcttaagaggtttgaggaagtcgtgacttccctccacgaagtgaaggcgtc
acacctcagtaggatgggagaagccgccttctacataggtagaaagtgccgcctctatca
tgtcccacataatgtaggacatttttccattaatagttcgggagactacgaattctccac
ctccgaaggagggaacgccttaggcgttcgaacattaatgattgaggtattgggaaggaa
gtctgatatcgcggaggagatgaccccttggggttatatccaacacgatatgaaccttga
gatttggaggtatctctatagagatacccccattctcgagggttccttccttgaacctct
tacttcaggttttccgaaggaacaacctggccgcatgaggggccttgacgaagtcattgg
ccgtcaactcatgtatgctgcctggaagaaaagtgtccaagtacctacggtacgctgtag
cacagtggccgaaatgggtaataaggcccgtatcgtcaccgtgggtccagcatggctgca
gatcctgcaggcacctttggcgcacactttaaaacacatgatgtggaatcacccatctgt
gttctccagctttcatcggcaggaccaagcttggatggcggtcataatgatctccaaatc
caagttgtcggacttcgacgaagttctgtcctccgatttaaaggacgcgacgaatgctca
aggtatcaccttgactcgtcaccttgtgaggcaatttctaaggggttatggtctacgacc
aaatccctacgttgacttcgtaatcgatcttattggacctcgagagattgtcctcccgac
gggacgacgtattctctcgcgcagaggtgtcatgatgggtgaacccatggcgaagccatg
tctcacacttctgaacctctgtgtggaatattgcgcatggcgcaagtacaaagttaaaca
tgaccgagcgaacctccatcggaggctcttccatattgggggagacgatcacttagtggt
cggtcctcggccctatcttaactacatgaccaagttccatcttctgtctggttcccaaat
agaaggtggagtacacggtacctctcgtatagcggtacgctacgtagagagagtactatt
catagggaatttctcgaagaggaaaccccatgatcccaagaattatccagaatcgatgat
tgtggagaccataaaggtcagaattcttgaacgaggatatctacttcctattatcaaaga
taataagaatgttgccataggcaaatcctcaacgatatcaacctgtttgaagtggatgcc
taaacatccactatggccagaatggcacaaacagatgataagaggcctattcgtgtcacg
aatgggagcatggctaccgaaccttcggaaacatccgaagtgtttcaatagtattatgct
tcccaaattcttcgggggctatggcttagccatgtcagacctcgaagaatatacggccta
tacaaaagcctcccgaccactacagtggatcatcgccgcagtatgtgacgaccatccaca
atggagggaagggatcagggaactttcccggttaaaccggaacctctcgaagaggggaga
cacaaagtgtctaaagttcgaacaagacatcattgagcaactcatgatggtcttgaatga
tcgtctgagttggaaacagctcgaagagaagtttccatctcctcatggtccacgagggac
agtagcagaagcccagcgggcgggctacatgtccataagacgatttgccgatgaggcgac
acgaggtgtcattttccaaaacttagtttcggaacctcataagatctccaattttaacac
acaaccctataggaaaactatgggaattgtgtgggaaaaattggaggcccttggcattga
taaatgctcgcgaatcttagattccgacgagtatcgatcaacgaaggctaaagtaaacgt
agatttttactttaacacccaagagattacttgtgcagatatagggttctgggacccgga
gaatccggagactgagacctgggagtttattgatgttagttttgaaaaactatacaccat
gaaccttccaactctcagaattcccgatagattcctctttcattcgaagaatgaagagtt
atactacggggagtccaaagaactggacacggttcctacggaaccggagacataatgtct
tagagtcctccagtcactaagtggctggattacctctttgggttctgtcgaagacgggtc
ccgaaggagttccaccgacaacat
>SRR20668496_Pvivax_Thailand_2016
tgcgtgatggaagagtatacctacatccaagcaacacaccctcgggatgttgtcggtgta
gggtattcacccttttacgattaccttccgatactttcgacgaaagtacaaccggatgga
aaaagacttcgtctttataccatcccggaaggaaccatacttcaacgatcccatggtgga
caatccttaggaaagttaccatgggaacagggaggctccttctcgacgagaaggaggaaa
ctccttagagttgtactcacaaagtccttgggcctacggcccaccgtcgttgatatccta
ttgacgaggtcaattaggcattttcaacggatagagggagccatcaatgctgtcgtagac
agcttggtgtgctctgaccctaccatgttcctcctcgaagagaaggaaaatgcaaacatc
ttcagggacttagtccggaagatgttttatgttggtactttcaatctcgaccttctggtg
gatgattggaagaacttctcccgatctctatttcatcaatatgctgaaacagaggtcata
ggtgggaggcctactatcagtaggaccaacatctataagagacttcttggagtctctacc
ttcaagaatctggactcatctttcagatcgttccaaattcttggccacctactctctaca
cgccaatttccctttatgggaaagcggtgcgaagagaaatctcttaagaggtttgaggaa
gtcgtgacttccctccacgaagtgaaggcgtcacacctcagtaggatgggagaagccgcc
ttctacataggtagaaagtgccgcctctatcatgtcccacataatgtaggacatttttcc
attaatagttcgggagactacgaattctccacctccgaaggagggaacgccttaggcgtt
cgaacattaatgattgaggtattgggaaggaagtctgatatcgcggaggagatgacccct
tggggttatatccaacacgatatgaaccttgagatttggaggtatctctatagagatacc
cccattctcgagggttccttccttgaacctcttacttcaggttttccgaaggaacaacct
ggccgcatgaggggccttgacgaagtcattggccgtcaactcatgtatgctgcctggaag
aaaagtgtccaagtacctacggtacgctgtagcacagtggccgaaatgggtaataaggcc
cgtatcgtcaccgtgggtccagcatggctgcagatcctgcaggcacctttggcgcacact
ttaaaacacatgatgtggaatcacccatctgtgttctccagctttcatcggcaggaccaa
gcttggatggcggtcataatgatctccaaatccaagttgtcggacttcgacgaagttctg
tcctccgatttaaaggacgcgacgaatgctcaaggtatcaccttgactcgtcaccttgtg
aggcaatttctaaggggttatggtctacgaccaaatccctacgttgacttcgtaatcgat
cttattggacctcgagagattgtcctcccgacgggacgacgtattctctcgcgcagaggt
gtcatgatgggtgaacccatggcgaagccatgtctcacacttctgaacctctgtgtggaa
tattgcgcatggcgcaagtacaaagttaaacatgaccgagcgaacctccatcggaggctc
ttccatattgggggagacgatcacttagtggtcggtcctcggccctatcttaactacatg
accaagttccatcttctgtctggttcccaaatagaaggtggagtacacggtacctctcgt
atagcggtacgctacgtagagagagtactattcatagggaatttctcgaagaggaaaccc
catgatcccaagaattatccagaatcgatgattgtggagaccataaaggtcagaattctt
gaacgaggatatctacttcctattatcaaagataataagaatgttgccataggcaaatcc
tcaacgatatcaacctgtttgaagtggatgcctaaacatccactatggccagaatggcac
aaacagatgataagaggcctattcgtgtcacgaatgggagcatggctaccgaaccttcgg
aaacatccgaagtgtttcaatagtattatgcttcccaaattcttcgggggctatggctta
gccatgtcagacctcgaagaatatacggcctatacaaaagcctcccgaccactacagtgg
atcatcgccgcagtatgtgacgaccatccacaatggagggaagggatcagggaactttcc
cggttaaaccggaacctctcgaagaggggagacacaaagtgtctaaagttcgaacaagac
atcattgagcaactcatgatggtcttgaatgatcgtctgagttggaaacagctcgaagag
aagtttccatctcctcatggtccacgagggacagtagcagaagcccagcgggcgggctac
atgtccataagacgatttgccgatgaggcgacacgaggtgtcattttccaaaacttagtt
tcggaacctcataagatctccaattttaacacacaaccctataggaaaactatgggaatt
gtgtgggaaaaattggaggcccttggcattgataaatgctcgcgaatcttagattccgac
gagtatcgatcaacgaaggctaaagtaaacgtagatttttactttaacacccaagagatt
acttgtgcagatatagggttctgggacccggagaatccggagactgagacctgggagttt
attgatgttagttttgaaaaactatacaccatgaaccttccaactctcagaattcccgat
agattcctctttcattcgaagaatgaagagttatactacggggagtccaaagaactggac
acggttcctacggaaccggagacataatgtcttagagtcctccagtcactaagtggctgg
attacctctttgggttctgtcgaagacgggtcccgaaggagt
>SRR20668497_Pvivax_Thailand_2016
atggaagagtatacctacatccaagcaacacaccctcgggatgttgtcggtgtagggtat
tcacccttttacgattaccttccgatactttcgacgaaagtacaaccggatggaaaaaga
cttcgtctttataccatcccggaaggaaccatacttcaacgatcccatggtggacaatcc
ttaggaaagttaccatgggaacagggaggctccttctcgacgagaaggaggaaactcctt
agagttgtactcacaaagtccttgggcctacggcccaccgtcgttgatatcctattgacg
aggtcaattaggcattttcaacggatagagggagccatcaatgctgtcgtagacagcttg
gtgtgctctgaccctaccatgttcctcctcgaagagaaggaaaatgcaaacatcttcagg
gacttagtccggaagatgttttatgttggtactttcaatctcgaccttctggtggatgat
tggaagaacttctcccgatctctatttcatcaatatgctgaaacagaggtcataggtggg
aggcctactatcagtaggaccaacatctataagagacttcttggagtctctaccttcaag
aatctggactcatctttcagatcgttccaaattcttggccacctactctctacacgccaa
tttccctttatgggaaagcggtgcgaagagaaatctcttaagaggtttgaggaagtcgtg
acttccctccacgaagtgaaggcgtcacacctcagtaggatgggagaagccgccttctac
ataggtagaaagtgccgcctctatcatgtcccacataatgtaggacatttttccattaat
agttcgggagactacgaattctccacctccgaaggagggaacgccttaggcgttcgaaca
ttaatgattgaggtattgggaaggaagtctgatatcgcggaggagatgaccccttggggt
tatatccaacacgatatgaaccttgagatttggaggtatctctatagagatacccccatt
ctcgagggttccttccttgaacctcttacttcaggttttccgaaggaacaacctggccgc
atgaggggccttgacgaagtcattggccgtcaactcatgtatgctgcctggaagaaaagt
gtccaagtacctacggtacgctgtagcacagtggccgaaatgggtaataaggcccgtatc
gtcaccgtgggtccagcatggctgcagatcctgcaggcacctttggcgcacactttaaaa
cacatgatgtggaatcacccatctgtgttctccagctttcatcggcaggaccaagcttgg
atggcggtcataatgatctccaaatccaagttgtcggacttcgacgaagttctgtcctcc
gatttaaaggacgcgacgaatgctcaaggtatcaccttgactcgtcaccttgtgaggcaa
tttctaaggggttatggtctacgaccaaatccctacgttgacttcgtaatcgatcttatt
ggacctcgagagattgtcctcccgacgggacgacgtattctctcgcgcagaggtgtcatg
atgggtgaacccatggcgaagccatgtctcacacttctgaacctctgtgtggaatattgc
gcatggcgcaagtacaaagttaaacatgaccgagcgaacctccatcggaggctcttccat
attgggggagacgatcacttagtggtcggtcctcggccctatcttaactacatgaccaag
ttccatcttctgtctggttcccaaatagaaggtggagtacacggtacctctcgtatagcg
gtacgctacgtagagagagtactattcatagggaatttctcgaagaggaaaccccatgat
cccaagaattatccagaatcgatgattgtggagaccataaaggtcagaattcttgaacga
ggatatctacttcctattatcaaagataataagaatgttgccataggcaaatcctcaacg
atatcaacctgtttgaagtggatgcctaaacatccactatggccagaatggcacaaacag
atgataagaggcctattcgtgtcacgaatgggagcatggctaccgaaccttcggaaacat
ccgaagtgtttcaatagtattatgcttcccaaattcttcgggggctatggcttagccatg
tcagacctcgaagaatatacggcctatacaaaagcctcccgaccactacagtggatcatc
gccgcagtatgtgacgaccatccacaatggagggaagggatcagggaactttcccggtta
aaccggaacctctcgaagaggggagacacaaagtgtctaaagttcgaacaagacatcatt
gagcaactcatgatggtcttgaatgatcgtctgagttggaaacagctcgaagagaagttt
ccatctcctcatggtccacgagggacagtagcagaagcccagcgggcgggctacatgtcc
ataagacgatttgccgatgaggcgacacgaggtgtcattttccaaaacttagtttcggaa
cctcataagatctccaattttaacacacaaccctataggaaaactatgggaattgtgtgg
gaaaaattggaggcccttggcattgataaatgctcgcgaatcttagattccgacgagtat
cgatcaacgaaggctaaagtaaacgtagatttttactttaacacccaagagattacttgt
gcagatatagggttctgggacccggagaatccggagactgagacctgggagtttattgat
gttagttttgaaaaactatacaccatgaaccttccaactctcagaattcccgatagattc
ctctttcattcgaagaatgaagagttatactacggggagtccaaagaactggac
>SRR20668498_Pvivax_Thailand_2016
gatggaagagtatacctacatccaagcaacacaccctcgggatgttgtcggtgtagggta
ttcacccttttacgattaccttccgatactttcgacgaaagtacaaccggatggaaaaag
acttcgtctttataccatcccggaaggaaccatacttcaacgatcccatggtggacaatc
cttaggaaagttaccatgggaacagggaggctccttctcgacgagaaggaggaaactcct
tagagttgtactcacaaagtccttgggcctacggcccaccgtcgttgatatcctattgac
gaggtcaattaggcattttcaacggatagagggagccatcaatgctgtcgtagacagctt
ggtgtgctctgaccctaccatgttcatcctcgaagagaaggaaaatgcaaacatcttcag
ggacttagtccggaagatgttttatgttggtactttcaatctcgaccttctggtggatga
ttggaagaacttctcccgatctctatttcatcaatatgctgaaacagaggtcataggtgg
gaggcctactatcagtaggaccaacatctataagagacttcttggagtctctaccttcaa
gaatctggactcatctttcagatcgttccaaattcttggccacctactctctacacgcca
atttccctttatgggaaagcggtgcgaagagaaatctcttaagaggtttgaggaagtcgt
gacttccctccacgaagtgaaggcgtcacacctcagtaggatgggagaagccgccttcta
cataggtagaaagtgccgcctctatcatgtcccacataatgtaggacatttttccattaa
tagttcgggagactacgaattctccacctccgaaggagggaacgccttaggcgttcgaac
attaatgattgaggtattgggaaggaagtctgatatcgcggaggagatgaccccttgggg
ttatatccaacacgatatgaaccttgagatttggaggtatctctatagagatacccccat
tctcgagggttccttccttgaacctcttacttcaggttttccgaaggaacaacctggccg
catgaggggccttgacgaagtcattggccgtcaactcatgtatgctgcctggaagaaaag
tgtccaagtacctacggtacgctgtagcacagtggccgaaatgggtaataaggcccgtat
cgtcaccgtgggtccagcatggctgcagatcctgcaggcacctttggcgcacactttaaa
acacatgatgtggaatcacccatctgtgttctccagctttcatcggcaggaccaagcttg
gatggcggtcataatgatctccaaatccaagttgtcggacttcgacgaagttctgtcctc
cgatttaaaggacgcgacgaatgctcaaggtatcaccttgactcgtcaccttgtgaggca
atttctaaggggttatggtctacgaccaaatccctacgttgacttcgtaatcgatcttat
tggacctcgagagattgtcctcccgacgggacgacgtattctctcgcgcagaggtgtcat
gatgggtgaacccatggcgaagccatgtctcacacttctgaacctctgtgtggaatattg
cgcatggcgcaagtacaaagttaaacatgaccgagcgaacctccatcggaggctcttcca
tattgggggagacgatcacttagtggtcggtcctcggccctatcttaactacatgaccaa
gttccatcttctgtctggttcccaaatagaaggtggagtacacggtacctctcgtatagc
ggtacgctacgtagagagagtactattcatagggaatttctcgaagaggaaaccccatga
tcccaagaattatccagaatcgatgattgtggagaccataaaggtcagaattcttgaacg
aggatatctacttcctattatcaaagataataagaatgttgccataggcaaatcctcaac
gatatcaacctgtttgaagtggatgcctaaacatccactatggccagaatggcacaaaca
gatgataagaggcctattcgtgtcacgaatgggagcatggctaccgaaccttcggaaaca
tccgaagtgtttcaatagtattatgcttcccaaattcttcgggggctatggcttagccat
gtcagacctcgaagaatatacggcctatacaaaagcctcccgaccactacagtggatcat
cgccgcagtatgtgacgaccatccacaatggagggaagggatcagggaactttcccggtt
aaaccggaacctctcgaagaggggagacacaaagtgtctaaagttcgaacaagacatcat
tgagcaactcatgatggtcttgaatgatcgtctgagttggaaacagctcgaagagaagtt
tccatctcctcatggtccacgagggacagtagcagaagcccagcgggcgggctacatgtc
cataagacgatttgccgatgaggcgacacgaggtgtcattttccaaaacttagtttcgga
acctcataagatctccaattttaacacacaaccctataggaaaactatgggaattgtgtg
ggaaaaattggaggcccttggcattgataaatgctcgcgaatcttagattccgacgagta
tcgatcaacgaaggctaaagtaaacgtagatttttactttaacacccaagagattacttg
tgcagatatagggttctgggacccggagaatccggagactgagacctgggagtttattga
tgttagttttgaaaaactatacaccatgaaccttccaactctcagaattcccgatagatt
cctctttcattcgaagaatgaagagttatactacggggagtccaaagaactggacacggt
tcctacggaaccggagacataatgtcttagagtcctccagtcactaagtggctggattac
ctctttgggttctgtcgaagacgggtcccgaaggagt
>SRR20668499_Pvivax_Thailand_2016
tggaagagtatacctacatccaagcaacacaccctcgggatgttgtcggtgtagggtatt
cacccttttacgattaccttccgatactttcgacgaaagtacaaccggatggaaaaagac
ttcgtctttataccatcccggaaggaaccatacttcaacgatcccatggtggacaatcct
taggaaagttaccatgggaacagggaggctccttctcgacgagaaggaggaaactcctta
gagttgtactcacaaagtccttgggcctacggcccaccgtcgttgatatcctattgacga
ggtcaattaggcattttcaacggatagagggagccatcaatgctgtcgtagacagcttgg
tgtgctctgaccctaccatgttcctcctcgaagagaaggaaaatgcaaacatcttcaggg
acttagtccggaagatgttttatgttggtactttcaatctcgaccttctggtggatgatt
ggaagaacttctcccgatctctatttcatcaatatgctgaaacagaggtcataggtggga
ggcctactatcagtaggaccaacatctataagagacttcttggagtctctaccttcaaga
atctggactcatctttcagatcgttccaaattcttggccacctactctctacacgccaat
ttccctttatgggaaagcggtgcgaagagaaatctcttaagaggtttgaggaagtcgtga
cttccctccacgaagtgaaggcgtcacacctcagtaggatgggagaagccgccttctaca
taggtagaaagtgccgcctctatcatgtcccacataatgtaggacatttttccattaata
gttcgggagactacgaattctccacctccgaaggagggaacgccttaggcgttcgaacat
taatgattgaggtattgggaaggaagtctgatatcgcggaggagatgaccccttggggtt
atatccaacacgatatgaaccttgagatttggaggtatctctatagagatacccccattc
tcgagggttccttccttgaacctcttacttcaggttttccgaaggaacaacctggccgca
tgaggggccttgacgaagtcattggccgtcaactcatgtatgctgcctggaagaaaagtg
tccaagtacctacggtacgctgtagcacagtggccgaaatgggtaataaggcccgtatcg
tcaccgtgggtccagcatggctgcagatcctgcaggcacctttggcgcacactttaaaac
acatgatgtggaatcacccatctgtgttctccagctttcatcggcaggaccaagcttgga
tggcggtcataatgatctccaaatccaagttgtcggacttcgacgaagttctgtcctccg
atttaaaggacgcgacgaatgctcaaggtatcaccttgactcgtcaccttgtgaggcaat
ttctaaggggttatggtctacgaccaaatccctacgttgacttcgtaatcgatcttattg
gacctcgagagattgtcctcccgacgggacgacgtattctctcgcgcagaggtgtcatga
tgggtgaacccatggcgaagccatgtctcacacttctgaacctctgtgtggaatattgcg
catggcgcaagtacaaagttaaacatgaccgagcgaacctccatcggaggctcttccata
ttgggggagacgatcacttagtggtcggtcctcggccctatcttaactacatgaccaagt
tccatcttctgtctggttcccaaatagaaggtggagtacacggtacctctcgtatagcgg
tacgctacgtagagagagtactattcatagggaatttctcgaagaggaaaccccatgatc
ccaagaattatccagaatcgatgattgtggagaccataaaggtcagaattcttgaacgag
gatatctacttcctattatcaaagataataagaatgttgccataggcaaatcctcaacga
tatcaacctgtttgaagtggatgcctaaacatccactatggccagaatggcacaaacaga
tgataagaggcctattcgtgtcacgaatgggagcatggctaccgaaccttcggaaacatc
cgaagtgtttcaatagtattatgcttcccaaattcttcgggggctatggcttagccatgt
cagacctcgaagaatatacggcctatacaaaagcctcccgaccactacagtggatcatcg
ccgcagtatgtgacgaccatccacaatggagggaagggatcagggaactttcccggttaa
accggaacctctcgaagaggggagacacaaagtgtctaaagttcgaacaagacatcattg
agcaactcatgatggtcttgaatgatcgtctgagttggaaacagctcgaagagaagtttc
catctcctcatggtccacgagggacagtagcagaagcccagcgggcgggctacatgtcca
taagacgatttgccgatgaggcgacacgaggtgtcattttccaaaacttagtttcggaac
ctcataagatctccaattttaacacacaaccctataggaaaactatgggaattgtgtggg
aaaaattggaggcccttggcattgataaatgctcgcgaatcttagattccgacgagtatc
gatcaacgaaggctaaagtaaacgtagatttttactttaacacccaagagattacttgtg
cagatatagggttctgggacccggagaatccggagactgagacctgggagtttattgatg
ttagttttgaaaaactatacaccatgaaccttccaactctcagaattcccgatagattcc
tctttcattcgaagaatgaagagttatactacggggagtccaaagaactggacacggttc
ctacggaaccggagacataatgtcttagagtcctccagtcactaagtggctggattacct
ctttgggttctgtcgaagacgggtcccgaaggagttccaccgacaacat
>SRR20668500_Pvivax_Thailand_2016
gcgtgatggaagagtatacctacatccaagcaacacaccctcgggatgttgtcggtgtag
ggtattcacccttttacgattaccttccgatactttcgacgaaagtacaaccggatggaa
aaagacttcgtctttataccatcccggaaggaaccatacttcaacgatcccatggtggac
aatccttaggaaagttaccatgggaacagggaggctccttctcgacgagaaggaggaaac
tccttagagttgtactcacaaagtccttgggcctacggcccaccgtcgttgatatcctat
tgacgaggtcaattaggcattttcaacggatagagggagccatcaatgctgtcgtagaca
gcttggtgtgctctgaccctaccatgttcctcctcgaagagaaggaaaatgcaaacatct
tcagggacttagtccggaagatgttttatgttggtactttcaatctcgaccttctggtgg
atgattggaagaacttctcccgatctctatttcatcaatatgctgaaacagaggtcatag
gtgggaggcctactatcagtaggaccaacatctataagagacttcttggagtctctacct
tcaagaatctggactcatctttcagatcgttccaaattcttggccacctactctctacac
gccaatttccctttatgggaaagcggtgcgaagagaaatctcttaagaggtttgaggaag
tcgtgacttccctccacgaagtgaaggcgtcacacctcagtaggatgggagaagccgcct
tctacataggtagaaagtgccgcctctatcatgtcccacataatgtaggacatttttcca
ttaatagttcgggagactacgaattctccacctccgaaggagggaacgccttaggcgttc
gaacattaatgattgaggtattgggaaggaagtctgatatcgcggaggagatgacccctt
ggggttatatccaacacgatatgaaccttgagatttggaggtatctctatagagataccc
ccattctcgagggttccttccttgaacctcttacttcaggttttccgaaggaacaacctg
gccgcatgaggggccttgacgaagtcattggccgtcaactcatgtatgctgcctggaaga
aaagtgtccaagtacctacggtacgctgtagcacagtggccgaaatgggtaataaggccc
gtatcgtcaccgtgggtccagcatggctgcagatcctgcaggcacctttggcgcacactt
taaaacacatgatgtggaatcacccatctgtgttctccagctttcatcggcaggaccaag
cttggatggcggtcataatgatctccaaatccaagttgtcggacttcgacgaagttctgt
cctccgatttaaaggacgcgacgaatgctcaaggtatcaccttgactcgtcaccttgtga
ggcaatttctaaggggttatggtctacgaccaaatccctacgttgacttcgtaatcgatc
ttattggacctcgagagattgtcctcccgacgggacgacgtattctctcgcgcagaggtg
tcatgatgggtgaacccatggcgaagccatgtctcacacttctgaacctctgtgtggaat
attgcgcatggcgcaagtacaaagttaaacatgaccgagcgaacctccatcggaggctct
tccatattgggggagacgatcacttagtggtcggtcctcggccctatcttaactacatga
ccaagttccatcttctgtctggttcccaaatagaaggtggagtacacggtacctctcgta
tagcggtacgctacgtagagagagtactattcatagggaatttctcgaagaggaaacccc
atgatcccaagaattatccagaatcgatgattgtggagaccataaaggtcagaattcttg
aacgaggatatctacttcctattatcaaagataataagaatgttgccataggcaaatcct
caacgatatcaacctgtttgaagtggatgcctaaacatccactatggccagaatggcaca
aacagatgataagaggcctattcgtgtcacgaatgggagcatggctaccgaaccttcgga
aacatccgaagtgtttcaatagtattatgcttcccaaattcttcgggggctatggcttag
ccatgtcagacctcgaagaatatacggcctatacaaaagcctcccgaccactacagtgga
tcatcgccgcagtatgtgacgaccatccacaatggagggaagggatcagggaactttccc
ggttaaaccggaacctctcgaagaggggagacacaaagtgtctaaagttcgaacaagaca
tcattgagcaactcatgatggtcttgaatgatcgtctgagttggaaacagctcgaagaga
agtttccatctcctcatggtccacgagggacagtagcagaagcccagcgggcgggctaca
tgtccataagacgatttgccgatgaggcgacacgaggtgtcattttccaaaacttagttt
cggaacctcataagatctccaattttaacacacaaccctataggaaaactatgggaattg
tgtgggaaaaattggaggcccttggcattgataaatgctcgcgaatcttagattccgacg
agtatcgatcaacgaaggctaaagtaaacgtagatttttactttaacacccaagagatta
cttgtgcagatatagggttctgggacccggagaatccggagactgagacctgggagttta
ttgatgttagttttgaaaaactatacaccatgaaccttccaactctcagaattcccgata
gattcctctttcattcgaagaatgaagagttatactacggggagtccaaagaac
>SRR20668501_Pvivax_Thailand_2016_1
tttggaggtatctctatagagatacccccattctcgagggttccttccttgaacctctta
cttcaggttttccgaaggaacaacctggccgcatgaggggccttgacgaagtcattggcc
gtcaactcatgtatgctgcctggaagaaaagtgtccaagtacctacggtacgctgtagca
cagtggccgaaatgggtaataaggcccgtatcgtcaccgtgggtccagcatggctgcaga
tcctgcaggcacctttggcgcacactttaaaacacatgatgtggaatcacccatctgtgt
tctccagctttcatcggcaggaccaagcttggatggcggtcataatgatctccaaatcca
agttgtcggacttcgacgaagttctgtcctccgatttaaaggacgcgacgaatgctcaag
gtatcaccttgactcgtcaccttgtgaggcaatttctaaggggttatggtctacgaccaa
atccctacgttgacttcgtaatcgatcttattggacctcgagagattgtcctcccgacgg
gacgacgtattctctcgcgcagaggtgtcatgatgggtgaacccatggcgaagccatgtc
tcacacttctgaacctctgtgtggaatattgcgcatggcgcaagtacaaagttaaacatg
accgagcgaacctccatcggaggctcttccatattgggggagacgatcacttagtggtcg
gtcctcggccctatcttaactacatgaccaagttccatcttctgtctggttcccaaatag
aaggtggagtacacggtacctctcgtatagcggtacgctacgtagagagagtactattca
tagggaatttctcgaagaggaaaccccatgatcccaagaattatccagaatcgatgattg
tggagaccataaaggtcagaattcttgaacgaggatatctacttcctattatcaaagata
ataagaatgttgccataggcaaatcctcaacgatatcaacctgtttgaagtggatgccta
aacatccactatggccagaatggcacaaacagatgataagaggcctattcgtgtcacgaa
tgggagcatggctaccgaaccttcggaaacatccgaagtgtttcaatagtattatgcttc
ccaaattcttcgggggctatggcttagccatgtcagacctcgaagaatatacggcctata
caaaagcctcccgaccactacagtggatcatcgccgcagtatgtgacgaccatccacaat
ggagggaagggatcagggaactttcccggttaaaccggaacctctcgaagaggggagaca
caaagtgtctaaagttcgaacaagacatcattgagcaactcatgatggtcttgaatgatc
gtctgagttggaaacagctcgaagagaagtttccatctcctcatggtccacgagggacag
tagcagaagcccagcgggcgggctacatgtccataagacgatttgccgatgaggcgacac
gaggtgtcattttccaaaacttagtttcggaacctcataagatctccaattttaacacac
aaccctataggaaaactatgggaattgtgtgggaaaaattggaggcccttggcattgata
aatgctcgcgaatcttagattccgacgagtatcgatcaacgaaggctaaagtaaacgtag
atttttactttaacacccaagagattacttgtgcagatatagggttctgggacccggaga
atccggagactgagacctgggagtttattgatgttagttttgaaaaactatacaccatga
accttccaactctcagaattcccgatagattcctctttcattcgaagaatgaagagttat
actacggggagtccaaagaactggacacggttcctacggaaccggagacataatgtctta
gagtcctccagtcactaagtggctggattacctctttgggttctgtcgaagacgggtccc
gaaggagttccaccgacaaca
>SRR20668501_Pvivax_Thailand_2016_2
cgtgatggaagagtatacctacatccaagcaacacaccctcgggatgttgtcggtgtagg
gtattcacccttttacgattaccttccgatactttcgacgaaagtacaaccggatggaaa
aagacttcgtctttataccatcccggaaggaaccatacttcaacgatcccatggtggaca
atccttaggaaagttaccatgggaacagggaggctccttctcgacgagaaggaggaaact
ccttagagttgtactcacaaagtccttgggcctacggcccaccgtcgttgatatcctatt
gacgaggtcaattaggcattttcaacggatagagggagccatcaatgctgtcgtagacag
cttggtgtgctctgaccctaccatgttcctcctcgaagagaaggaaaatgcaaacatctt
cagggacttagtccggaagatgttttatgttggtactttcaatctcgaccttctggtgga
tgattggaagaacttctcccgatctctatttcatcaatatgctgaaacagaggtcatagg
tgggaggcctactatcagtaggaccaacatctataagagacttcttggagtctctacctt
caagaatctggactcatctttcagatcgttccaaattcttggccacctactctctacacg
ccaatttccctttatgggaaagcggtgcgaagagaaatctcttaagaggtttgaggaagt
cgtgacttccctccacgaagtgaaggcgtcacacctcagtaggatgggagaagccgcctt
ctacataggtagaaagtgccgcctctatcatgtcccacataatgtaggacatttttccat
taatagttcgggagactacgaattctccacctccgaaggagggaacgccttaggcgttcg
aacattaatgattgaggtattgggaaggaagtctgatatcgcggaggagatgaccccttg
gggttatatccaacacgatatgaaccttgagatttggag
>SRR20668502_Pvivax_Thailand_2016
ggaagagtatacctacatccaagcaacacaccctcgggatgttgtcggtgtagggtattc
acccttttacgattaccttccgatactttcgacgaaagtacaaccggatggaaaaagact
tcgtctttataccatcccggaaggaaccatacttcaacgatcccatggtggacaatcctt
aggaaagttaccatgggaacagggaggctccttctcgacgagaaggaggaaactccttag
agttgtactcacaaagtccttgggcctacggcccaccgtcgttgatatcctattgacgag
gtcaattaggcattttcaacggatagagggagccatcaatgctgtcgtagacagcttggt
gtgctctgaccctaccatgttcctcctcgaagagaaggaaaatgcaaacatcttcaggga
cttagtccggaagatgttttatgttggtactttcaatctcgaccttctggtggatgattg
gaagaacttctcccgatctctatttcatcaatatgctgaaacagaggtcataggtgggag
gcctactatcagtaggaccaacatctataagagacttcttggagtctctaccttcaagaa
tctggactcatctttcagatcgttccaaattcttggccacctactctctacacgccaatt
tccctttatgggaaagcggtgcgaagagaaatctcttaagaggtttgaggaagtcgtgac
ttccctccacgaagtgaaggcgtcacacctcagtaggatgggagaagccgccttctacat
aggtagaaagtgccgcctctatcatgtcccacataatgtaggacatttttccattaatag
ttcgggagactacgaattctccacctccgaaggagggaacgccttaggcgttcgaacatt
aatgattgaggtattgggaaggaagtctgatatcgcggaggagatgaccccttggggtta
tatccaacacgatatgaaccttgagatttggaggtatctctatagagatacccccattct
cgagggttccttccttgaacctcttacttcaggttttccgaaggaacaacctggccgcat
gaggggccttgacgaagtcattggccgtcaactcatgtatgctgcctggaagaaaagtgt
ccaagtacctacggtacgctgtagcacagtggccgaaatgggtaataaggcccgtatcgt
caccgtgggtccagcatggctgcagatcctgcaggcacctttggcgcacactttaaaaca
catgatgtggaatcacccatctgtgttctccagctttcatcggcaggaccaagcttggat
ggcggtcataatgatctccaaatccaagttgtcggacttcgacgaagttctgtcctccga
tttaaaggacgcgacgaatgctcaaggtatcaccttgactcgtcaccttgtgaggcaatt
tctaaggggttatggtctacgaccaaatccctacgttgacttcgtaatcgatcttattgg
acctcgagagattgtcctcccgacgggacgacgtattctctcgcgcagaggtgtcatgat
gggtgaacccatggcgaagccatgtctcacacttctgaacctctgtgtggaatattgcgc
atggcgcaagtacaaagttaaacatgaccgagcgaacctccatcggaggctcttccatat
tgggggagacgatcacttagtggtcggtcctcggccctatcttaactacatgaccaagtt
ccatcttctgtctggttcccaaatagaaggtggagtacacggtacctctcgtatagcggt
acgctacgtagagagagtactattcatagggaatttctcgaagaggaaaccccatgatcc
caagaattatccagaatcgatgattgtggagaccataaaggtcagaattcttgaacgagg
atatctacttcctattatcaaagataataagaatgttgccataggcaaatcctcaacgat
atcaacctgtttgaagtggatgcctaaacatccactatggccagaatggcacaaacagat
gataagaggcctattcgtgtcacgaatgggagcatggctaccgaaccttcggaaacatcc
gaagtgtttcaatagtattatgcttcccaaattcttcgggggctatggcttagccatgtc
agacctcgaagaatatacggcctatacaaaagcctcccgaccactacagtggatcatcgc
cgcagtatgtgacgaccatccacaatggagggaagggatcagggaactttcccggttaaa
ccggaacctctcgaagaggggagacacaaagtgtctaaagttcgaacaagacatcattga
gcaactcatgatggtcttgaatgatcgtctgagttggaaacagctcgaagagaagtttcc
atctcctcatggtccacgagggacagtagcagaagcccagcgggcgggctacatgtccat
aagacgatttgccgatgaggcgacacgaggtgtcattttccaaaacttagtttcggaacc
tcataagatctccaattttaacacacaaccctataggaaaactatgggaattgtgtggga
aaaattggaggcccttggcattgataaatgctcgcgaatcttagattccgacgagtatcg
atcaacgaaggctaaagtaaacgtagatttttactttaacacccaagagattacttgtgc
agatatagggttctgggacccggagaatccggagactgagacctgggagtttattgatgt
tagttttgaaaaactatacaccatgaaccttccaactctcagaattcccgatagattcct
ctttcattcgaagaatgaagagttatactacggggagtccaaagaactggacacggttcc
tacggaaccggagacataatgtcttagagtcctccagtcactaagtggctggattacctc
tttgggttctgtcgaagacgggtcccgaaggagttccaccgacaacatcacg
>SRR20668503_Pvivax_Thailand_2016_1
aaccttgagatttggaggtatctctatagagatacccccattctcgagggttccttcctt
gaacctcttacttcaggttttccgaaggaacaacctggccgcatgaggggccttgacgaa
gtcattggccgtcaactcatgtatgctgcctggaagaaaagtgtccaagtacctacggta
cgctgtagcacagtggccgaaatgggtaataaggcccgtatcgtcaccgtgggtccagca
tggctgcagatcctgcaggcacctttggcgcacactttaaaacacatgatgtggaatcac
ccatctgtgttctccagctttcatcggcaggaccaagcttggatggcggtcataatgatc
tccaaatccaagttgtcggacttcgacgaagttctgtcctccgatttaaaggacgcgacg
aatgctcaaggtatcaccttgactcgtcaccttgtgaggcaatttctaaggggttatggt
ctacgaccaaatccctacgttgacttcgtaatcgatcttattggacctcgagagattgtc
ctcccgacgggacgacgtattctctcgcgcagaggtgtcatgatgggtgaacccatggcg
aagccatgtctcacacttctgaacctctgtgtggaatattgcgcatggcgcaagtacaaa
gttaaacatgaccgagcgaacctccatcggaggctcttccatattgggggagacgatcac
ttagtggtcggtcctcggccctatcttaactacatgaccaagttccatcttctgtctggt
tcccaaatagaaggtggagtacacggtacctctcgtatagcggtacgctacgtagagaga
gtactattcatagggaatttctcgaagaggaaaccccatgatcccaagaattatccagaa
tcgatgattgtggagaccataaaggtcagaattcttgaacgaggatatctacttcctatt
atcaaagataataagaatgttgccataggcaaatcctcaacgatatcaacctgtttgaag
tggatgcctaaacatccactatggccagaatggcacaaacagatgataagaggcctattc
gtgtcacgaatgggagcatggctaccgaaccttcggaaacatccgaagtgtttcaatagt
attatgcttcccaaattcttcgggggctatggcttagccatgtcagacctcgaagaatat
acggcctatacaaaagcctcccgaccactacagtggatcatcgccgcagtatgtgacgac
catccacaatggagggaagggatcagggaactttcccggttaaaccggaacctctcgaag
aggggagacacaaagtgtctaaagttcgaacaagacatcattgagcaactcatgatggtc
ttgaatgatcgtctgagttggaaacagctcgaagagaagtttccatctcctcatggtcca
cgagggacagtagcagaagcccagcgggcgggctacatgtccataagacgatttgccgat
gaggcgacacgaggtgtcattttccaaaacttagtttcggaacctcataagatctccaat
tttaacacacaaccctataggaaaactatgggaattgtgtgggaaaaattggaggccctt
ggcattgataaatgctcgcgaatcttagattccgacgagtatcgatcaacgaaggctaaa
gtaaacgtagatttttactttaacacccaagagattacttgtgcagatatagggttctgg
gacccggagaatccggagactgagacctgggagtttattgatgttagttttgaaaaacta
tacaccatgaaccttccaactctcagaattcccgatagattcctctttcattcgaagaat
gaagagttatactacggggagtccaaagaactggacacggttcctacggaaccggagaca
taatgtcttagagtcctccagtcactaagtggctggattacctctttgggttctgtcgaa
gacgggtcccgaaggagttccaccgacaacat
>SRR20668503_Pvivax_Thailand_2016_2
cgtgatggaagagtatacctacatccaagcaacacaccctcgggatgttgtcggtgtagg
gtattcacccttttacgattaccttccgatactttcgacgaaagtacaaccggatggaaa
aagacttcgtctttataccatcccggaaggaaccatacttcaacgatcccatggtggaca
atccttaggaaagttaccatgggaacagggaggctccttctcgacgagaaggaggaaact
ccttagagttgtactcacaaagtccttgggcctacggcccaccgtcgttgatatcctatt
gacgaggtcaattaggcattttcaacggatagagggagccatcaatgctgtcgtagacag
cttggtgtgctctgaccctaccatgttcctcctcgaagagaaggaaaatgcaaacatctt
cagggacttagtccggaagatgttttatgttggtactttcaatctcgaccttctggtgga
tgattggaagaacttctcccgatctctatttcatcaatatgctgaaacagaggtcatagg
tgggaggcctactatcagtaggaccaacatctataagagacttcttggagtctctacctt
caagaatctggactcatctttcagatcgttccaaattcttggccacctactctctacacg
ccaatttccctttatgggaaagcggtgcgaagagaaatctcttaagaggtttgaggaagt
cgtgacttccctccacgaagtgaaggcgtcacacctcagtaggatgggagaagccgcctt
ctacataggtagaaagtgccgcctctatcatgtcccacataatgtaggacatttttccat
taatagttcgggagactacgaattctccacctccgaaggagggaacgccttaggcgttcg
aacattaatgattgaggtattgggaaggaagtctgatatcgcggaggagatgaccccttg
gggttatatccaacacgatatgaaccttgagatttggag
>SRR20668504_Pvivax_Thailand_2016
atggaagagtatacctacatccaagcaacacaccctcgggatgttgtcggtgtagggtat
tcacccttttacgattaccttccgatactttcgacgaaagtacaaccggatggaaaaaga
cttcgtctttataccatcccggaaggaaccatacttcaacgatcccatggtggacaatcc
ttaggaaagttaccatgggaacagggaggctccttctcgacgagaaggaggaaactcctt
agagttgtactcacaaagtccttgggcctacggcccaccgtcgttgatatcctattgacg
aggtcaattaggcattttcaacggatagagggagccatcaatgctgtcgtagacagcttg
gtgtgctctgaccctaccatgttcctcctcgaagagaaggaaaatgcaaacatcttcagg
gacttagtccggaagatgttttatgttggtactttcaatctcgaccttctggtggatgat
tggaagaacttctcccgatctctatttcatcaatatgctgaaacagaggtcataggtggg
aggcctactatcagtaggaccaacatctataagagacttcttggagtctctaccttcaag
aatctggactcatctttcagatcgttccaaattcttggccacctactctctacacgccaa
tttccctttatgggaaagcggtgcgaagagaaatctcttaagaggtttgaggaagtcgtg
acttccctccacgaagtgaaggcgtcacacctcagtaggatgggagaagccgccttctac
ataggtagaaagtgccgcctctatcatgtcccacataatgtaggacatttttccattaat
agttcgggagactacgaattctccacctccgaaggagggaacgccttaggcgttcgaaca
ttaatgattgaggtattgggaaggaagtctgatatcgcggaggagatgaccccttggggt
tatatccaacacgatatgaaccttgagatttggaggtatctctatagagatacccccatt
ctcgagggttccttccttgaacctcttacttcaggttttccgaaggaacaacctggccgc
atgaggggccttgacgaagtcattggccgtcaactcatgtatgctgcctggaagaaaagt
gtccaagtacctacggtacgctgtagcacagtggccgaaatgggtaataaggcccgtatc
gtcaccgtgggtccagcatggctgcagatcctgcaggcacctttggcgcacactttaaaa
cacatgatgtggaatcacccatctgtgttctccagctttcatcggcaggaccaagcttgg
atggcggtcataatgatctccaaatccaagttgtcggacttcgacgaagttctgtcctcc
gatttaaaggacgcgacgaatgctcaaggtatcaccttgactcgtcaccttgtgaggcaa
tttctaaggggttatggtctacgaccaaatccctacgttgacttcgtaatcgatcttatt
ggacctcgagagattgtcctcccgacgggacgacgtattctctcgcgcagaggtgtcatg
atgggtgaacccatggcgaagccatgtctcacacttctgaacctctgtgtggaatattgc
gcatggcgcaagtacaaagttaaacatgaccgagcgaacctccatcggaggctcttccat
attgggggagacgatcacttagtggtcggtcctcggccctatcttaactacatgaccaag
ttccatcttctgtctggttcccaaatagaaggtggagtacacggtacctctcgtatagcg
gtacgctacgtagagagagtactattcatagggaatttctcgaagaggaaaccccatgat
cccaagaattatccagaatcgatgattgtggagaccataaaggtcagaattcttgaacga
ggatatctacttcctattatcaaagataataagaatgttgccataggcaaatcctcaacg
atatcaacctgtttgaagtggatgcctaaacatccactatggccagaatggcacaaacag
atgataagaggcctattcgtgtcacgaatgggagcatggctaccgaaccttcggaaacat
ccgaagtgtttcaatagtattatgcttcccaaattcttcgggggctatggcttagccatg
tcagacctcgaagaatatacggcctatacaaaagcctcccgaccactacagtggatcatc
gccgcagtatgtgacgaccatccacaatggagggaagggatcagggaactttcccggtta
aaccggaacctctcgaagaggggagacacaaagtgtctaaagttcgaacaagacatcatt
gagcaactcatgatggtcttgaatgatcgtctgagttggaaacagctcgaagagaagttt
ccatctcctcatggtccacgagggacagtagcagaagcccagcgggcgggctacatgtcc
ataagacgatttgccgatgaggcgacacgaggtgtcattttccaaaacttagtttcggaa
cctcataagatctccaattttaacacacaaccctataggaaaactatgggaattgtgtgg
gaaaaattggaggcccttggcattgataaatgctcgcgaatcttagattccgacgagtat
cgatcaacgaaggctaaagtaaacgtagatttttactttaacacccaagagattacttgt
gcagatatagggttctgggacccggagaatccggagactgagacctgggagtttattgat
gttagttttgaaaaactatacaccatgaaccttccaactctcagaattcccgatagattc
ctctttcattcgaagaatgaagagttatactacggggagtccaaagaactggacacggtt
cctacggaaccggagacataatgtcttagagtcctccagtcactaagtggctggattacc
tctttgggttctgtcgaagacgggtcccgaaggagttccaccgacaacat
>SRR20668505_Pvivax_Thailand_2016_1
atggaagagtatacctacatccaagcaacacaccctcgggatgttgtcggtgtagggtat
tcacccttttacgattaccttccgatactttcgacgaaagtacaaccggatggaaaaaga
cttcgtctttataccatcccggaaggaaccatacttcaacgatcccatggtggacaatcc
ttaggaaagttaccatgggaacagggaggctccttctcgacgagaaggaggaaactcctt
agagttgtactcacaaagtccttgggcctacggcccaccgtcgttgatatcctattgacg
aggtcaattaggcattttcaacggatagagggagccatcaatgctgtcgtagacagcttg
gtgtgctctgaccctaccatgttcctcctcgaagagaaggaaaatgcaaacatcttcagg
gacttagtccggaagatgttttatgttggtactttcaatctcgaccttctggtggatgat
tggaagaacttctcccgatctctatttcatcaatatgctgaaacagaggtcataggtggg
aggcctactatcagtaggaccaacatctataagagacttcttggagtctctaccttcaag
aatctggactcatctttcagatcgttccaaattcttggccacctactctctacacgccaa
tttccctttatgggaaagcggtgcgaagagaaatctcttaagaggtttgaggaagtcgtg
acttccctccacgaagtgaaggcgtcacacctcagtaggatgggagaagccgccttctac
ataggtagaaagtgccgcctctatcatgtcccacataatgtaggacatttttccattaat
agttcgggagactacgaattctccacctccgaaggagggaacgccttaggcgttcgaaca
ttaatgattgaggtattgggaaggaagtctgatatcgcggaggagatgaccccttggggt
tatatccaacacgatatgaaccttgagatttggag
>SRR20668505_Pvivax_Thailand_2016_2
atgaaccttgagatttggaggtatctctatagagatacccccattctcgagggttccttc
cttgaacctcttacttcaggttttccgaaggaacaacctggccgcatgaggggccttgac
gaagtcattggccgtcaactcatgtatgctgcctggaagaaaagtgtccaagtacctacg
gtacgctgtagcacagtggccgaaatgggtaataaggcccgtatcgtcaccgtgggtcca
gcatggctgcagatcctgcaggcacctttggcgcacactttaaaacacatgatgtggaat
cacccatctgtgttctccagctttcatcggcaggaccaagcttggatggcggtcataatg
atctccaaatccaagttgtcggacttcgacgaagttctgtcctccgatttaaaggacgcg
acgaatgctcaaggtatcaccttgactcgtcaccttgtgaggcaatttctaaggggttat
ggtctacgaccaaatccctacgttgacttcgtaatcgatcttattggacctcgagagatt
gtcctcccgacgggacgacgtattctctcgcgcagaggtgtcatgatgggtgaacccatg
gcgaagccatgtctcacacttctgaacctctgtgtggaatattgcgcatggcgcaagtac
aaagttaaacatgaccgagcgaacctccatcggaggctcttccatattgggggagacgat
cacttagtggtcggtcctcggccctatcttaactacatgaccaagttccatcttctgtct
ggttcccaaatagaaggtggagtacacggtacctctcgtatagcggtacgctacgtagag
agagtactattcatagggaatttctcgaagaggaaaccccatgatcccaagaattatcca
gaatcgatgattgtggagaccataaaggtcagaattcttgaacgaggatatctacttcct
attatcaaagataataagaatgttgccataggcaaatcctcaacgatatcaacctgtttg
aagtggatgcctaaacatccactatggccagaatggcacaaacagatgataagaggccta
ttcgtgtcacgaatgggagcatggctaccgaaccttcggaaacatccgaagtgtttcaat
agtattatgcttcccaaattcttcgggggctatggcttagccatgtcagacctcgaagaa
tatacggcctatacaaaagcctcccgaccactacagtggatcatcgccgcagtatgtgac
gaccatccacaatggagggaagggatcagggaactttcccggttaaaccggaacctctcg
aagaggggagacacaaagtgtctaaagttcgaacaagacatcattgagcaactcatgatg
gtcttgaatgatcgtctgagttggaaacagctcgaagagaagtttccatctcctcatggt
ccacgagggacagtagcagaagcccagcgggcgggctacatgtccataagacgatttgcc
gatgaggcgacacgaggtgtcattttccaaaacttagtttcggaacctcataagatctcc
aattttaacacacaaccctataggaaaactatgggaattgtgtgggaaaaattggaggcc
cttggcattgataaatgctcgcgaatcttagattccgacgagtatcgatcaacgaaggct
aaagtaaacgtagatttttactttaacacccaagagattacttgtgcagatatagggttc
tgggacccggagaatccggagactgagacctgggagtttattgatgttagttttgaaaaa
ctatacaccatgaaccttccaactctcagaattcccgatagattcctctttcattcgaag
aatgaagagttatactacggggagtccaaagaactggacacggttcctacggaaccggag
acataatgtcttagagtcctccagtcactaagtggctggattacctctttgggttctgtc
gaagacgggtcccgaaggagttccaccgacaacatc
>SRR20668506_Pvivax_Thailand_2016
atggaagagtatacctacatccaagcaacacaccctcgggatgttgtcggtgtagggtat
tcacccttttacgattaccttccgatactttcgacgaaagtacaaccggatggaaaaaga
cttcgtctttataccatcccggaaggaaccatacttcaacgatcccatggtggacaatcc
ttaggaaagttaccatgggaacagggaggctccttctcgacgagaaggaggaaactcctt
agagttgtactcacaaagtccttgggcctacggcccaccgtcgttgatatcctattgacg
aggtcaattaggcattttcaacggatagagggagccatcaatgctgtcgtagacagcttg
gtgtgctctgaccctaccatgttcctcctcgaagagaaggaaaatgcaaacatcttcagg
gacttagtccggaagatgttttatgttggtactttcaatctcgaccttctggtggatgat
tggaagaacttctcccgatctctatttcatcaatatgctgaaacagaggtcataggtggg
aggcctactatcagtaggaccaacatctataagagacttcttggagtctctaccttcaag
aatctggactcatctttcagatcgttccaaattcttggccacctactctctacacgccaa
tttccctttatgggaaagcggtgcgaagagaaatctcttaagaggtttgaggaagtcgtg
acttccctccacgaagtgaaggcgtcacacctcagtaggatgggagaagccgccttctac
ataggtagaaagtgccgcctctatcatgtcccacataatgtaggacatttttccattaat
agttcgggagactacgaattctccacctccgaaggagggaacgccttaggcgttcgaaca
ttaatgattgaggtattgggaaggaagtctgatatcgcggaggagatgaccccttggggt
tatatccaacacgatatgaaccttgagatttggaggtatctctatagagatacccccatt
ctcgagggttccttccttgaacctcttacttcaggttttccgaaggaacaacctggccgc
atgaggggccttgacgaagtcattggccgtcaactcatgtatgctgcctggaagaaaagt
gtccaagtacctacggtacgctgtagcacagtggccgaaatgggtaataaggcccgtatc
gtcaccgtgggtccagcatggctgcagatcctgcaggcacctttggcgcacactttaaaa
cacatgatgtggaatcacccatctgtgttctccagctttcatcggcaggaccaagcttgg
atggcggtcataatgatctccaaatccaagttgtcggacttcgacgaagttctgtcctcc
gatttaaaggacgcgacgaatgctcaaggtatcaccttgactcgtcaccttgtgaggcaa
tttctaaggggttatggtctacgaccaaatccctacgttgacttcgtaatcgatcttatt
ggacctcgagagattgtcctcccgacgggacgacgtattctctcgcgcagaggtgtcatg
atgggtgaacccatggcgaagccatgtctcacacttctgaacctctgtgtggaatattgc
gcatggcgcaagtacaaagttaaacatgaccgagcgaacctccatcggaggctcttccat
attgggggagacgatcacttagtggtcggtcctcggccctatcttaactacatgaccaag
ttccatcttctgtctggttcccaaatagaaggtggagtacacggtacctctcgtatagcg
gtacgctacgtagagagagtactattcatagggaatttctcgaagaggaaaccccatgat
cccaagaattatccagaatcgatgattgtggagaccataaaggtcagaattcttgaacga
ggatatctacttcctattatcaaagataataagaatgttgccataggcaaatcctcaacg
atatcaacctgtttgaagtggatgcctaaacatccactatggccagaatggcacaaacag
atgataagaggcctattcgtgtcacgaatgggagcatggctaccgaaccttcggaaacat
ccgaagtgtttcaatagtattatgcttcccaaattcttcgggggctatggcttagccatg
tcagacctcgaagaatatacggcctatacaaaagcctcccgaccactacagtggatcatc
gccgcagtatgtgacgaccatccacaatggagggaagggatcagggaactttcccggtta
aaccggaacctctcgaagaggggagacacaaagtgtctaaagttcgaacaagacatcatt
gagcaactcatgatggtcttgaatgatcgtctgagttggaaacagctcgaagagaagttt
ccatctcctcatggtccacgagggacagtagcagaagcccagcgggcgggctacatgtcc
ataagacgatttgccgatgaggcgacacgaggtgtcattttccaaaacttagtttcggaa
cctcataagatctccaattttaacacacaaccctataggaaaactatgggaattgtgtgg
gaaaaattggaggcccttggcattgataaatgctcgcgaatcttagattccgacgagtat
cgatcaacgaaggctaaagtaaacgtagatttttactttaacacccaagagattacttgt
gcagatatagggttctgggacccggagaatccggagactgagacctgggagtttattgat
gttagttttgaaaaactatacaccatgaaccttccaactctcagaattcccgatagattc
ctctttcattcgaagaatgaagagttatactacggggagtccaaagaactggacacggtt
cctacggaaccggagacataatgtcttagagtcctccagtcactaagtggctggattacc
tctttgggttctgtcgaagacgggtcccgaaggagttccaccgacaacat
>SRR20668507_Pvivax_Thailand_2016
ggaagagtatacctacatccaagcaacacaccctcgggatgttgtcggtgtagggtattc
acccttttacgattaccttccgatactttcgacgaaagtacaaccggatggaaaaagact
tcgtctttataccatcccggaaggaaccatacttcaacgatcccatggtggacaatcctt
aggaaagttaccatgggaacagggaggctccttctcgacgagaaggaggaaactccttag
agttgtactcacaaagtccttgggcctacggcccaccgtcgttgatatcctattgacgag
gtcaattaggcattttcaacggatagagggagccatcaatgctgtcgtagacagcttggt
gtgctctgaccctaccatgttcctcctcgaagagaaggaaaatgcaaacatcttcaggga
cttagtccggaagatgttttatgttggtactttcaatctcgaccttctggtggatgattg
gaagaacttctcccgatctctatttcatcaatatgctgaaacagaggtcataggtgggag
gcctactatcagtaggaccaacatctataagagacttcttggagtctctaccttcaagaa
tctggactcatctttcagatcgttccaaattcttggccacctactctctacacgccaatt
tccctttatgggaaagcggtgcgaagagaaatctcttaagaggtttgaggaagtcgtgac
ttccctccacgaagtgaaggcgtcacacctcagtaggatgggagaagccgccttctacat
aggtagaaagtgccgcctctatcatgtcccacataatgtaggacatttttccattaatag
ttcgggagactacgaattctccacctccgaaggagggaacgccttaggcgttcgaacatt
aatgattgaggtattgggaaggaagtctgatatcgcggaggagatgaccccttggggtta
tatccaacacgatatgaaccttgagatttggaggtatctctatagagatacccccattct
cgagggttccttccttgaacctcttacttcaggttttccgaaggaacaacctggccgcat
gaggggccttgacgaagtcattggccgtcaactcatgtatgctgcctggaagaaaagtgt
ccaagtacctacggtacgctgtagcacagtggccgaaatgggtaataaggcccgtatcgt
caccgtgggtccagcatggctgcagatcctgcaggcacctttggcgcacactttaaaaca
catgatgtggaatcacccatctgtgttctccagctttcatcggcaggaccaagcttggat
ggcggtcataatgatctccaaatccaagttgtcggacttcgacgaagttctgtcctccga
tttaaaggacgcgacgaatgctcaaggtatcaccttgactcgtcaccttgtgaggcaatt
tctaaggggttatggtctacgaccaaatccctacgttgacttcgtaatcgatcttattgg
acctcgagagattgtcctcccgacgggacgacgtattctctcgcgcagaggtgtcatgat
gggtgaacccatggcgaagccatgtctcacacttctgaacctctgtgtggaatattgcgc
atggcgcaagtacaaagttaaacatgaccgagcgaacctccatcggaggctcttccatat
tgggggagacgatcacttagtggtcggtcctcggccctatcttaactacatgaccaagtt
ccatcttctgtctggttcccaaatagaaggtggagtacacggtacctctcgtatagcggt
acgctacgtagagagagtactattcatagggaatttctcgaagaggaaaccccatgatcc
caagaattatccagaatcgatgattgtggagaccataaaggtcagaattcttgaacgagg
atatctacttcctattatcaaagataataagaatgttgccataggcaaatcctcaacgat
atcaacctgtttgaagtggatgcctaaacatccactatggccagaatggcacaaacagat
gataagaggcctattcgtgtcacgaatgggagcatggctaccgaaccttcggaaacatcc
gaagtgtttcaatagtattatgcttcccaaattcttcgggggctatggcttagccatgtc
agacctcgaagaatatacggcctatacaaaagcctcccgaccactacagtggatcatcgc
cgcagtatgtgacgaccatccacaatggagggaagggatcagggaactttcccggttaaa
ccggaacctctcgaagaggggagacacaaagtgtctaaagttcgaacaagacatcattga
gcaactcatgatggtcttgaatgatcgtctgagttggaaacagctcgaagagaagtttcc
atctcctcatggtccacgagggacagtagcagaagcccagcgggcgggctacatgtccat
aagacgatttgccgatgaggcgacacgaggtgtcattttccaaaacttagtttcggaacc
tcataagatctccaattttaacacacaaccctataggaaaactatgggaattgtgtggga
aaaattggaggcccttggcattgataaatgctcgcgaatcttagattccgacgagtatcg
atcaacgaaggctaaagtaaacgtagatttttactttaacacccaagagattacttgtgc
agatatagggttctgggacccggagaatccggagactgagacctgggagtttattgatgt
tagttttgaaaaactatacaccatgaaccttccaactctcagaattcccgatagattcct
ctttcattcgaagaatgaagagttatactacggggagtccaaagaactggacacggttcc
tacggaaccggagacataatgtcttagagtcctccagtcactaagtggctggattacctc
tttgggttctgtcgaagacgggtcccgaaggagttccaccgacaacat
>SRR20668508_Pvivax_Thailand_2016
atggaagagtatacctacatccaagcaacacaccctcgggatgttgtcggtgtagggtat
tcacccttttacgattaccttccgatactttcgacgaaagtacaaccggatggaaaaaga
cttcgtctttataccatcccggaaggaaccatacttcaacgatcccatggtggacaatcc
ttaggaaagttaccatgggaacagggaggctccttctcgacgagaaggaggaaactcctt
agagttgtactcacaaagtccttgggcctacggcccaccgtcgttgatatcctattgacg
aggtcaattaggcattttcaacggatagagggagccatcaatgctgtcgtagacagcttg
gtgtgctctgaccctaccatgttcctcctcgaagagaaggaaaatgcaaacatcttcagg
gacttagtccggaagatgttttatgttggtactttcaatctcgaccttctggtggatgat
tggaagaacttctcccgatctctatttcatcaatatgctgaaacagaggtcataggtggg
aggcctactatcagtaggaccaacatctataagagacttcttggagtctctaccttcaag
aatctggactcatctttcagatcgttccaaattcttggccacctactctctacacgccaa
tttccctttatgggaaagcggtgcgaagagaaatctcttaagaggtttgaggaagtcgtg
acttccctccacgaagtgaaggcgtcacacctcagtaggatgggagaagccgccttctac
ataggtagaaagtgccgcctctatcatgtcccacataatgtaggacatttttccattaat
agttcgggagactacgaattctccacctccgaaggagggaacgccttaggcgttcgaaca
ttaatgattgaggtattgggaaggaagtctgatatcgcggaggagatgaccccttggggt
tatatccaacacgatatgaaccttgagatttggaggtatctctatagagatacccccatt
ctcgagggttccttccttgaacctcttacttcaggttttccgaaggaacaacctggccgc
atgaggggccttgacgaagtcattggccgtcaactcatgtatgctgcctggaagaaaagt
gtccaagtacctacggtacgctgtagcacagtggccgaaatgggtaataaggcccgtatc
gtcaccgtgggtccagcatggctgcagatcctgcaggcacctttggcgcacactttaaaa
cacatgatgtggaatcacccatctgtgttctccagctttcatcggcaggaccaagcttgg
atggcggtcataatgatctccaaatccaagttgtcggacttcgacgaagttctgtcctcc
gatttaaaggacgcgacgaatgctcaaggtatcaccttgactcgtcaccttgtgaggcaa
tttctaaggggttatggtctacgaccaaatccctacgttgacttcgtaatcgatcttatt
ggacctcgagagattgtcctcccgacgggacgacgtattctctcgcgcagaggtgtcatg
atgggtgaacccatggcgaagccatgtctcacacttctgaacctctgtgtggaatattgc
gcatggcgcaagtacaaagttaaacatgaccgagcgaacctccatcggaggctcttccat
attgggggagacgatcacttagtggtcggtcctcggccctatcttaactacatgaccaag
ttccatcttctgtctggttcccaaatagaaggtggagtacacggtacctctcgtatagcg
gtacgctacgtagagagagtactattcatagggaatttctcgaagaggaaaccccatgat
cccaagaattatccagaatcgatgattgtggagaccataaaggtcagaattcttgaacga
ggatatctacttcctattatcaaagataataagaatgttgccataggcaaatcctcaacg
atatcaacctgtttgaagtggatgcctaaacatccactatggccagaatggcacaaacag
atgataagaggcctattcgtgtcacgaatgggagcatggctaccgaaccttcggaaacat
ccgaagtgtttcaatagtattatgcttcccaaattcttcgggggctatggcttagccatg
tcagacctcgaagaatatacggcctatacaaaagcctcccgaccactacagtggatcatc
gccgcagtatgtgacgaccatccacaatggagggaagggatcagggaactttcccggtta
aaccggaacctctcgaagaggggagacacaaagtgtctaaagttcgaacaagacatcatt
gagcaactcatgatggtcttgaatgatcgtctgagttggaaacagctcgaagagaagttt
ccatctcctcatggtccacgagggacagtagcagaagcccagcgggcgggctacatgtcc
ataagacgatttgccgatgaggcgacacgaggtgtcattttccaaaacttagtttcggaa
cctcataagatctccaattttaacacacaaccctataggaaaactatgggaattgtgtgg
gaaaaattggaggcccttggcattgataaatgctcgcgaatcttagattccgacgagtat
cgatcaacgaaggctaaagtaaacgtagatttttactttaacacccaagagattacttgt
gcagatatagggttctgggacccggagaatccggagactgagacctgggagtttattgat
gttagttttgaaaaactatacaccatgaaccttccaactctcagaattcccgatagattc
ctctttcattcgaagaatgaagagttatactacggggagtccaaagaactggacacggtt
cctacggaaccggagacataatgtcttagagtcctccagtcactaagtggctggattacc
tctttgggttctgtcgaagacgggtcccgaaggagttccaccgacaacat
>SRR20668509_Pvivax_Thailand_2016
agagtatacctacatccaagcaacacaccctcgggatgttgtcggtgtagggtattcacc
cttttacgattaccttccgatactttcgacgaaagtacaaccggatggaaaaagacttcg
tctttataccatcccggaaggaaccatacttcaacgatcccatggtggacaatccttagg
aaagttaccatgggaacagggaggctccttctcgacgagaaggaggaaactccttagagt
tgtactcacaaagtccttgggcctacggcccaccgtcgttgatatcctattgacgaggtc
aattaggcattttcaacggatagagggagccatcaatgctgtcgtagacagcttggtgtg
ctctgaccctaccatgttcctcctcgaagagaaggaaaatgcaaacatcttcagggactt
agtccggaagatgttttatgttggtactttcaatctcgaccttctggtggatgattggaa
gaacttctcccgatctctatttcatcaatatgctgaaacagaggtcataggtgggaggcc
tactatcagtaggaccaacatctataagagacttcttggagtctctaccttcaagaatct
ggactcatctttcagatcgttccaaattcttggccacctactctctacacgccaatttcc
ctttatgggaaagcggtgcgaagagaaatctcttaagaggtttgaggaagtcgtgacttc
cctccacgaagtgaaggcgtcacacctcagtaggatgggagaagccgccttctacatagg
tagaaagtgccgcctctatcatgtcccacataatgtaggacatttttccattaatagttc
gggagactacgaattctccacctccgaaggagggaacgccttaggcgttcgaacattaat
gattgaggtattgggaaggaagtctgatatcgcggaggagatgaccccttggggttatat
ccaacacgatatgaaccttgagatttggaggtatctctatagagatacccccattctcga
gggttccttccttgaacctcttacttcaggttttccgaaggaacaacctggccgcatgag
gggccttgacgaagtcattggccgtcaactcatgtatgctgcctggaagaaaagtgtcca
agtacctacggtacgctgtagcacagtggccgaaatgggtaataaggcccgtatcgtcac
cgtgggtccagcatggctgcagatcctgcaggcacctttggcgcacactttaaaacacat
gatgtggaatcacccatctgtgttctccagctttcatcggcaggaccaagcttggatggc
ggtcataatgatctccaaatccaagttgtcggacttcgacgaagttctgtcctccgattt
aaaggacgcgacgaatgctcaaggtatcaccttgactcgtcaccttgtgaggcaatttct
aaggggttatggtctacgaccaaatccctacgttgacttcgtaatcgatcttattggacc
tcgagagattgtcctcccgacgggacgacgtattctctcgcgcagaggtgtcatgatggg
tgaacccatggcgaagccatgtctcacacttctgaacctctgtgtggaatattgcgcatg
gcgcaagtacaaagttaaacatgaccgagcgaacctccatcggaggctcttccatattgg
gggagacgatcacttagtggtcggtcctcggccctatcttaactacatgaccaagttcca
tcttctgtctggttcccaaatagaaggtggagtacacggtacctctcgtatagcggtacg
ctacgtagagagagtactattcatagggaatttctcgaagaggaaaccccatgatcccaa
gaattatccagaatcgatgattgtggagaccataaaggtcagaattcttgaacgaggata
tctacttcctattatcaaagataataagaatgttgccataggcaaatcctcaacgatatc
aacctgtttgaagtggatgcctaaacatccactatggccagaatggcacaaacagatgat
aagaggcctattcgtgtcacgaatgggagcatggctaccgaaccttcggaaacatccgaa
gtgtttcaatagtattatgcttcccaaattcttcgggggctatggcttagccatgtcaga
cctcgaagaatatacggcctatacaaaagcctcccgaccactacagtggatcatcgccgc
agtatgtgacgaccatccacaatggagggaagggatcagggaactttcccggttaaaccg
gaacctctcgaagaggggagacacaaagtgtctaaagttcgaacaagacatcattgagca
actcatgatggtcttgaatgatcgtctgagttggaaacagctcgaagagaagtttccatc
tcctcatggtccacgagggacagtagcagaagcccagcgggcgggctacatgtccataag
acgatttgccgatgaggcgacacgaggtgtcattttccaaaacttagtttcggaacctca
taagatctccaattttaacacacaaccctataggaaaactatgggaattgtgtgggaaaa
attggaggcccttggcattgataaatgctcgcgaatcttagattccgacgagtatcgatc
aacgaaggctaaagtaaacgtagatttttactttaacacccaagagattacttgtgcaga
tatagggttctgggacccggagaatccggagactgagacctgggagtttattgatgttag
ttttgaaaaactatacaccatgaaccttccaactctcagaattcccgatagattcctctt
tcattcgaagaatgaagagttatactacggggagtccaaagaactggacacggttcctac
ggaaccggagacataatgtcttagagtcctccagtcactaagtggctggattacctcttt
gggttctgtcgaagacgggtcccgaaggagttccaccgacaacat
>SRR20668510_Pvivax_Thailand_2016
gaagagtatacctacatccaagcaacacaccctcgggatgttgtcggtgtagggtattca
cccttttacgattaccttccgatactttcgacgaaagtacaaccggatggaaaaagactt
cgtctttataccatcccggaaggaaccatacttcaacgatcccatggtggacaatcctta
ggaaagttaccatgggaacagggaggctccttctcgacgagaaggaggaaactccttaga
gttgtactcacaaagtccttgggcctacggcccaccgtcgttgatatcctattgacgagg
tcaattaggcattttcaacggatagagggagccatcaatgctgtcgtagacagcttggtg
tgctctgaccctaccatgttcctcctcgaagagaaggaaaatgcaaacatcttcagggac
ttagtccggaagatgttttatgttggtactttcaatctcgaccttctggtggatgattgg
aagaacttctcccgatctctatttcatcaatatgctgaaacagaggtcataggtgggagg
cctactatcagtaggaccaacatctataagagacttcttggagtctctaccttcaagaat
ctggactcatctttcagatcgttccaaattcttggccacctactctctacacgccaattt
ccctttatgggaaagcggtgcgaagagaaatctcttaagaggtttgaggaagtcgtgact
tccctccacgaagtgaaggcgtcacacctcagtaggatgggagaagccgccttctacata
ggtagaaagtgccgcctctatcatgtcccacataatgtaggacatttttccattaatagt
tcgggagactacgaattctccacctccgaaggagggaacgccttaggcgttcgaacatta
atgattgaggtattgggaaggaagtctgatatcgcggaggagatgaccccttggggttat
atccaacacgatatgaaccttgagatttggaggtatctctatagagatacccccattctc
gagggttccttccttgaacctcttacttcaggttttccgaaggaacaacctggccgcatg
aggggccttgacgaagtcattggccgtcaactcatgtatgctgcctggaagaaaagtgtc
caagtacctacggtacgctgtagcacagtggccgaaatgggtaataaggcccgtatcgtc
accgtgggtccagcatggctgcagatcctgcaggcacctttggcgcacactttaaaacac
atgatgtggaatcacccatctgtgttctccagctttcatcggcaggaccaagcttggatg
gcggtcataatgatctccaaatccaagttgtcggacttcgacgaagttctgtcctccgat
ttaaaggacgcgacgaatgctcaaggtatcaccttgactcgtcaccttgtgaggcaattt
ctaaggggttatggtctacgaccaaatccctacgttgacttcgtaatcgatcttattgga
cctcgagagattgtcctcccgacgggacgacgtattctctcgcgcagaggtgtcatgatg
ggtgaacccatggcgaagccatgtctcacacttctgaacctctgtgtggaatattgcgca
tggcgcaagtacaaagttaaacatgaccgagcgaacctccatcggaggctcttccatatt
gggggagacgatcacttagtggtcggtcctcggccctatcttaactacatgaccaagttc
catcttctgtctggttcccaaatagaaggtggagtacacggtacctctcgtatagcggta
cgctacgtagagagagtactattcatagggaatttctcgaagaggaaaccccatgatccc
aagaattatccagaatcgatgattgtggagaccataaaggtcagaattcttgaacgagga
tatctacttcctattatcaaagataataagaatgttgccataggcaaatcctcaacgata
tcaacctgtttgaagtggatgcctaaacatccactatggccagaatggcacaaacagatg
ataagaggcctattcgtgtcacgaatgggagcatggctaccgaaccttcggaaacatccg
aagtgtttcaatagtattatgcttcccaaattcttcgggggctatggcttagccatgtca
gacctcgaagaatatacggcctatacaaaagcctcccgaccactacagtggatcatcgcc
gcagtatgtgacgaccatccacaatggagggaagggatcagggaactttcccggttaaac
cggaacctctcgaagaggggagacacaaagtgtctaaagttcgaacaagacatcattgag
caactcatgatggtcttgaatgatcgtctgagttggaaacagctcgaagagaagtttcca
tctcctcatggtccacgagggacagtagcagaagcccagcgggcgggctacatgtccata
agacgatttgccgatgaggcgacacgaggtgtcattttccaaaacttagtttcggaacct
cataagatctccaattttaacacacaaccctataggaaaactatgggaattgtgtgggaa
aaattggaggcccttggcattgataaatgctcgcgaatcttagattccgacgagtatcga
tcaacgaaggctaaagtaaacgtagatttttactttaacacccaagagattacttgtgca
gatatagggttctgggacccggagaatccggagactgagacctgggagtttattgatgtt
agttttgaaaaactatacaccatgaaccttccaactctcagaattcccgatagattcctc
tttcattcgaagaatgaagagttatactacggggagtccaaagaactggacacggttcct
acggaaccggagacataatgtcttagagtcctccagtcactaagtggctggattacctct
ttgggttctgtcgaagacgggtcccgaaggagttccaccgacaacat
>SRR20668511_Pvivax_Thailand_2016
gaagagtatacctacatccaagcaacacaccctcgggatgttgtcggtgtagggtattca
cccttttacgattaccttccgatactttcgacgaaagtacaaccggatggaaaaagactt
cgtctttataccatcccggaaggaaccatacttcaacgatcccatggtggacaatcctta
ggaaagttaccatgggaacagggaggctccttctcgacgagaaggaggaaactccttaga
gttgtactcacaaagtccttgggcctacggcccaccgtcgttgatatcctattgacgagg
tcaattaggcattttcaacggatagagggagccatcaatgctgtcgtagacagcttggtg
tgctctgaccctaccatgttcctcctcgaagagaaggaaaatgcaaacatcttcagggac
ttagtccggaagatgttttatgttggtactttcaatctcgaccttctggtggatgattgg
aagaacttctcccgatctctatttcatcaatatgctgaaacagaggtcataggtgggagg
cctactatcagtaggaccaacatctataagagacttcttggagtctctaccttcaagaat
ctggactcatctttcagatcgttccaaattcttggccacctactctctacacgccaattt
ccctttatgggaaagcggtgcgaagagaaatctcttaagaggtttgaggaagtcgtgact
tccctccacgaagtgaaggcgtcacacctcagtaggatgggagaagccgccttctacata
ggtagaaagtgccgcctctatcatgtcccacataatgtaggacatttttccattaatagt
tcgggagactacgaattctccacctccgaaggagggaacgccttaggcgttcgaacatta
atgattgaggtattgggaaggaagtctgatatcgcggaggagatgaccccttggggttat
atccaacacgatatgaaccttgagatttggaggtatctctatagagatacccccattctc
gagggttccttccttgaacctcttacttcaggttttccgaaggaacaacctggccgcatg
aggggccttgacgaagtcattggccgtcaactcatgtatgctgcctggaagaaaagtgtc
caagtacctacggtacgctgtagcacagtggccgaaatgggtaataaggcccgtatcgtc
accgtgggtccagcatggctgcagatcctgcaggcacctttggcgcacactttaaaacac
atgatgtggaatcacccatctgtgttctccagctttcatcggcaggaccaagcttggatg
gcggtcataatgatctccaaatccaagttgtcggacttcgacgaagttctgtcctccgat
ttaaaggacgcgacgaatgctcaaggtatcaccttgactcgtcaccttgtgaggcaattt
ctaaggggttatggtctacgaccaaatccctacgttgacttcgtaatcgatcttattgga
cctcgagagattgtcctcccgacgggacgacgtattctctcgcgcagaggtgtcatgatg
ggtgaacccatggcgaagccatgtctcacacttctgaacctctgtgtggaatattgcgca
tggcgcaagtacaaagttaaacatgaccgagcgaacctccatcggaggctcttccatatt
gggggagacgatcacttagtggtcggtcctcggccctatcttaactacatgaccaagttc
catcttctgtctggttcccaaatagaaggtggagtacacggtacctctcgtatagcggta
cgctacgtagagagagtactattcatagggaatttctcgaagaggaaaccccatgatccc
aagaattatccagaatcgatgattgtggagaccataaaggtcagaattcttgaacgagga
tatctacttcctattatcaaagataataagaatgttgccataggcaaatcctcaacgata
tcaacctgtttgaagtggatgcctaaacatccactatggccagaatggcacaaacagatg
ataagaggcctattcgtgtcacgaatgggagcatggctaccgaaccttcggaaacatccg
aagtgtttcaatagtattatgcttcccaaattcttcgggggctatggcttagccatgtca
gacctcgaagaatatacggcctatacaaaagcctcccgaccactacagtggatcatcgcc
gcagtatgtgacgaccatccacaatggagggaagggatcagggaactttcccggttaaac
cggaacctctcgaagaggggagacacaaagtgtctaaagttcgaacaagacatcattgag
caactcatgatggtcttgaatgatcgtctgagttggaaacagctcgaagagaagtttcca
tctcctcatggtccacgagggacagtagcagaagcccagcgggcgggctacatgtccata
agacgatttgccgatgaggcgacacgaggtgtcattttccaaaacttagtttcggaacct
cataagatctccaattttaacacacaaccctataggaaaactatgggaattgtgtgggaa
aaattggaggcccttggcattgataaatgctcgcgaatcttagattccgacgagtatcga
tcaacgaaggctaaagtaaacgtagatttttactttaacacccaagagattacttgtgca
gatatagggttctgggacccggagaatccggagactgagacctgggagtttattgatgtt
agttttgaaaaactatacaccatgaaccttccaactctcagaattcccgatagattcctc
tttcattcgaagaatgaagagttatactacggggagtccaaagaactggacacggttcct
acggaaccggagacataatgtcttagagtcctccagtcactaagtggctggattacctct
ttgggttctgtcgaagacgggtcccgaaggagttccaccgacaacat
>SRR20668512_Pvivax_Thailand_2016
ccgagccttcggctcaaaaaatttgctataatagcaatgcgtgatggaagagtataccta
catccaagcaacacaccctagggatgttgtcggtgtagggtattcacccttttacgatta
ccttccggtactttcgacgaaagtacaaccggatggaaaaagacttcgtctttataccat
cccggagggaaccatacttcaacggtctcatggcggacaatccttaggaaagttaccatg
ggaacagggaggctccttctcgacgagaaggaggaaactccttagagttgtactcacaaa
gtccctgggcctacggcccaccgttgtcgacatcttattgacgaggtcaatcagacactt
tcaacggattgagggagccatcaatgctgtcgtagacagtctagtatgtgctgaccctac
tatgttcctcctcgaagagaaggaaaatgcgggcatctttagggacttagtccgaaagat
gttctatgttggtactttcaatctcgaccttctggtggatgattggaagaacttctcccg
atctctctttcatcagtatgctgaaacagaggtcataggtgggaggcctactgtcagtag
gaccaacatctataagagactccttagggtctctaccttcaagaacctggattcatcttt
cagatcattccagatacttggccacctactctccacgcgccaatttccctttatggggaa
gcggtgtgaggagaaatctcttaagaggtttgaggaagttgtgacgtctcttcacgaagt
gaaggcatcacacctcagtaggatgggagaggctgccttctacataggtagaaagtgccg
cctctatcatgtcccacataatgtcggacatttttccattaatagttcgggagactatga
gttctccacctccgaaggagggaacgccttaggcgttcgaacattaatgattgaggtatt
gggaaggaaatctgatgtcgcagaggagatgaccccttgggggtatatccaacacaacac
cgacctcgagatatggaggtatctctaccgagatcaacccattcttgagggttccttcct
agagcctcttacctcaggttttcctaaggaacaacctggtcgcatgaggggccttgacga
agtcataggccgtcaactcatgtatgctgcctggaagaaaagtgtccgagtacctacggt
acgctgtagcacagtagccgaaatgggtaacaaagcccgtatcgtcactgtgggtccagc
ttggctgcagatcctgcaggcgcctttggcacacactttaaaacacatgatgtggaatca
cccatccgtgttctccagttttcatcggcaggatcaggcctggatggcggtcataatgat
ctccaagtccaagctgacgaacttcgacgaagttctatcctccgatttgaaggacgcgac
gaatgctcaaggtatcaccttgacacgtcaccttgtgagacaatttctaaggggttatgg
tctaagaccaaatccctacgttgacttcgtaatcgatcttattggacctagagagatcgt
cctcccgacgggacggcggatcctctcgcgtagaggtatcatgatgggtgaacccatggc
gaagccatgtctcacacttctgaacctctgtgtagaatattgcgcgtggcgcaagtataa
aattaagtatgaccgagcgaatctccaacggagactcttccatattgggggagacgatca
cttagtgatcggccctcggccataccttaattatatgaccaaattccacctcttatctgg
gtcccagatagagggtggagtccatggtacctcccgcatagcggtacgctatgtggagag
ggtactgttcatagggaatttctcgaagagaaaaccccatgaccccaagaattatccaga
atcgatgattgtggagaccataaaggtcagaattcttgaacgaggatatttacttcctat
tatcaaagataataagaatgttgccataggcaaatcctcaacgatatcagcctgtttgaa
gtggatgccaaggcatccactgtggccagaatggcacaaacagatgataagaggcctatt
cgtgtcacgaatgggagcatggctaccgaacctccggaaacatccgaagtgcttcaatag
catcatgcttcccaaattcttcgggggctatggcttagccatgtcagacctcgaagaata
tacggcctatacaaaagcctcccgtccattacagtggatcatcgccgcagtctgtgacga
ccatccacagtggagggaagggatcagagaactttcccggttaaaccggaacctctcgaa
gagaggagacactaagtgtctaaagttcgaacaagacatcattgagcaactcatgatggt
cttgaatgatcgtctgagctggaaacaactcgaagagaagtttccatctcctcatggtcc
acgagggacagtagcagaggcccaacgggcaggctacatgtccataagacgatttgccga
tgaggcgacacgtggtgtcatcttccaaaacttagtttcggagcctcataaaatctccaa
tttcaacacacaaccctatagaaaaactatgggaattgtgtgggaaaagttggaggctct
tggcattgataaatgctcacgaatcttagattcagatgagtatcgatcaacgaaggctaa
agtaaacgtagatttttactttaacacccaagagattacttgtgcagatatagggttctg
ggacccggagaatccggagactgagacttgggagttcattgatgttagttttgagaaact
atacaccatgaacctcccgaccctcagaattcccgatagatttctctttcattcgaagaa
tgaggagttatactatggggagtccaaagaactggacacggttcctacggaaccggagac
ataatgtcttagagtcctccagtcacgacgtggctggattacctctttgggttctgtcga
agacgggtcccgaaggagttccaccgacaacatcacgcatccgagccttcggctcaaa
>SRR20668513_Pvivax_Thailand_2016
tttgctataatagcaatgcgtgatggaagagtatacctacatccaagcaacacaccctag
ggatgttgtcggtgtagggtattcacccttttacgattaccttccggtactttcgacgaa
agtacaaccggatggaaaaagacttcgtctttataccatcccggagggaaccatacttca
acggtctcatggcggacaatccttaggaaagttaccatgggaacagggaggctccttctc
gacgagaaggaggaaactccttagagttgtactcacaaagtccctgggcctacggcccac
cgttgtcgacatcttattgacgaggtcaatcagacactttcaacggattgagggagccat
caatgctgtcgtagacagtctagtatgtgctgaccctactatgttcctcctcgaagagaa
ggaaaatgcgggcatctttagggacttagtccgaaagatgttctatgttggtactttcaa
tctcgaccttctggtggatgattggaagaacttctcccgatctctctttcatcagtatgc
tgaaacagaggtcataggtgggaggcctactgtcagtaggaccaacatctataagagact
ccttagggtctctaccttcaagaacctggattcatctttcagatcattccagatacttgg
ccacctactctccacgcgccaatttccctttatggggaagcggtgtgaggagaaatctct
taagaggtttgaggaagttgtgacgtctcttcacgaagtgaaggcatcacacctcagtag
gatgggagaggctgccttctacataggtagaaagtgccgcctctatcatgtcccacataa
tgtcggacatttttccattaatagttcgggagactatgagttctccacctccgaaggagg
gaacgccttaggcgttcgaacattaatgattgaggtattgggaaggaaatctgatgtcgc
agaggagatgaccccttgggggtatatccaacacaacaccgacctcgagatatggaggta
tctctaccgagatcaacccattcttgagggttccttcctagagcctcttacctcaggttt
tcctaaggaacaacctggtcgcatgaggggccttgacgaagtcataggccgtcaactcat
gtatgctgcctggaagaaaagtgtccgagtacctacggtacgctgtagcacagtagccga
aatgggtaacaaagcccgtatcgtcactgtgggtccagcttggctgcagatcctgcaggc
gcctttggcacacactttaaaacacatgatgtggaatcacccatccgtgttctccagttt
tcatcggcaggatcaggcctggatggcggtcataatgatctccaagtccaagctgacgaa
cttcgacgaagttctatcctccgatttgaaggacgcgacgaatgctcaaggtatcacctt
gacacgtcaccttgtgagacaatttctaaggggttatggtctaagaccaaatccctacgt
tgacttcgtaatcgatcttattggacctagagagatcgtcctcccgacgggacggcggat
cctctcgcgtagaggtatcatgatgggtgaacccatggcgaagccatgtctcacacttct
gaacctctgtgtagaatattgcgcgtggcgcaagtataaaattaagtatgaccgagcgaa
tctccaacggagactcttccatattgggggagacgatcacttagtgatcggccctcggcc
ataccttaattatatgaccaaattccacctcttatctgggtcccagatagagggtggagt
ccatggtacctcccgcatagcggtacgctatgtggagagggtactgttcatagggaattt
ctcgaagagaaaaccccatgaccccaagaattatccagaatcgatgattgtggagaccat
aaaggtcagaattcttgaacgaggatatttacttcctattatcaaagataataagaatgt
tgccataggcaaatcctcaacgatatcagcctgtttgaagtggatgccaaggcatccact
gtggccagaatggcacaaacagatgataagaggcctattcgtgtcacgaatgggagcatg
gctaccgaacctccggaaacatccgaagtgcttcaatagcatcatgcttcccaaattctt
cgggggctatggcttagccatgtcagacctcgaagaatatacggcctatacaaaagcctc
ccgtccattacagtggatcatcgccgcagtctgtgacgaccatccacagtggagggaagg
gatcagagaactttcccggttaaaccggaacctctcgaagagaggagacactaagtgtct
aaagttcgaacaagacatcattgagcaactcatgatggtcttgaatgatcgtctgagctg
gaaacaactcgaagagaagtttccatctcctcatggtccacgagggacagtagcagaggc
ccaacgggcaggctacatgtccataagacgatttgccgatgaggcgacacgtggtgtcat
cttccaaaacttagtttcggagcctcataaaatctccaatttcaacacacaaccctatag
aaaaactatgggaattgtgtgggaaaagttggaggctcttggcattgataaatgctcacg
aatcttagattcagatgagtatcgatcaacgaaggctaaagtaaacgtagatttttactt
taacacccaagagattacttgtgcagatatagggttctgggacccggagaatccggagac
tgagacttgggagttcattgatgttagttttgagaaactatacaccatgaacctcccgac
cctcagaattcccgatagatttctctttcattcgaagaatgaggagttatactatgggga
gtccaaagaactggacacggttcctacggaaccggagacataatgtcttagagtcctcca
gtcacgacgtggctggattacctctttgggttctgtcgaagacgggtcccgaaggagttc
caccgacaacatcacgcatccgagccttcggctcaaaaaaaa
>SRR20668514_Pvivax_Thailand_2016
ttttttgctataatagcaatgcgtgatggaagagtatacctacatccaagcaacacaccc
tagggatgttgtcggtgtagggtattcacccttttacgattaccttccggtactttcgac
gaaagtacaaccggatggaaaaagacttcgtctttataccatcccggagggaaccatact
tcaacggtctcatggcggacaatccttaggaaagttaccatgggaacagggaggctcctt
ctcgacgagaaggaggaaactccttagagttgtactcacaaagtccctgggcctacggcc
caccgttgtcgacatcttattgacgaggtcaatcagacactttcaacggattgagggagc
catcaatgctgtcgtagacagtctagtatgtgctgaccctactatgttcctcctcgaaga
gaaggaaaatgcgggcatctttagggacttagtccgaaagatgttctatgttggtacttt
caatctcgaccttctggtggatgattggaagaacttctcccgatctctctttcatcagta
tgctgaaacagaggtcataggtgggaggcctactgtcagtaggaccaacatctataagag
actccttagggtctctaccttcaagaacctggattcatctttcagatcattccagatact
tggccacctactctccacgcgccaatttccctttatggggaagcggtgtgaggagaaatc
tcttaagaggtttgaggaagttgtgacgtctcttcacgaagtgaaggcatcacacctcag
taggatgggagaggctgccttctacataggtagaaagtgccgcctctatcatgtcccaca
taatgtcggacatttttccattaatagttcgggagactatgagttctccacctccgaagg
agggaacgccttaggcgttcgaacattaatgattgaggtattgggaaggaaatctgatgt
cgcagaggagatgaccccttgggggtatatccaacacaacaccgacctcgagatatggag
gtatctctaccgagatcaacccattcttgagggttccttcctagagcctcttacctcagg
ttttcctaaggaacaacctggtcgcatgaggggccttgacgaagtcataggccgtcaact
catgtatgctgcctggaagaaaagtgtccgagtacctacggtacgctgtagcacagtagc
cgaaatgggtaacaaagcccgtatcgtcactgtgggtccagcttggctgcagatcctgca
ggcgcctttggcacacactttaaaacacatgatgtggaatcacccatccgtgttctccag
ttttcatcggcaggatcaggcctggatggcggtcataatgatctccaagtccaagctgac
gaacttcgacgaagttctatcctccgatttgaaggacgcgacgaatgctcaaggtatcac
cttgacacgtcaccttgtgagacaatttctaaggggttatggtctaagaccaaatcccta
cgttgacttcgtaatcgatcttattggacctagagagatcgtcctcccgacgggacggcg
gatcctctcgcgtagaggtatcatgatgggtgaacccatggcgaagccatgtctcacact
tctgaacctctgtgtagaatattgcgcgtggcgcaagtataaaattaagtatgaccgagc
gaatctccaacggagactcttccatattgggggagacgatcacttagtgatcggccctcg
gccataccttaattatatgaccaaattccacctcttatctgggtcccagatagagggtgg
agtccatggtacctcccgcatagcggtacgctatgtggagagggtactgttcatagggaa
tttctcgaagagaaaaccccatgaccccaagaattatccagaatcgatgattgtggagac
cataaaggtcagaattcttgaacgaggatatttacttcctattatcaaagataataagaa
tgttgccataggcaaatcctcaacgatatcagcctgtttgaagtggatgccaaggcatcc
actgtggccagaatggcacaaacagatgataagaggcctattcgtgtcacgaatgggagc
atggctaccgaacctccggaaacatccgaagtgcttcaatagcatcatgcttcccaaatt
cttcgggggctatggcttagccatgtcagacctcgaagaatatacggcctatacaaaagc
ctcccgtccattacagtggatcatcgccgcagtctgtgacgaccatccacagtggaggga
agggatcagagaactttcccggttaaaccggaacctctcgaagagaggagacactaagtg
tctaaagttcgaacaagacatcattgagcaactcatgatggtcttgaatgatcgtctgag
ctggaaacaactcgaagagaagtttccatctcctcatggtccacgagggacagtagcaga
ggcccaacgggcaggctacatgtccataagacgatttgccgatgaggcgacacgtggtgt
catcttccaaaacttagtttcggagcctcataaaatctccaatttcaacacacaacccta
tagaaaaactatgggaattgtgtgggaaaagttggaggctcttggcattgataaatgctc
acgaatcttagattcagatgagtatcgatcaacgaaggctaaagtaaacgtagattttta
ctttaacacccaagagattacttgtgcagatatagggttctgggacccggagaatccgga
gactgagacttgggagttcattgatgttagttttgagaaactatacaccatgaacctccc
gaccctcagaattcccgatagatttctctttcattcgaagaatgaggagttatactatgg
ggagtccaaagaactggacacggttcctacggaaccggagacataatgtcttagagtcct
ccagtcacgacgtggctggattacctctttgggttctgtcgaagacgggtcccgaaggag
ttccaccgacaacatcacgcatccgagccttcggctcaaaaatttgcta
>SRR20668515_Pvivax_Thailand_2016
taaacgtagatttttactttaacacccaagagattacttgtgcagatatagggttctggg
acccggagaatccggagactgagacttgggagttcattgatgttagttttgagaaactat
acaccatgaacctcccgaccctcagaattcccgatagatttctctttcattcgaagaatg
aggagttatactatggggagtccaaagaactggacacggttcctacggaaccggagacat
aatgtcttagagtcctccagtcacgacgtggctggattacctctttgggttctgtcgaag
acgggtcccgaaggagttccaccgacaacatcacgcatccgagccttcggctcaaatttt
tgctataatagcaatgcgtgatggaagagtatacctacatccaagcaacacaccctaggg
atgttgtcggtgtagggtattcacccttttacgattaccttccggtactttcgacgaaag
tacaaccggatggaaaaagacttcgtctttataccatcccggagggaaccatacttcaac
ggtctcatggcggacaatccttaggaaagttaccatgggaacagggaggctccttctcga
cgagaaggaggaaactccttagagttgtactcacaaagtccctgggcctacggcccaccg
ttgtcgacatcttattgacgaggtcaatcagacactttcaacggattgagggagccatca
atgctgtcgtagacagtctagtatgtgctgaccctactatgttcctcctcgaagagaagg
aaaatgcgggcatctttagggacttagtccgaaagatgttctatgttggtactttcaatc
tcgaccttctggtggatgattggaagaacttctcccgatctctctttcatcagtatgctg
aaacagaggtcataggtgggaggcctactgtcagtaggaccaacatctataagagactcc
ttagggtctctaccttcaagaacctggattcatctttcagatcattccagatacttggcc
acctactctccacgcgccaatttccctttatggggaagcggtgtgaggagaaatctctta
agaggtttgaggaagttgtgacgtctcttcacgaagtgaaggcatcacacctcagtagga
tgggagaggctgccttctacataggtagaaagtgccgcctctatcatgtcccacataatg
tcggacatttttccattaatagttcgggagactatgagttctccacctccgaaggaggga
acgccttaggcgttcgaacattaatgattgaggtattgggaaggaaatctgatgtcgcag
aggagatgaccccttgggggtatatccaacacaacaccgacctcgagatatggaggtatc
tctaccgagatcaacccattcttgagggttccttcctagagcctcttacctcaggttttc
ctaaggaacaacctggtcgcatgaggggccttgacgaagtcataggccgtcaactcatgt
atgctgcctggaagaaaagtgtccgagtacctacggtacgctgtagcacagtagccgaaa
tgggtaacaaagcccgtatcgtcactgtgggtccagcttggctgcagatcctgcaggcgc
ctttggcacacactttaaaacacatgatgtggaatcacccatccgtgttctccagttttc
atcggcaggatcaggcctggatggcggtcataatgatctccaagtccaagctgacgaact
tcgacgaagttctatcctccgatttgaaggacgcgacgaatgctcaaggtatcaccttga
cacgtcaccttgtgagacaatttctaaggggttatggtctaagaccaaatccctacgttg
acttcgtaatcgatcttattggacctagagagatcgtcctcccgacgggacggcggatcc
tctcgcgtagaggtatcatgatgggtgaacccatggcgaagccatgtctcacacttctga
acctctgtgtagaatattgcgcgtggcgcaagtataaaattaagtatgaccgagcgaatc
tccaacggagactcttccatattgggggagacgatcacttagtgatcggccctcggccat
accttaattatatgaccaaattccacctcttatctgggtcccagatagagggtggagtcc
atggtacctcccgcatagcggtacgctatgtggagagggtactgttcatagggaatttct
cgaagagaaaaccccatgaccccaagaattatccagaatcgatgattgtggagaccataa
aggtcagaattcttgaacgaggatatttacttcctattatcaaagataataagaatgttg
ccataggcaaatcctcaacgatatcagcctgtttgaagtggatgccaaggcatccactgt
ggccagaatggcacaaacagatgataagaggcctattcgtgtcacgaatgggagcatggc
taccgaacctccggaaacatccgaagtgcttcaatagcatcatgcttcccaaattcttcg
ggggctatggcttagccatgtcagacctcgaagaatatacggcctatacaaaagcctccc
gtccattacagtggatcatcgccgcagtctgtgacgaccatccacagtggagggaaggga
tcagagaactttcccggttaaaccggaacctctcgaagagaggagacactaagtgtctaa
agttcgaacaagacatcattgagcaactcatgatggtcttgaatgatcgtctgagctgga
aacaactcgaagagaagtttccatctcctcatggtccacgagggacagtagcagaggccc
aacgggcaggctacatgtccataagacgatttgccgatgaggcgacacgtggtgtcatct
tccaaaacttagtttcggagcctcataaaatctccaatttcaacacacaaccctatagaa
aaactatgggaattgtgtgggaaaagttggaggctcttggcattgataaatgctcacgaa
tcttagattcagatgagtatcgatcaacgaaggctaaagtaaacgtagatttttacttta
acacccaagagattacttgtgcagatatagggttctgggacccggagaatccggagactg
agacttgggagttcattg
>SRR20668516_Pvivax_Thailand_2016
acttagtccgaaagatgttctatgttggtactttcaatctcgaccttctggtggatgatt
ggaagaacttctcccgatctctctttcatcagtatgctgaaacagaggtcataggtggga
ggcctactgtcagtaggaccaacatctataagagactccttagggtctctaccttcaaga
acctggattcatctttcagatcattccagatacttggccacctactctccacgcgccaat
ttccctttatggggaagcggtgtgaggagaaatctcttaagaggtttgaggaagttgtga
cgtctcttcacgaagtgaaggcatcacacctcagtaggatgggagaggctgccttctaca
taggtagaaagtgccgcctctatcatgtcccacataatgtcggacatttttccattaata
gttcgggagactatgagttctccacctccgaaggagggaacgccttaggcgttcgaacat
taatgattgaggtattgggaaggaaatctgatgtcgcagaggagatgaccccttgggggt
atatccaacacaacaccgacctcgagatatggaggtatctctaccgagatcaacccattc
ttgagggttccttcctagagcctcttacctcaggttttcctaaggaacaacctggtcgca
tgaggggccttgacgaagtcataggccgtcaactcatgtatgctgcctggaagaaaagtg
tccgagtacctacggtacgctgtagcacagtagccgaaatgggtaacaaagcccgtatcg
tcactgtgggtccagcttggctgcagatcctgcaggcgcctttggcacacactttaaaac
acatgatgtggaatcacccatccgtgttctccagttttcatcggcaggatcaggcctgga
tggcggtcataatgatctccaagtccaagctgacgaacttcgacgaagttctatcctccg
atttgaaggacgcgacgaatgctcaaggtatcaccttgacacgtcaccttgtgagacaat
ttctaaggggttatggtctaagaccaaatccctacgttgacttcgtaatcgatcttattg
gacctagagagatcgtcctcccgacgggacggcggatcctctcgcgtagaggtatcatga
tgggtgaacccatggcgaagccatgtctcacacttctgaacctctgtgtagaatattgcg
[truncated: 1,336,240 more chars]
