# Supplementary material for: Mapping the global distribution and spread of the Plasmodium vivax-associated virus MaRNAV-1
Source: Virus Evol. 2026 May 23;12(1):veag031. doi: 10.1093/ve/veag031 (PMC13271372; doi:10.1093/ve/veag031)
Supplement: Supplementary_Materials_veag031 [file supplementary_materials_veag031.zip › SuppTable3.csv]

Run	MaRNAV_status	vivax coinfection	Assay Type	BioProject	BioSample	Center Name	Experiment	Instrument	LibraryLayout	Organism	Platform	Sample Name	Bytes	source_name	GEO_Accession (exp)	isolate	CATEGORY (human blood, challenge, mosquito, mosquito colony, cell line / lab strain, unknown)	geo_loc_name_country	geo_loc_name_country_continent		geo_loc_name	Collection_Date	strain	time_point	tissue	treatment	genotype	dev_stage	isolation_source	geographic_location_(country_and/or_sea)	Developmental_Stage	cell_type	subject_id	Date	cell_line	hemoglobin_genotype	parasite_stage	Stage	hours_post-invasion	Organism_part	sampling_timepoint	time	timepoint	growth_condition	artemisinin_sensitivity_phenotype	experimental_batch	pfk13_allele	harvesting_time	time-point
SRR016071	negative		FL-cDNA	PRJDA33431	SAMN00004441	UT-MGS	SRX004526	Illumina Genome Analyzer	SINGLE	Plasmodium falciparum 3D7	ILLUMINA	P.falciparum_v2	504565878			3D7	cell line	unknown
DRR508164	negative		RNA-Seq	PRJDB16821	SAMD00649566	NAGASAKI	DRX492064	Illumina NovaSeq 6000	PAIRED	Plasmodium falciparum NF54	ILLUMINA	SAMD00649566	2480921901			NF54	cell line	Japan	Asia		Japan:Nagasaki	15/12/2022
SRR016070	negative		FL-cDNA	PRJDA33431	SAMN00004440	UT-MGS	SRX004525	Illumina Genome Analyzer	SINGLE	Plasmodium falciparum 3D7	ILLUMINA	P.falciparum_v1	744207804			3D7	cell line	unknown
SRR016072	negative		FL-cDNA	PRJDA33431	SAMN00004440	UT-MGS	SRX004522	Illumina Genome Analyzer	SINGLE	Plasmodium falciparum 3D7	ILLUMINA	P.falciparum_v1	1137258330			3D7	cell line	unknown
SRR016069	negative		FL-cDNA	PRJDA33431	SAMN00004439	UT-MGS	SRX004524	Illumina Genome Analyzer	SINGLE	Plasmodium falciparum 3D7	ILLUMINA	P.falciparum_2nd2	1449821515			3D7	cell line	unknown
SRR016068	negative		FL-cDNA	PRJDA33431	SAMN00004438	UT-MGS	SRX004523	Illumina Genome Analyzer	SINGLE	Plasmodium falciparum 3D7	ILLUMINA	P.falciparum_2nd1	1642061876			3D7	cell line	unknown
DRR508166	negative		RNA-Seq	PRJDB16821	SAMD00649570	NAGASAKI	DRX492066	Illumina NovaSeq 6000	PAIRED	Plasmodium falciparum NF54	ILLUMINA	SAMD00649570	2564726529			NF54	cell line	Japan	Asia		Japan:Nagasaki	31/12/2022
DRR508170	negative		RNA-Seq	PRJDB16821	SAMD00649578	NAGASAKI	DRX492070	Illumina NovaSeq 6000	PAIRED	Plasmodium falciparum NF54	ILLUMINA	SAMD00649578	2619525141			NF54	cell line	Japan	Asia		Japan:Nagasaki	18/5/2023
DRR508161	negative		RNA-Seq	PRJDB16821	SAMD00649560	NAGASAKI	DRX492061	Illumina NovaSeq 6000	PAIRED	Plasmodium falciparum NF54	ILLUMINA	SAMD00649560	2834295436			NF54	cell line	Japan	Asia		Japan:Nagasaki	15/12/2022
DRR508167	negative		RNA-Seq	PRJDB16821	SAMD00649572	NAGASAKI	DRX492067	Illumina NovaSeq 6000	PAIRED	Plasmodium falciparum NF54	ILLUMINA	SAMD00649572	2853806142			NF54	cell line	Japan	Asia		Japan:Nagasaki	10/5/2023
DRR508171	negative		RNA-Seq	PRJDB16821	SAMD00649580	NAGASAKI	DRX492071	Illumina NovaSeq 6000	PAIRED	Plasmodium falciparum NF54	ILLUMINA	SAMD00649580	3012854318			NF54	cell line	Japan	Asia		Japan:Nagasaki	18/5/2023
DRR508169	negative		RNA-Seq	PRJDB16821	SAMD00649576	NAGASAKI	DRX492069	Illumina NovaSeq 6000	PAIRED	Plasmodium falciparum NF54	ILLUMINA	SAMD00649576	3018586720			NF54	cell line	Japan	Asia		Japan:Nagasaki	10/5/2023
DRR508162	negative		RNA-Seq	PRJDB16821	SAMD00649562	NAGASAKI	DRX492062	Illumina NovaSeq 6000	PAIRED	Plasmodium falciparum NF54	ILLUMINA	SAMD00649562	3034513591			NF54	cell line	Japan	Asia		Japan:Nagasaki	31/12/2022
DRR508172	negative		RNA-Seq	PRJDB16821	SAMD00649582	NAGASAKI	DRX492072	Illumina NovaSeq 6000	PAIRED	Plasmodium falciparum NF54	ILLUMINA	SAMD00649582	3047395063			NF54	cell line	Japan	Asia		Japan:Nagasaki	18/5/2023
DRR508168	negative		RNA-Seq	PRJDB16821	SAMD00649574	NAGASAKI	DRX492068	Illumina NovaSeq 6000	PAIRED	Plasmodium falciparum NF54	ILLUMINA	SAMD00649574	3060433058			NF54	cell line	Japan	Asia		Japan:Nagasaki	10/5/2023
DRR508165	negative		RNA-Seq	PRJDB16821	SAMD00649568	NAGASAKI	DRX492065	Illumina NovaSeq 6000	PAIRED	Plasmodium falciparum NF54	ILLUMINA	SAMD00649568	3127207855			NF54	cell line	Japan	Asia		Japan:Nagasaki	31/12/2022
DRR508163	negative		RNA-Seq	PRJDB16821	SAMD00649564	NAGASAKI	DRX492063	Illumina NovaSeq 6000	PAIRED	Plasmodium falciparum NF54	ILLUMINA	SAMD00649564	3260895962			NF54	cell line	Japan	Asia		Japan:Nagasaki	31/12/2022
DRR017572	negative		RNA-Seq	PRJDB2187	SAMD00009186	UT-MGS	DRX015848	Illumina Genome Analyzer IIx	SINGLE	Homo sapiens	ILLUMINA	SAMD00009186	502169733				human blood	Indonesia
DRR017571	negative		RNA-Seq	PRJDB2187	SAMD00009189	UT-MGS	DRX015847	Illumina Genome Analyzer IIx	SINGLE	Homo sapiens	ILLUMINA	SAMD00009189	507459842				human blood	Indonesia
DRR017568	negative		RNA-Seq	PRJDB2187	SAMD00009153	UT-MGS	DRX015844	Illumina Genome Analyzer IIx	SINGLE	Homo sapiens	ILLUMINA	SAMD00009153	522571327				human blood	Indonesia
DRR017578	negative		RNA-Seq	PRJDB2187	SAMD00009151	UT-MGS	DRX015854	Illumina Genome Analyzer IIx	SINGLE	Homo sapiens	ILLUMINA	SAMD00009151	539067379				human blood	Indonesia
DRR017577	negative		RNA-Seq	PRJDB2187	SAMD00009150	UT-MGS	DRX015853	Illumina Genome Analyzer IIx	SINGLE	Homo sapiens	ILLUMINA	SAMD00009150	548790489				human blood	Indonesia
DRR017579	negative		RNA-Seq	PRJDB2187	SAMD00009145	UT-MGS	DRX015855	Illumina Genome Analyzer IIx	SINGLE	Homo sapiens	ILLUMINA	SAMD00009145	549193804				human blood	Indonesia
DRR017581	negative		RNA-Seq	PRJDB2187	SAMD00009132	UT-MGS	DRX015857	Illumina Genome Analyzer IIx	SINGLE	Homo sapiens	ILLUMINA	SAMD00009132	549462800				human blood	Indonesia
DRR017576	negative		RNA-Seq	PRJDB2187	SAMD00009163	UT-MGS	DRX015852	Illumina Genome Analyzer IIx	SINGLE	Homo sapiens	ILLUMINA	SAMD00009163	557803017				human blood	Indonesia
DRR017587	negative		RNA-Seq	PRJDB2187	SAMD00009168	UT-MGS	DRX015863	Illumina Genome Analyzer IIx	SINGLE	Homo sapiens	ILLUMINA	SAMD00009168	574586598				human blood	Indonesia
DRR017564	negative		RNA-Seq	PRJDB2187	SAMD00009187	UT-MGS	DRX015840	Illumina Genome Analyzer IIx	SINGLE	Homo sapiens	ILLUMINA	SAMD00009187	581301463				human blood	Indonesia
DRR017589	negative		RNA-Seq	PRJDB2187	SAMD00009182	UT-MGS	DRX015865	Illumina Genome Analyzer IIx	SINGLE	Homo sapiens	ILLUMINA	SAMD00009182	583980993				human blood	Indonesia
DRR017582	negative		RNA-Seq	PRJDB2187	SAMD00009133	UT-MGS	DRX015858	Illumina Genome Analyzer IIx	SINGLE	Homo sapiens	ILLUMINA	SAMD00009133	614615663				human blood	Indonesia
DRR017596	negative		RNA-Seq	PRJDB2187	SAMD00009175	UT-MGS	DRX015872	Illumina Genome Analyzer IIx	SINGLE	Plasmodium falciparum	ILLUMINA	SAMD00009175	616843295				human blood	Indonesia
DRR017567	negative		RNA-Seq	PRJDB2187	SAMD00009173	UT-MGS	DRX015843	Illumina Genome Analyzer IIx	SINGLE	Homo sapiens	ILLUMINA	SAMD00009173	633215023				human blood	Indonesia
DRR017591	negative		RNA-Seq	PRJDB2187	SAMD00009155	UT-MGS	DRX015867	Illumina Genome Analyzer IIx	SINGLE	Plasmodium falciparum	ILLUMINA	SAMD00009155	665802371				human blood	Indonesia
DRR017570	negative		RNA-Seq	PRJDB2187	SAMD00009177	UT-MGS	DRX015846	Illumina Genome Analyzer IIx	SINGLE	Homo sapiens	ILLUMINA	SAMD00009177	666625628				human blood	Indonesia
DRR017583	negative		RNA-Seq	PRJDB2187	SAMD00009172	UT-MGS	DRX015859	Illumina Genome Analyzer IIx	SINGLE	Homo sapiens	ILLUMINA	SAMD00009172	675796073				human blood	Indonesia
DRR017601	negative		RNA-Seq	PRJDB2187	SAMD00009146	UT-MGS	DRX015877	Illumina Genome Analyzer IIx	SINGLE	Homo sapiens	ILLUMINA	SAMD00009146	698819907				human blood	Indonesia
DRR017603	negative		RNA-Seq	PRJDB2187	SAMD00009142	UT-MGS	DRX015879	Illumina Genome Analyzer IIx	SINGLE	Homo sapiens	ILLUMINA	SAMD00009142	706460899				human blood	Indonesia
DRR017585	negative		RNA-Seq	PRJDB2187	SAMD00009134	UT-MGS	DRX015861	Illumina Genome Analyzer IIx	SINGLE	Homo sapiens	ILLUMINA	SAMD00009134	713618699				human blood	Indonesia
DRR017569	negative		RNA-Seq	PRJDB2187	SAMD00009180	UT-MGS	DRX015845	Illumina Genome Analyzer IIx	SINGLE	Homo sapiens	ILLUMINA	SAMD00009180	717040871				human blood	Indonesia
DRR017586	negative		RNA-Seq	PRJDB2187	SAMD00009185	UT-MGS	DRX015862	Illumina Genome Analyzer IIx	SINGLE	Homo sapiens	ILLUMINA	SAMD00009185	721906273				human blood	Indonesia
DRR017594	negative		RNA-Seq	PRJDB2187	SAMD00009178	UT-MGS	DRX015870	Illumina Genome Analyzer IIx	SINGLE	Plasmodium falciparum	ILLUMINA	SAMD00009178	730719700				human blood	Indonesia
DRR017605	negative		RNA-Seq	PRJDB2187	SAMD00009160	UT-MGS	DRX015881	Illumina Genome Analyzer IIx	SINGLE	Homo sapiens	ILLUMINA	SAMD00009160	747054762				human blood	Indonesia
DRR017620	negative		RNA-Seq	PRJDB2187	SAMD00009162	UT-MGS	DRX015896	Illumina Genome Analyzer IIx	SINGLE	Homo sapiens	ILLUMINA	SAMD00009162	749213005				human blood	Indonesia
DRR017573	negative		RNA-Seq	PRJDB2187	SAMD00009140	UT-MGS	DRX015849	Illumina Genome Analyzer IIx	SINGLE	Homo sapiens	ILLUMINA	SAMD00009140	750041714				human blood	Indonesia
DRR017608	negative		RNA-Seq	PRJDB2187	SAMD00009171	UT-MGS	DRX015884	Illumina Genome Analyzer IIx	SINGLE	Homo sapiens	ILLUMINA	SAMD00009171	780742107				human blood	Indonesia
DRR017584	negative		RNA-Seq	PRJDB2187	SAMD00009156	UT-MGS	DRX015860	Illumina Genome Analyzer IIx	SINGLE	Homo sapiens	ILLUMINA	SAMD00009156	781265432				human blood	Indonesia
DRR017565	negative		RNA-Seq	PRJDB2187	SAMD00009184	UT-MGS	DRX015841	Illumina Genome Analyzer IIx	SINGLE	Homo sapiens	ILLUMINA	SAMD00009184	785866134				human blood	Indonesia
DRR017592	negative		RNA-Seq	PRJDB2187	SAMD00009144	UT-MGS	DRX015868	Illumina Genome Analyzer IIx	SINGLE	Plasmodium falciparum	ILLUMINA	SAMD00009144	837075112				human blood	Indonesia
DRR017562	negative		RNA-Seq	PRJDB2187	SAMD00009154	UT-MGS	DRX015838	Illumina Genome Analyzer IIx	SINGLE	Homo sapiens	ILLUMINA	SAMD00009154	838864437				human blood	Indonesia
SRR9155736	negative		RNA-Seq	PRJNA545178	SAMN11881719	TEXAS BIOMEDICAL RESEARCH INSTITUTE	SRX5928815	Illumina HiSeq 2000	PAIRED	Plasmodium falciparum	ILLUMINA	3D7.T7b	512144847			3D7.T7b	cell line	uncalculated	uncalculated		not applicable	2016
DRR017566	negative		RNA-Seq	PRJDB2187	SAMD00009137	UT-MGS	DRX015842	Illumina Genome Analyzer IIx	SINGLE	Homo sapiens	ILLUMINA	SAMD00009137	861144779				human blood	Indonesia
DRR017615	negative		RNA-Seq	PRJDB2187	SAMD00009139	UT-MGS	DRX015891	Illumina Genome Analyzer IIx	SINGLE	Homo sapiens	ILLUMINA	SAMD00009139	863004658				human blood	Indonesia
DRR017607	negative		RNA-Seq	PRJDB2187	SAMD00009147	UT-MGS	DRX015883	Illumina Genome Analyzer IIx	SINGLE	Homo sapiens	ILLUMINA	SAMD00009147	871543175				human blood	Indonesia
DRR017604	negative		RNA-Seq	PRJDB2187	SAMD00009148	UT-MGS	DRX015880	Illumina Genome Analyzer IIx	SINGLE	Homo sapiens	ILLUMINA	SAMD00009148	877077002				human blood	Indonesia
DRR017622	negative		RNA-Seq	PRJDB2187	SAMD00009161	UT-MGS	DRX015898	Illumina Genome Analyzer IIx	SINGLE	Homo sapiens	ILLUMINA	SAMD00009161	910210387				human blood	Indonesia
DRR017612	negative		RNA-Seq	PRJDB2187	SAMD00009174	UT-MGS	DRX015888	Illumina Genome Analyzer IIx	SINGLE	Homo sapiens	ILLUMINA	SAMD00009174	910894863				human blood	Indonesia
DRR017600	negative		RNA-Seq	PRJDB2187	SAMD00009141	UT-MGS	DRX015876	Illumina Genome Analyzer IIx	SINGLE	Homo sapiens	ILLUMINA	SAMD00009141	914671421				human blood	Indonesia
DRR017611	negative		RNA-Seq	PRJDB2187	SAMD00009183	UT-MGS	DRX015887	Illumina Genome Analyzer IIx	SINGLE	Homo sapiens	ILLUMINA	SAMD00009183	917976982				human blood	Indonesia
DRR017614	negative		RNA-Seq	PRJDB2187	SAMD00009166	UT-MGS	DRX015890	Illumina Genome Analyzer IIx	SINGLE	Homo sapiens	ILLUMINA	SAMD00009166	925125930				human blood	Indonesia
DRR017613	negative		RNA-Seq	PRJDB2187	SAMD00009190	UT-MGS	DRX015889	Illumina Genome Analyzer IIx	SINGLE	Homo sapiens	ILLUMINA	SAMD00009190	929068003				human blood	Indonesia
DRR017619	negative		RNA-Seq	PRJDB2187	SAMD00009167	UT-MGS	DRX015895	Illumina Genome Analyzer IIx	SINGLE	Homo sapiens	ILLUMINA	SAMD00009167	931258151				human blood	Indonesia
DRR017599	negative		RNA-Seq	PRJDB2187	SAMD00009179	UT-MGS	DRX015875	Illumina Genome Analyzer IIx	SINGLE	Homo sapiens	ILLUMINA	SAMD00009179	940867370				human blood	Indonesia
DRR017616	negative		RNA-Seq	PRJDB2187	SAMD00009157	UT-MGS	DRX015892	Illumina Genome Analyzer IIx	SINGLE	Homo sapiens	ILLUMINA	SAMD00009157	944217679				human blood	Indonesia
DRR017593	negative		RNA-Seq	PRJDB2187	SAMD00009135	UT-MGS	DRX015869	Illumina Genome Analyzer IIx	SINGLE	Plasmodium falciparum	ILLUMINA	SAMD00009135	949541275				human blood	Indonesia
DRR017563	negative		RNA-Seq	PRJDB2187	SAMD00009191	UT-MGS	DRX015839	Illumina Genome Analyzer IIx	SINGLE	Homo sapiens	ILLUMINA	SAMD00009191	999835193				human blood	Indonesia
DRR017606	negative		RNA-Seq	PRJDB2187	SAMD00009143	UT-MGS	DRX015882	Illumina Genome Analyzer IIx	SINGLE	Homo sapiens	ILLUMINA	SAMD00009143	1018204431				human blood	Indonesia
DRR017602	negative		RNA-Seq	PRJDB2187	SAMD00009149	UT-MGS	DRX015878	Illumina Genome Analyzer IIx	SINGLE	Homo sapiens	ILLUMINA	SAMD00009149	1024468079				human blood	Indonesia
DRR017609	negative		RNA-Seq	PRJDB2187	SAMD00009188	UT-MGS	DRX015885	Illumina Genome Analyzer IIx	SINGLE	Homo sapiens	ILLUMINA	SAMD00009188	1033810221				human blood	Indonesia
DRR017598	negative		RNA-Seq	PRJDB2187	SAMD00009136	UT-MGS	DRX015874	Illumina Genome Analyzer IIx	SINGLE	Homo sapiens	ILLUMINA	SAMD00009136	1042218094				human blood	Indonesia
DRR017618	negative		RNA-Seq	PRJDB2187	SAMD00009159	UT-MGS	DRX015894	Illumina Genome Analyzer IIx	SINGLE	Homo sapiens	ILLUMINA	SAMD00009159	1085874992				human blood	Indonesia
DRR017597	negative		RNA-Seq	PRJDB2187	SAMD00009158	UT-MGS	DRX015873	Illumina Genome Analyzer IIx	SINGLE	Plasmodium falciparum	ILLUMINA	SAMD00009158	1098428839				human blood	Indonesia
DRR017621	negative		RNA-Seq	PRJDB2187	SAMD00009138	UT-MGS	DRX015897	Illumina Genome Analyzer IIx	SINGLE	Homo sapiens	ILLUMINA	SAMD00009138	1120891510				human blood	Indonesia
DRR017617	negative		RNA-Seq	PRJDB2187	SAMD00009165	UT-MGS	DRX015893	Illumina Genome Analyzer IIx	SINGLE	Homo sapiens	ILLUMINA	SAMD00009165	1178625743				human blood	Indonesia
DRR017610	negative		RNA-Seq	PRJDB2187	SAMD00009192	UT-MGS	DRX015886	Illumina Genome Analyzer IIx	SINGLE	Homo sapiens	ILLUMINA	SAMD00009192	1219431012				human blood	Indonesia
DRR006482	negative		RNA-Seq	PRJDB2573	SAMD00012725	UT-MGS	DRX005694	Illumina Genome Analyzer IIx	SINGLE	Homo sapiens	ILLUMINA	SAMD00012725	519396695				human blood	Indonesia
DRR006455	negative		RNA-Seq	PRJDB2573	SAMD00012770	UT-MGS	DRX005667	Illumina Genome Analyzer IIx	SINGLE	Homo sapiens	ILLUMINA	SAMD00012770	523072257				human blood	Indonesia
DRR006374	negative		RNA-Seq	PRJDB2573	SAMD00012697	UT-MGS	DRX005592	Illumina Genome Analyzer IIx	SINGLE	Homo sapiens	ILLUMINA	SAMD00012697	531829881				human blood	Indonesia
DRR006454	negative		RNA-Seq	PRJDB2573	SAMD00012733	UT-MGS	DRX005666	Illumina Genome Analyzer IIx	SINGLE	Homo sapiens	ILLUMINA	SAMD00012733	537337046				human blood	Indonesia
DRR006449	negative		RNA-Seq	PRJDB2573	SAMD00012752	UT-MGS	DRX005661	Illumina Genome Analyzer IIx	SINGLE	Homo sapiens	ILLUMINA	SAMD00012752	543686064				human blood	Indonesia
DRR006377	negative		RNA-Seq	PRJDB2573	SAMD00012723	UT-MGS	DRX005595	Illumina Genome Analyzer IIx	SINGLE	Homo sapiens	ILLUMINA	SAMD00012723	546999429				human blood	Indonesia
DRR006446	negative		RNA-Seq	PRJDB2573	SAMD00012726	UT-MGS	DRX005658	Illumina Genome Analyzer IIx	SINGLE	Homo sapiens	ILLUMINA	SAMD00012726	551899946				human blood	Indonesia
DRR006481	negative		RNA-Seq	PRJDB2573	SAMD00012805	UT-MGS	DRX005693	Illumina Genome Analyzer IIx	SINGLE	Homo sapiens	ILLUMINA	SAMD00012805	554465244				human blood	Indonesia
DRR006450	negative		RNA-Seq	PRJDB2573	SAMD00012785	UT-MGS	DRX005662	Illumina Genome Analyzer IIx	SINGLE	Homo sapiens	ILLUMINA	SAMD00012785	560527287				human blood	Indonesia
DRR006452	negative		RNA-Seq	PRJDB2573	SAMD00012707	UT-MGS	DRX005664	Illumina Genome Analyzer IIx	SINGLE	Homo sapiens	ILLUMINA	SAMD00012707	562183285				human blood	Indonesia
DRR006375	negative		RNA-Seq	PRJDB2573	SAMD00012751	UT-MGS	DRX005593	Illumina Genome Analyzer IIx	SINGLE	Homo sapiens	ILLUMINA	SAMD00012751	567509807				human blood	Indonesia
DRR006453	negative		RNA-Seq	PRJDB2573	SAMD00012711	UT-MGS	DRX005665	Illumina Genome Analyzer IIx	SINGLE	Homo sapiens	ILLUMINA	SAMD00012711	569492395				human blood	Indonesia
DRR006476	negative		RNA-Seq	PRJDB2573	SAMD00012738	UT-MGS	DRX005688	Illumina Genome Analyzer IIx	SINGLE	Homo sapiens	ILLUMINA	SAMD00012738	578257510				human blood	Indonesia
DRR006447	negative		RNA-Seq	PRJDB2573	SAMD00012775	UT-MGS	DRX005659	Illumina Genome Analyzer IIx	SINGLE	Homo sapiens	ILLUMINA	SAMD00012775	579162743				human blood	Indonesia
DRR006416	negative		RNA-Seq	PRJDB2573	SAMD00012748	UT-MGS	DRX005628	Illumina Genome Analyzer IIx	SINGLE	Homo sapiens	ILLUMINA	SAMD00012748	589017791				human blood	Indonesia
DRR006479	negative		RNA-Seq	PRJDB2573	SAMD00012753	UT-MGS	DRX005691	Illumina Genome Analyzer IIx	SINGLE	Homo sapiens	ILLUMINA	SAMD00012753	590908624				human blood	Indonesia
DRR006448	negative		RNA-Seq	PRJDB2573	SAMD00012745	UT-MGS	DRX005660	Illumina Genome Analyzer IIx	SINGLE	Homo sapiens	ILLUMINA	SAMD00012745	594349566				human blood	Indonesia
DRR006480	negative		RNA-Seq	PRJDB2573	SAMD00012705	UT-MGS	DRX005692	Illumina Genome Analyzer IIx	SINGLE	Homo sapiens	ILLUMINA	SAMD00012705	596228581				human blood	Indonesia
DRR006376	negative		RNA-Seq	PRJDB2573	SAMD00012774	UT-MGS	DRX005594	Illumina Genome Analyzer IIx	SINGLE	Homo sapiens	ILLUMINA	SAMD00012774	600905892				human blood	Indonesia
DRR006478	positive		RNA-Seq	PRJDB2573	SAMD00012732	UT-MGS	DRX005690	Illumina Genome Analyzer IIx	SINGLE	Homo sapiens	ILLUMINA	SAMD00012732	604757646				human blood	Indonesia	Asia
DRR006412	negative		RNA-Seq	PRJDB2573	SAMD00012811	UT-MGS	DRX005624	Illumina Genome Analyzer IIx	SINGLE	Homo sapiens	ILLUMINA	SAMD00012811	614718378				human blood	Indonesia
DRR006463	negative		RNA-Seq	PRJDB2573	SAMD00012699	UT-MGS	DRX005675	Illumina Genome Analyzer IIx	SINGLE	Homo sapiens	ILLUMINA	SAMD00012699	617438601				human blood	Indonesia
DRR006380	negative		RNA-Seq	PRJDB2573	SAMD00012714	UT-MGS	DRX005598	Illumina Genome Analyzer IIx	SINGLE	Homo sapiens	ILLUMINA	SAMD00012714	622114420				human blood	Indonesia
DRR006396	negative		RNA-Seq	PRJDB2573	SAMD00012762	UT-MGS	DRX005612	Illumina Genome Analyzer IIx	SINGLE	Homo sapiens	ILLUMINA	SAMD00012762	626272744				human blood	Indonesia
DRR006439	negative		RNA-Seq	PRJDB2573	SAMD00012744	UT-MGS	DRX005651	Illumina Genome Analyzer IIx	SINGLE	Homo sapiens	ILLUMINA	SAMD00012744	633661285				human blood	Indonesia
DRR006414	negative		RNA-Seq	PRJDB2573	SAMD00012772	UT-MGS	DRX005626	Illumina Genome Analyzer IIx	SINGLE	Homo sapiens	ILLUMINA	SAMD00012772	634710908				human blood	Indonesia
DRR006384	negative		RNA-Seq	PRJDB2573	SAMD00012769	UT-MGS	DRX005602	Illumina Genome Analyzer IIx	SINGLE	Homo sapiens	ILLUMINA	SAMD00012769	635944851				human blood	Indonesia
SRR8305739	negative		RNA-Seq	PRJNA473770	SAMN09281312	INSTITUT PASTEUR	SRX5120247	NextSeq 500	SINGLE	Plasmodium falciparum 3D7	ILLUMINA	Plasmodium falciparum dCas m6A-seq	523820199			3D7	cell line	France	Europe		France:Paris	2018
DRR006415	negative		RNA-Seq	PRJDB2573	SAMD00012760	UT-MGS	DRX005627	Illumina Genome Analyzer IIx	SINGLE	Homo sapiens	ILLUMINA	SAMD00012760	638659564				human blood	Indonesia
DRR006385	negative		RNA-Seq	PRJDB2573	SAMD00012746	UT-MGS	DRX005603	Illumina Genome Analyzer IIx	SINGLE	Homo sapiens	ILLUMINA	SAMD00012746	669227278				human blood	Indonesia
DRR006407	negative		RNA-Seq	PRJDB2573	SAMD00012731	UT-MGS	DRX005619	Illumina Genome Analyzer IIx	SINGLE	Homo sapiens	ILLUMINA	SAMD00012731	670987764				human blood	Indonesia
DRR006425	negative		RNA-Seq	PRJDB2573	SAMD00012728	UT-MGS	DRX005637	Illumina Genome Analyzer IIx	SINGLE	Homo sapiens	ILLUMINA	SAMD00012728	671122356				human blood	Indonesia
DRR006434	negative		RNA-Seq	PRJDB2573	SAMD00012791	UT-MGS	DRX005646	Illumina Genome Analyzer IIx	SINGLE	Homo sapiens	ILLUMINA	SAMD00012791	673894349				human blood	Indonesia
SRR9155725	negative		RNA-Seq	PRJNA545178	SAMN11881711	TEXAS BIOMEDICAL RESEARCH INSTITUTE	SRX5928826	Illumina HiSeq 2000	PAIRED	Plasmodium falciparum	ILLUMINA	3D7.T3b	524597776			3D7.T3b	cell line	uncalculated	uncalculated		not applicable	2016
DRR006424	negative		RNA-Seq	PRJDB2573	SAMD00012802	UT-MGS	DRX005636	Illumina Genome Analyzer IIx	SINGLE	Homo sapiens	ILLUMINA	SAMD00012802	675784989				human blood	Indonesia
DRR006435	negative		RNA-Seq	PRJDB2573	SAMD00012797	UT-MGS	DRX005647	Illumina Genome Analyzer IIx	SINGLE	Homo sapiens	ILLUMINA	SAMD00012797	677931705				human blood	Indonesia
DRR006394	negative		RNA-Seq	PRJDB2573	SAMD00012793	UT-MGS	DRX005610	Illumina Genome Analyzer IIx	SINGLE	Homo sapiens	ILLUMINA	SAMD00012793	679893635				human blood	Indonesia
DRR006433	negative		RNA-Seq	PRJDB2573	SAMD00012706	UT-MGS	DRX005645	Illumina Genome Analyzer IIx	SINGLE	Homo sapiens	ILLUMINA	SAMD00012706	692783585				human blood	Indonesia
DRR006462	negative		RNA-Seq	PRJDB2573	SAMD00012736	UT-MGS	DRX005674	Illumina Genome Analyzer IIx	SINGLE	Homo sapiens	ILLUMINA	SAMD00012736	694765500				human blood	Indonesia
DRR006459	negative		RNA-Seq	PRJDB2573	SAMD00012764	UT-MGS	DRX005671	Illumina Genome Analyzer IIx	SINGLE	Homo sapiens	ILLUMINA	SAMD00012764	696351432				human blood	Indonesia
DRR006468	negative		RNA-Seq	PRJDB2573	SAMD00012712	UT-MGS	DRX005680	Illumina Genome Analyzer IIx	SINGLE	Homo sapiens	ILLUMINA	SAMD00012712	696598884				human blood	Indonesia
DRR006388	negative		RNA-Seq	PRJDB2573	SAMD00012777	UT-MGS	DRX005605	Illumina Genome Analyzer IIx	SINGLE	Homo sapiens	ILLUMINA	SAMD00012777	699765356				human blood	Indonesia
DRR006386	negative		RNA-Seq	PRJDB2573	SAMD00012778	UT-MGS	DRX005604	Illumina Genome Analyzer IIx	SINGLE	Homo sapiens	ILLUMINA	SAMD00012778	703984208				human blood	Indonesia
DRR006493	negative		RNA-Seq	PRJDB2573	SAMD00012780	UT-MGS	DRX005705	Illumina Genome Analyzer IIx	SINGLE	Homo sapiens	ILLUMINA	SAMD00012780	706985889				human blood	Indonesia
DRR006405	negative		RNA-Seq	PRJDB2573	SAMD00012702	UT-MGS	DRX005618	Illumina Genome Analyzer IIx	SINGLE	Homo sapiens	ILLUMINA	SAMD00012702	708351363				human blood	Indonesia
DRR006492	negative		RNA-Seq	PRJDB2573	SAMD00012784	UT-MGS	DRX005704	Illumina Genome Analyzer IIx	SINGLE	Homo sapiens	ILLUMINA	SAMD00012784	713204758				human blood	Indonesia
DRR006417	negative		RNA-Seq	PRJDB2573	SAMD00012755	UT-MGS	DRX005629	Illumina Genome Analyzer IIx	SINGLE	Homo sapiens	ILLUMINA	SAMD00012755	719150779				human blood	Indonesia
DRR006419	negative		RNA-Seq	PRJDB2573	SAMD00012749	UT-MGS	DRX005631	Illumina Genome Analyzer IIx	SINGLE	Homo sapiens	ILLUMINA	SAMD00012749	720668561				human blood	Indonesia
DRR006441	negative		RNA-Seq	PRJDB2573	SAMD00012773	UT-MGS	DRX005653	Illumina Genome Analyzer IIx	SINGLE	Homo sapiens	ILLUMINA	SAMD00012773	720714670				human blood	Indonesia
DRR006400	negative		RNA-Seq	PRJDB2573	SAMD00012771	UT-MGS	DRX005614	Illumina Genome Analyzer IIx	SINGLE	Homo sapiens	ILLUMINA	SAMD00012771	730430392				human blood	Indonesia
DRR006382	negative		RNA-Seq	PRJDB2573	SAMD00012789	UT-MGS	DRX005600	Illumina Genome Analyzer IIx	SINGLE	Homo sapiens	ILLUMINA	SAMD00012789	734427584				human blood	Indonesia
DRR006490	negative		RNA-Seq	PRJDB2573	SAMD00012794	UT-MGS	DRX005702	Illumina Genome Analyzer IIx	SINGLE	Homo sapiens	ILLUMINA	SAMD00012794	735513910				human blood	Indonesia
DRR006429	negative		RNA-Seq	PRJDB2573	SAMD00012798	UT-MGS	DRX005641	Illumina Genome Analyzer IIx	SINGLE	Homo sapiens	ILLUMINA	SAMD00012798	739566762				human blood	Indonesia
DRR006428	negative		RNA-Seq	PRJDB2573	SAMD00012717	UT-MGS	DRX005640	Illumina Genome Analyzer IIx	SINGLE	Homo sapiens	ILLUMINA	SAMD00012717	739824723				human blood	Indonesia
DRR006393	negative		RNA-Seq	PRJDB2573	SAMD00012759	UT-MGS	DRX005609	Illumina Genome Analyzer IIx	SINGLE	Homo sapiens	ILLUMINA	SAMD00012759	742909725				human blood	Indonesia
DRR006469	negative		RNA-Seq	PRJDB2573	SAMD00012767	UT-MGS	DRX005681	Illumina Genome Analyzer IIx	SINGLE	Homo sapiens	ILLUMINA	SAMD00012767	742916411				human blood	Indonesia
DRR006431	negative		RNA-Seq	PRJDB2573	SAMD00012807	UT-MGS	DRX005643	Illumina Genome Analyzer IIx	SINGLE	Homo sapiens	ILLUMINA	SAMD00012807	746301885				human blood	Indonesia
DRR006466	negative		RNA-Seq	PRJDB2573	SAMD00012742	UT-MGS	DRX005678	Illumina Genome Analyzer IIx	SINGLE	Homo sapiens	ILLUMINA	SAMD00012742	746595548				human blood	Indonesia
DRR006404	negative		RNA-Seq	PRJDB2573	SAMD00012713	UT-MGS	DRX005617	Illumina Genome Analyzer IIx	SINGLE	Homo sapiens	ILLUMINA	SAMD00012713	747646522				human blood	Indonesia
DRR006387	negative		RNA-Seq	PRJDB2573	SAMD00012777	UT-MGS	DRX005605	Illumina Genome Analyzer IIx	SINGLE	Homo sapiens	ILLUMINA	SAMD00012777	754110583				human blood	Indonesia
DRR006461	negative		RNA-Seq	PRJDB2573	SAMD00012796	UT-MGS	DRX005673	Illumina Genome Analyzer IIx	SINGLE	Homo sapiens	ILLUMINA	SAMD00012796	758866093				human blood	Indonesia
DRR006421	negative		RNA-Seq	PRJDB2573	SAMD00012801	UT-MGS	DRX005633	Illumina Genome Analyzer IIx	SINGLE	Homo sapiens	ILLUMINA	SAMD00012801	759127477				human blood	Indonesia
DRR006391	negative		RNA-Seq	PRJDB2573	SAMD00012698	UT-MGS	DRX005607	Illumina Genome Analyzer IIx	SINGLE	Homo sapiens	ILLUMINA	SAMD00012698	759337162				human blood	Indonesia
DRR006458	negative		RNA-Seq	PRJDB2573	SAMD00012766	UT-MGS	DRX005670	Illumina Genome Analyzer IIx	SINGLE	Homo sapiens	ILLUMINA	SAMD00012766	761276095				human blood	Indonesia
DRR006397	negative		RNA-Seq	PRJDB2573	SAMD00012722	UT-MGS	DRX005613	Illumina Genome Analyzer IIx	SINGLE	Homo sapiens	ILLUMINA	SAMD00012722	763349952				human blood	Indonesia
DRR006418	negative		RNA-Seq	PRJDB2573	SAMD00012737	UT-MGS	DRX005630	Illumina Genome Analyzer IIx	SINGLE	Homo sapiens	ILLUMINA	SAMD00012737	766126996				human blood	Indonesia
DRR006413	negative		RNA-Seq	PRJDB2573	SAMD00012783	UT-MGS	DRX005625	Illumina Genome Analyzer IIx	SINGLE	Homo sapiens	ILLUMINA	SAMD00012783	768635858				human blood	Indonesia
DRR006464	negative		RNA-Seq	PRJDB2573	SAMD00012809	UT-MGS	DRX005676	Illumina Genome Analyzer IIx	SINGLE	Homo sapiens	ILLUMINA	SAMD00012809	772896304				human blood	Indonesia
DRR006456	negative		RNA-Seq	PRJDB2573	SAMD00012720	UT-MGS	DRX005668	Illumina Genome Analyzer IIx	SINGLE	Homo sapiens	ILLUMINA	SAMD00012720	780243007				human blood	Indonesia
DRR006392	negative		RNA-Seq	PRJDB2573	SAMD00012757	UT-MGS	DRX005608	Illumina Genome Analyzer IIx	SINGLE	Homo sapiens	ILLUMINA	SAMD00012757	780426656				human blood	Indonesia
DRR006432	negative		RNA-Seq	PRJDB2573	SAMD00012743	UT-MGS	DRX005644	Illumina Genome Analyzer IIx	SINGLE	Homo sapiens	ILLUMINA	SAMD00012743	785270637				human blood	Indonesia
DRR006399	negative		RNA-Seq	PRJDB2573	SAMD00012771	UT-MGS	DRX005614	Illumina Genome Analyzer IIx	SINGLE	Homo sapiens	ILLUMINA	SAMD00012771	789708729				human blood	Indonesia
DRR006420	negative		RNA-Seq	PRJDB2573	SAMD00012810	UT-MGS	DRX005632	Illumina Genome Analyzer IIx	SINGLE	Homo sapiens	ILLUMINA	SAMD00012810	795311712				human blood	Indonesia
DRR006381	negative		RNA-Seq	PRJDB2573	SAMD00012727	UT-MGS	DRX005599	Illumina Genome Analyzer IIx	SINGLE	Homo sapiens	ILLUMINA	SAMD00012727	795745419				human blood	Indonesia
DRR006422	negative		RNA-Seq	PRJDB2573	SAMD00012806	UT-MGS	DRX005634	Illumina Genome Analyzer IIx	SINGLE	Homo sapiens	ILLUMINA	SAMD00012806	798808805				human blood	Indonesia
DRR006398	negative		RNA-Seq	PRJDB2573	SAMD00012722	UT-MGS	DRX005613	Illumina Genome Analyzer IIx	SINGLE	Homo sapiens	ILLUMINA	SAMD00012722	803718778				human blood	Indonesia
DRR006383	negative		RNA-Seq	PRJDB2573	SAMD00012696	UT-MGS	DRX005601	Illumina Genome Analyzer IIx	SINGLE	Homo sapiens	ILLUMINA	SAMD00012696	803807584				human blood	Indonesia
DRR006438	negative		RNA-Seq	PRJDB2573	SAMD00012719	UT-MGS	DRX005650	Illumina Genome Analyzer IIx	SINGLE	Homo sapiens	ILLUMINA	SAMD00012719	804077009				human blood	Indonesia
DRR006444	negative		RNA-Seq	PRJDB2573	SAMD00012710	UT-MGS	DRX005656	Illumina Genome Analyzer IIx	SINGLE	Homo sapiens	ILLUMINA	SAMD00012710	807977817				human blood	Indonesia
DRR006489	negative		RNA-Seq	PRJDB2573	SAMD00012763	UT-MGS	DRX005701	Illumina Genome Analyzer IIx	SINGLE	Homo sapiens	ILLUMINA	SAMD00012763	815604764				human blood	Indonesia
DRR006465	negative		RNA-Seq	PRJDB2573	SAMD00012701	UT-MGS	DRX005677	Illumina Genome Analyzer IIx	SINGLE	Homo sapiens	ILLUMINA	SAMD00012701	819470039				human blood	Indonesia
DRR006423	negative		RNA-Seq	PRJDB2573	SAMD00012700	UT-MGS	DRX005635	Illumina Genome Analyzer IIx	SINGLE	Homo sapiens	ILLUMINA	SAMD00012700	822555541				human blood	Indonesia
DRR006460	negative		RNA-Seq	PRJDB2573	SAMD00012734	UT-MGS	DRX005672	Illumina Genome Analyzer IIx	SINGLE	Homo sapiens	ILLUMINA	SAMD00012734	832167471				human blood	Indonesia
DRR006488	negative		RNA-Seq	PRJDB2573	SAMD00012750	UT-MGS	DRX005700	Illumina Genome Analyzer IIx	SINGLE	Homo sapiens	ILLUMINA	SAMD00012750	836162058				human blood	Indonesia
DRR006437	negative		RNA-Seq	PRJDB2573	SAMD00012718	UT-MGS	DRX005649	Illumina Genome Analyzer IIx	SINGLE	Homo sapiens	ILLUMINA	SAMD00012718	843020926				human blood	Indonesia
DRR006430	negative		RNA-Seq	PRJDB2573	SAMD00012709	UT-MGS	DRX005642	Illumina Genome Analyzer IIx	SINGLE	Homo sapiens	ILLUMINA	SAMD00012709	847062274				human blood	Indonesia
DRR006457	negative		RNA-Seq	PRJDB2573	SAMD00012790	UT-MGS	DRX005669	Illumina Genome Analyzer IIx	SINGLE	Homo sapiens	ILLUMINA	SAMD00012790	857172336				human blood	Indonesia
DRR006483	negative		RNA-Seq	PRJDB2573	SAMD00012782	UT-MGS	DRX005695	Illumina Genome Analyzer IIx	SINGLE	Homo sapiens	ILLUMINA	SAMD00012782	857718716				human blood	Indonesia
DRR006494	negative		RNA-Seq	PRJDB2573	SAMD00012800	UT-MGS	DRX005706	Illumina Genome Analyzer IIx	SINGLE	Homo sapiens	ILLUMINA	SAMD00012800	862776372				human blood	Indonesia
DRR006426	negative		RNA-Seq	PRJDB2573	SAMD00012804	UT-MGS	DRX005638	Illumina Genome Analyzer IIx	SINGLE	Homo sapiens	ILLUMINA	SAMD00012804	886827715				human blood	Indonesia
DRR006491	negative		RNA-Seq	PRJDB2573	SAMD00012779	UT-MGS	DRX005703	Illumina Genome Analyzer IIx	SINGLE	Homo sapiens	ILLUMINA	SAMD00012779	891759439				human blood	Indonesia
DRR006442	negative		RNA-Seq	PRJDB2573	SAMD00012715	UT-MGS	DRX005654	Illumina Genome Analyzer IIx	SINGLE	Homo sapiens	ILLUMINA	SAMD00012715	897230370				human blood	Indonesia
DRR006440	negative		RNA-Seq	PRJDB2573	SAMD00012754	UT-MGS	DRX005652	Illumina Genome Analyzer IIx	SINGLE	Homo sapiens	ILLUMINA	SAMD00012754	900738708				human blood	Indonesia
DRR006495	negative		RNA-Seq	PRJDB2573	SAMD00012756	UT-MGS	DRX005707	Illumina Genome Analyzer IIx	SINGLE	Homo sapiens	ILLUMINA	SAMD00012756	909030827				human blood	Indonesia
DRR006475	negative		RNA-Seq	PRJDB2573	SAMD00012740	UT-MGS	DRX005687	Illumina Genome Analyzer IIx	SINGLE	Homo sapiens	ILLUMINA	SAMD00012740	925303999				human blood	Indonesia
DRR006485	negative		RNA-Seq	PRJDB2573	SAMD00012768	UT-MGS	DRX005697	Illumina Genome Analyzer IIx	SINGLE	Homo sapiens	ILLUMINA	SAMD00012768	925919781				human blood	Indonesia
DRR006474	negative		RNA-Seq	PRJDB2573	SAMD00012730	UT-MGS	DRX005686	Illumina Genome Analyzer IIx	SINGLE	Homo sapiens	ILLUMINA	SAMD00012730	952484829				human blood	Indonesia
DRR006467	negative		RNA-Seq	PRJDB2573	SAMD00012795	UT-MGS	DRX005679	Illumina Genome Analyzer IIx	SINGLE	Homo sapiens	ILLUMINA	SAMD00012795	964946541				human blood	Indonesia
DRR006470	negative		RNA-Seq	PRJDB2573	SAMD00012799	UT-MGS	DRX005682	Illumina Genome Analyzer IIx	SINGLE	Homo sapiens	ILLUMINA	SAMD00012799	971244939				human blood	Indonesia
DRR006484	negative		RNA-Seq	PRJDB2573	SAMD00012758	UT-MGS	DRX005696	Illumina Genome Analyzer IIx	SINGLE	Homo sapiens	ILLUMINA	SAMD00012758	987728517				human blood	Indonesia
DRR006436	negative		RNA-Seq	PRJDB2573	SAMD00012704	UT-MGS	DRX005648	Illumina Genome Analyzer IIx	SINGLE	Homo sapiens	ILLUMINA	SAMD00012704	996070828				human blood	Indonesia
DRR006472	negative		RNA-Seq	PRJDB2573	SAMD00012735	UT-MGS	DRX005684	Illumina Genome Analyzer IIx	SINGLE	Homo sapiens	ILLUMINA	SAMD00012735	1022876634				human blood	Indonesia
SRR9155731	negative		RNA-Seq	PRJNA545178	SAMN11881717	TEXAS BIOMEDICAL RESEARCH INSTITUTE	SRX5928820	Illumina HiSeq 2000	PAIRED	Plasmodium falciparum	ILLUMINA	3D7.T6b	545529377			3D7.T6b	cell line	uncalculated	uncalculated		not applicable	2016
DRR006443	negative		RNA-Seq	PRJDB2573	SAMD00012808	UT-MGS	DRX005655	Illumina Genome Analyzer IIx	SINGLE	Homo sapiens	ILLUMINA	SAMD00012808	1029706467				human blood	Indonesia
DRR006471	negative		RNA-Seq	PRJDB2573	SAMD00012739	UT-MGS	DRX005683	Illumina Genome Analyzer IIx	SINGLE	Homo sapiens	ILLUMINA	SAMD00012739	1033264286				human blood	Indonesia
DRR006403	negative		RNA-Seq	PRJDB2573	SAMD00012741	UT-MGS	DRX005616	Illumina Genome Analyzer IIx	SINGLE	Homo sapiens	ILLUMINA	SAMD00012741	1039185669				human blood	Indonesia
DRR006473	negative		RNA-Seq	PRJDB2573	SAMD00012786	UT-MGS	DRX005685	Illumina Genome Analyzer IIx	SINGLE	Homo sapiens	ILLUMINA	SAMD00012786	1061937212				human blood	Indonesia
DRR006427	negative		RNA-Seq	PRJDB2573	SAMD00012721	UT-MGS	DRX005639	Illumina Genome Analyzer IIx	SINGLE	Homo sapiens	ILLUMINA	SAMD00012721	1864977003				human blood	Indonesia
DRR006395	negative		RNA-Seq	PRJDB2573	SAMD00012792	UT-MGS	DRX005611	Illumina Genome Analyzer IIx	SINGLE	Homo sapiens	ILLUMINA	SAMD00012792	1985595896				human blood	Indonesia
DRR006401	negative		RNA-Seq	PRJDB2573	SAMD00012747	UT-MGS	DRX005615	Illumina Genome Analyzer IIx	SINGLE	Homo sapiens	ILLUMINA	SAMD00012747	1997135208				human blood	Indonesia
DRR006389	negative		RNA-Seq	PRJDB2573	SAMD00012765	UT-MGS	DRX005606	Illumina Genome Analyzer IIx	SINGLE	Homo sapiens	ILLUMINA	SAMD00012765	2168014180				human blood	Indonesia
DRR006390	negative		RNA-Seq	PRJDB2573	SAMD00012698	UT-MGS	DRX005607	Illumina Genome Analyzer IIx	SINGLE	Homo sapiens	ILLUMINA	SAMD00012698	2269090249				human blood	Indonesia
ERR1742695	negative		RNA-Seq	PRJEB18114	SAMEA4560545	BIHP, INSTITUT PASTEUR	ERX1812122	NextSeq 500	SINGLE	Plasmodium falciparum 3D7	ILLUMINA	SAMEA4560545	578010995				lab strain	unknown
ERR1742701	negative		RNA-Seq	PRJEB18114	SAMEA4560545	BIHP, INSTITUT PASTEUR	ERX1812128	NextSeq 500	SINGLE	Plasmodium falciparum 3D7	ILLUMINA	SAMEA4560545	603344938				lab strain	unknown
ERR1742696	negative		RNA-Seq	PRJEB18114	SAMEA4560545	BIHP, INSTITUT PASTEUR	ERX1812123	NextSeq 500	SINGLE	Plasmodium falciparum 3D7	ILLUMINA	SAMEA4560545	668031539				lab strain	unknown
ERR1742698	negative		RNA-Seq	PRJEB18114	SAMEA4560545	BIHP, INSTITUT PASTEUR	ERX1812125	NextSeq 500	SINGLE	Plasmodium falciparum 3D7	ILLUMINA	SAMEA4560545	686558425				lab strain	unknown
ERR1742700	negative		RNA-Seq	PRJEB18114	SAMEA4560545	BIHP, INSTITUT PASTEUR	ERX1812127	NextSeq 500	SINGLE	Plasmodium falciparum 3D7	ILLUMINA	SAMEA4560545	851762259				lab strain	unknown
ERR1742699	negative		RNA-Seq	PRJEB18114	SAMEA4560545	BIHP, INSTITUT PASTEUR	ERX1812126	NextSeq 500	SINGLE	Plasmodium falciparum 3D7	ILLUMINA	SAMEA4560545	870302098				lab strain	unknown
ERR1742697	negative		RNA-Seq	PRJEB18114	SAMEA4560545	BIHP, INSTITUT PASTEUR	ERX1812124	NextSeq 500	SINGLE	Plasmodium falciparum 3D7	ILLUMINA	SAMEA4560545	1310159488				lab strain	unknown
ERR1742694	negative		RNA-Seq	PRJEB18114	SAMEA4560545	BIHP, INSTITUT PASTEUR	ERX1812121	NextSeq 500	SINGLE	Plasmodium falciparum 3D7	ILLUMINA	SAMEA4560545	1350828354				lab strain	unknown
ERR1742702	negative		RNA-Seq	PRJEB18114	SAMEA4560546	BIHP, INSTITUT PASTEUR	ERX1812129	NextSeq 500	SINGLE	Plasmodium falciparum 3D7	ILLUMINA	SAMEA4560546	1411723016				lab strain	unknown
ERR9652456	negative		RNA-Seq	PRJEB22836	SAMEA5770810	WELLCOME SANGER INSTITUTE	ERX9201888	Sequel II	SINGLE	Plasmodium falciparum	PACBIO_SMRT	SAMEA5770810	1616857320				cell line	unknown															4997STDY8034105
ERR9652457	negative		RNA-Seq	PRJEB22836	SAMEA5770811	WELLCOME SANGER INSTITUTE	ERX9201889	Sequel II	SINGLE	Plasmodium falciparum	PACBIO_SMRT	SAMEA5770811	1622418853				cell line	unknown															4997STDY8034106
ERR9652459	negative		RNA-Seq	PRJEB22836	SAMEA6491155	WELLCOME SANGER INSTITUTE	ERX9201891	Sequel II	SINGLE	Plasmodium falciparum	PACBIO_SMRT	SAMEA6491155	35950990997				cell line	unknown															4997STDY8732879
ERR9652458	negative		RNA-Seq	PRJEB22836	SAMEA6491154	WELLCOME SANGER INSTITUTE	ERX9201890	Sequel II	SINGLE	Plasmodium falciparum	PACBIO_SMRT	SAMEA6491154	59981800907				cell line	unknown															4997STDY8732878
ERR2367121	negative		RNA-Seq	PRJEB25413	SAMEA104667720	Exeter Sequencing Service	ERX2415431	Illumina HiSeq 2500	PAIRED	Plasmodium falciparum 3D7	ILLUMINA	SAMEA104667720	891750734				lab strain	in vitro									wild type genotype				ring stage trophozoite													human A+ erythrocytes in RPMI-1640
ERR2367123	negative		RNA-Seq	PRJEB25413	SAMEA104667722	Exeter Sequencing Service	ERX2415433	Illumina HiSeq 2500	PAIRED	Plasmodium falciparum 3D7	ILLUMINA	SAMEA104667722	959849189				lab strain	in vitro									wild type genotype				ring stage trophozoite													human A+ erythrocytes in RPMI-1640
ERR2367128	negative		RNA-Seq	PRJEB25413	SAMEA104667727	Exeter Sequencing Service	ERX2415438	Illumina HiSeq 2500	PAIRED	Plasmodium falciparum 3D7	ILLUMINA	SAMEA104667727	961650709				lab strain	in vitro									wild type genotype				ring stage trophozoite													human A+ erythrocytes in RPMI-1640
ERR2367122	negative		RNA-Seq	PRJEB25413	SAMEA104667721	Exeter Sequencing Service	ERX2415432	Illumina HiSeq 2500	PAIRED	Plasmodium falciparum 3D7	ILLUMINA	SAMEA104667721	1007535622				lab strain	in vitro									wild type genotype				ring stage trophozoite													human A+ erythrocytes in RPMI-1640
ERR2367124	negative		RNA-Seq	PRJEB25413	SAMEA104667723	Exeter Sequencing Service	ERX2415434	Illumina HiSeq 2500	PAIRED	Plasmodium falciparum 3D7	ILLUMINA	SAMEA104667723	1060707471				lab strain	in vitro									wild type genotype				ring stage trophozoite													human A+ erythrocytes in RPMI-1640
ERR2367127	negative		RNA-Seq	PRJEB25413	SAMEA104667726	Exeter Sequencing Service	ERX2415437	Illumina HiSeq 2500	PAIRED	Plasmodium falciparum 3D7	ILLUMINA	SAMEA104667726	1086340110				lab strain	in vitro									wild type genotype				ring stage trophozoite													human A+ erythrocytes in RPMI-1640
ERR2367125	negative		RNA-Seq	PRJEB25413	SAMEA104667724	Exeter Sequencing Service	ERX2415435	Illumina HiSeq 2500	PAIRED	Plasmodium falciparum 3D7	ILLUMINA	SAMEA104667724	1087244241				lab strain	in vitro									wild type genotype				ring stage trophozoite													human A+ erythrocytes in RPMI-1640
ERR2367120	negative		RNA-Seq	PRJEB25413	SAMEA104667719	Exeter Sequencing Service	ERX2415430	Illumina HiSeq 2500	PAIRED	Plasmodium falciparum 3D7	ILLUMINA	SAMEA104667719	1156240890				lab strain	in vitro									wild type genotype				ring stage trophozoite													human A+ erythrocytes in RPMI-1640
ERR2367126	negative		RNA-Seq	PRJEB25413	SAMEA104667725	Exeter Sequencing Service	ERX2415436	Illumina HiSeq 2500	PAIRED	Plasmodium falciparum 3D7	ILLUMINA	SAMEA104667725	1313141992				lab strain	in vitro									wild type genotype				ring stage trophozoite													human A+ erythrocytes in RPMI-1640
ERR185974	negative		RNA-Seq	PRJEB3309	SAMEA1559033	PASTEUR INSTITUTE PARIS	ERX161513	Illumina HiSeq 2000	SINGLE	Plasmodium falciparum	ILLUMINA	SAMEA1559033	1201927908				lab strain	unknown
ERR185972	negative		RNA-Seq	PRJEB3309	SAMEA1559033	PASTEUR INSTITUTE PARIS	ERX161511	Illumina HiSeq 2000	SINGLE	Plasmodium falciparum	ILLUMINA	SAMEA1559033	1947691560				lab strain	unknown
ERR185973	negative		RNA-Seq	PRJEB3309	SAMEA1559033	PASTEUR INSTITUTE PARIS	ERX161512	Illumina HiSeq 2000	SINGLE	Plasmodium falciparum	ILLUMINA	SAMEA1559033	4055950863				lab strain	unknown
ERR185975	negative		RNA-Seq	PRJEB3309	SAMEA1559033	PASTEUR INSTITUTE PARIS	ERX161514	Illumina HiSeq 2000	SINGLE	Plasmodium falciparum	ILLUMINA	SAMEA1559033	4207218506				lab strain	unknown
ERR174301	negative		RNA-Seq	PRJEB3309	SAMEA1559033	PASTEUR INSTITUTE PARIS	ERX150447	Illumina HiSeq 2000	SINGLE	Plasmodium falciparum	ILLUMINA	SAMEA1559033	4349360501				lab strain	unknown
ERR185977	negative		RNA-Seq	PRJEB3309	SAMEA1559033	PASTEUR INSTITUTE PARIS	ERX161516	Illumina HiSeq 2000	SINGLE	Plasmodium falciparum	ILLUMINA	SAMEA1559033	4398949467				lab strain	unknown
ERR185970	negative		RNA-Seq	PRJEB3309	SAMEA1559033	PASTEUR INSTITUTE PARIS	ERX161509	Illumina HiSeq 2000	SINGLE	Plasmodium falciparum	ILLUMINA	SAMEA1559033	4572288026				lab strain	unknown
ERR185976	negative		RNA-Seq	PRJEB3309	SAMEA1559033	PASTEUR INSTITUTE PARIS	ERX161515	Illumina HiSeq 2000	SINGLE	Plasmodium falciparum	ILLUMINA	SAMEA1559033	4605227586				lab strain	unknown
ERR185969	negative		RNA-Seq	PRJEB3309	SAMEA1559033	PASTEUR INSTITUTE PARIS	ERX161508	Illumina HiSeq 2000	SINGLE	Plasmodium falciparum	ILLUMINA	SAMEA1559033	4734993804				lab strain	unknown
ERR185971	negative		RNA-Seq	PRJEB3309	SAMEA1559033	PASTEUR INSTITUTE PARIS	ERX161510	Illumina HiSeq 2000	SINGLE	Plasmodium falciparum	ILLUMINA	SAMEA1559033	5241584290				lab strain	unknown
ERR5324266	negative		RNA-Seq	PRJEB33557	SAMEA6473115	WELLCOME SANGER INSTITUTE	ERX5113329	Illumina MiSeq	PAIRED	Plasmodium falciparum	ILLUMINA	SAMEA6473115	666640470				unknown	unknown
ERR3470522	negative		RNA-Seq	PRJEB33892	SAMEA5854605	Exeter Sequencing Service	ERX3492185	Illumina HiSeq 2500	PAIRED	Homo sapiens	ILLUMINA	SAMEA5854605	755015173				human blood	Gambia																						blood
ERR3470527	negative		RNA-Seq	PRJEB33892	SAMEA5854609	Exeter Sequencing Service	ERX3492190	Illumina HiSeq 2500	PAIRED	Homo sapiens	ILLUMINA	SAMEA5854609	1094855583				human blood	Gambia																						blood
ERR3470521	negative		RNA-Seq	PRJEB33892	SAMEA5854604	Exeter Sequencing Service	ERX3492184	Illumina HiSeq 2500	PAIRED	Homo sapiens	ILLUMINA	SAMEA5854604	1725848101				human blood	Gambia																						blood
ERR3470531	negative		RNA-Seq	PRJEB33892	SAMEA5854613	Exeter Sequencing Service	ERX3492194	Illumina HiSeq 2500	PAIRED	Homo sapiens	ILLUMINA	SAMEA5854613	1818073923				human blood	Gambia																						blood
ERR3470516	negative		RNA-Seq	PRJEB33892	SAMEA5854600	Exeter Sequencing Service	ERX3492179	Illumina HiSeq 2500	PAIRED	Homo sapiens	ILLUMINA	SAMEA5854600	1849021839				human blood	Gambia																						blood
ERR3470523	negative		RNA-Seq	PRJEB33892	SAMEA5854606	Exeter Sequencing Service	ERX3492186	Illumina HiSeq 2500	PAIRED	Homo sapiens	ILLUMINA	SAMEA5854606	1855889961				human blood	Gambia																						blood
ERR3470486	negative		RNA-Seq	PRJEB33892	SAMEA5854573	Exeter Sequencing Service	ERX3492149	Illumina HiSeq 2500	PAIRED	Homo sapiens	ILLUMINA	SAMEA5854573	1999878382				human blood	Gambia																						blood
ERR3470515	negative		RNA-Seq	PRJEB33892	SAMEA5854599	Exeter Sequencing Service	ERX3492178	Illumina HiSeq 2500	PAIRED	Homo sapiens	ILLUMINA	SAMEA5854599	2569921282				human blood	Gambia																						blood
ERR3470533	negative		RNA-Seq	PRJEB33892	SAMEA5854615	Exeter Sequencing Service	ERX3492196	Illumina HiSeq 2500	PAIRED	Homo sapiens	ILLUMINA	SAMEA5854615	2640407513				human blood	Gambia																						blood
ERR3470501	negative		RNA-Seq	PRJEB33892	SAMEA5854586	Exeter Sequencing Service	ERX3492164	Illumina HiSeq 2500	PAIRED	Homo sapiens	ILLUMINA	SAMEA5854586	2760232248				human blood	Gambia																						blood
ERR3470485	negative		RNA-Seq	PRJEB33892	SAMEA5854573	Exeter Sequencing Service	ERX3492148	Illumina HiSeq 2500	PAIRED	Homo sapiens	ILLUMINA	SAMEA5854573	2776591873				human blood	Gambia																						blood
ERR3470504	negative		RNA-Seq	PRJEB33892	SAMEA5854589	Exeter Sequencing Service	ERX3492167	Illumina HiSeq 2500	PAIRED	Homo sapiens	ILLUMINA	SAMEA5854589	2794466355				human blood	Gambia																						blood
ERR3470511	negative		RNA-Seq	PRJEB33892	SAMEA5854596	Exeter Sequencing Service	ERX3492174	Illumina HiSeq 2500	PAIRED	Homo sapiens	ILLUMINA	SAMEA5854596	3052073449				human blood	Gambia																						blood
SRR13389598	negative		RNA-Seq	PRJNA690830	SAMN17266150	UC RIVERSIDE	SRX9808767	Illumina NovaSeq 6000	PAIRED	Plasmodium falciparum 3D7	ILLUMINA	WT_RNAseq_80h_rep2	558932642			3D7	cell line	uncalculated	uncalculated		not applicable	2020
ERR3470494	negative		RNA-Seq	PRJEB33892	SAMEA5854580	Exeter Sequencing Service	ERX3492157	Illumina HiSeq 2500	PAIRED	Homo sapiens	ILLUMINA	SAMEA5854580	3087832089				human blood	Gambia																						blood
ERR3470493	negative		RNA-Seq	PRJEB33892	SAMEA5854579	Exeter Sequencing Service	ERX3492156	Illumina HiSeq 2500	PAIRED	Homo sapiens	ILLUMINA	SAMEA5854579	3094668704				human blood	Gambia																						blood
ERR3470488	negative		RNA-Seq	PRJEB33892	SAMEA5854575	Exeter Sequencing Service	ERX3492151	Illumina HiSeq 2500	PAIRED	Homo sapiens	ILLUMINA	SAMEA5854575	3097978144				human blood	Gambia																						blood
ERR3470484	negative		RNA-Seq	PRJEB33892	SAMEA5854572	Exeter Sequencing Service	ERX3492147	Illumina HiSeq 2500	PAIRED	Homo sapiens	ILLUMINA	SAMEA5854572	3142721966				human blood	Gambia																						blood
ERR3470532	negative		RNA-Seq	PRJEB33892	SAMEA5854614	Exeter Sequencing Service	ERX3492195	Illumina HiSeq 2500	PAIRED	Homo sapiens	ILLUMINA	SAMEA5854614	3180086201				human blood	Gambia																						blood
ERR3470535	negative		RNA-Seq	PRJEB33892	SAMEA5854616	Exeter Sequencing Service	ERX3492198	Illumina HiSeq 2500	PAIRED	Homo sapiens	ILLUMINA	SAMEA5854616	3241499767				human blood	Gambia																						blood
ERR3470525	negative		RNA-Seq	PRJEB33892	SAMEA5854607	Exeter Sequencing Service	ERX3492188	Illumina HiSeq 2500	PAIRED	Homo sapiens	ILLUMINA	SAMEA5854607	3268269173				human blood	Gambia																						blood
SRR8305737	negative		RIP-Seq	PRJNA473770	SAMN09281312	INSTITUT PASTEUR	SRX5120250	NextSeq 500	SINGLE	Plasmodium falciparum 3D7	ILLUMINA	Plasmodium falciparum dCas m6A-seq	561647486			3D7	cell line	France	Europe		France:Paris	2018
ERR3470498	negative		RNA-Seq	PRJEB33892	SAMEA5854584	Exeter Sequencing Service	ERX3492161	Illumina HiSeq 2500	PAIRED	Homo sapiens	ILLUMINA	SAMEA5854584	3385461006				human blood	Gambia																						blood
ERR3470492	negative		RNA-Seq	PRJEB33892	SAMEA5854578	Exeter Sequencing Service	ERX3492155	Illumina HiSeq 2500	PAIRED	Homo sapiens	ILLUMINA	SAMEA5854578	3552751305				human blood	Gambia																						blood
ERR3470508	negative		RNA-Seq	PRJEB33892	SAMEA5854593	Exeter Sequencing Service	ERX3492171	Illumina HiSeq 2500	PAIRED	Homo sapiens	ILLUMINA	SAMEA5854593	3774269517				human blood	Gambia																						blood
ERR3470513	negative		RNA-Seq	PRJEB33892	SAMEA5854597	Exeter Sequencing Service	ERX3492176	Illumina HiSeq 2500	PAIRED	Homo sapiens	ILLUMINA	SAMEA5854597	3918706056				human blood	Gambia																						blood
ERR3470534	negative		RNA-Seq	PRJEB33892	SAMEA5854615	Exeter Sequencing Service	ERX3492197	Illumina HiSeq 2500	PAIRED	Homo sapiens	ILLUMINA	SAMEA5854615	3984732205				human blood	Gambia																						blood
ERR3470506	negative		RNA-Seq	PRJEB33892	SAMEA5854591	Exeter Sequencing Service	ERX3492169	Illumina HiSeq 2500	PAIRED	Homo sapiens	ILLUMINA	SAMEA5854591	3988598767				human blood	Gambia																						blood
ERR3470490	negative		RNA-Seq	PRJEB33892	SAMEA5854576	Exeter Sequencing Service	ERX3492153	Illumina HiSeq 2500	PAIRED	Homo sapiens	ILLUMINA	SAMEA5854576	4008633724				human blood	Gambia																						blood
ERR3470528	negative		RNA-Seq	PRJEB33892	SAMEA5854610	Exeter Sequencing Service	ERX3492191	Illumina HiSeq 2500	PAIRED	Homo sapiens	ILLUMINA	SAMEA5854610	4010209471				human blood	Gambia																						blood
ERR3470524	negative		RNA-Seq	PRJEB33892	SAMEA5854607	Exeter Sequencing Service	ERX3492187	Illumina HiSeq 2500	PAIRED	Homo sapiens	ILLUMINA	SAMEA5854607	4027453914				human blood	Gambia																						blood
ERR3470503	negative		RNA-Seq	PRJEB33892	SAMEA5854588	Exeter Sequencing Service	ERX3492166	Illumina HiSeq 2500	PAIRED	Homo sapiens	ILLUMINA	SAMEA5854588	4056241795				human blood	Gambia																						blood
SRR14292761	negative		Bisulfite-Seq	PRJNA723151	SAMN18806095	INSTITUT PASTEUR	SRX10650679	NextSeq 500	PAIRED	Plasmodium falciparum 3D7	ILLUMINA	Plasmodium falciparum DNMT2 KO	563249878			3D7	cell line	France	Europe		France: Paris	2019
ERR3470500	negative		RNA-Seq	PRJEB33892	SAMEA5854585	Exeter Sequencing Service	ERX3492163	Illumina HiSeq 2500	PAIRED	Homo sapiens	ILLUMINA	SAMEA5854585	4063502085				human blood	Gambia																						blood
SRR9155734	negative		RNA-Seq	PRJNA545178	SAMN11881723	TEXAS BIOMEDICAL RESEARCH INSTITUTE	SRX5928817	Illumina HiSeq 2000	PAIRED	Plasmodium falciparum	ILLUMINA	3D7.T9b	563528324			3D7.T9b	cell line	uncalculated	uncalculated		not applicable	2016
ERR3470529	negative		RNA-Seq	PRJEB33892	SAMEA5854611	Exeter Sequencing Service	ERX3492192	Illumina HiSeq 2500	PAIRED	Homo sapiens	ILLUMINA	SAMEA5854611	4108156962				human blood	Gambia																						blood
SRR24319379	negative		RNA-Seq	PRJNA930408	SAMN33007389	UC RIVERSIDE	SRX20113928	Illumina NovaSeq 6000	PAIRED	Plasmodium falciparum 3D7	ILLUMINA	RNAseq_60hpi_drugged_rep2	563838963			3D7	cell line	uncalculated	uncalculated		not applicable	2020-02																					60 hpi
ERR3470496	negative		RNA-Seq	PRJEB33892	SAMEA5854582	Exeter Sequencing Service	ERX3492159	Illumina HiSeq 2500	PAIRED	Homo sapiens	ILLUMINA	SAMEA5854582	4160496075				human blood	Gambia																						blood
ERR3470536	negative		RNA-Seq	PRJEB33892	SAMEA5854617	Exeter Sequencing Service	ERX3492199	Illumina HiSeq 2500	PAIRED	Homo sapiens	ILLUMINA	SAMEA5854617	4279939922				human blood	Gambia																						blood
ERR3470509	negative		RNA-Seq	PRJEB33892	SAMEA5854594	Exeter Sequencing Service	ERX3492172	Illumina HiSeq 2500	PAIRED	Homo sapiens	ILLUMINA	SAMEA5854594	4364266748				human blood	Gambia																						blood
ERR1856252	negative		RNA-Seq	PRJEB19644	SAMEA99927418	THE WELLCOME TRUST SANGER INSTITUTE	ERX1918111	Illumina HiSeq 2500	PAIRED	Plasmodium falciparum	ILLUMINA	SAMEA99927418	503797115				cell line	cell line					WRN helicase knockout WT Ring stage Replicate 3
ERR1856259	negative		RNA-Seq	PRJEB19644	SAMEA99932668	THE WELLCOME TRUST SANGER INSTITUTE	ERX1918118	Illumina HiSeq 2500	PAIRED	Plasmodium falciparum	ILLUMINA	SAMEA99932668	506375484				cell line	cell line					WRN helicase knockout WT Schizont stage Replicate 1
ERR1856254	negative		RNA-Seq	PRJEB19644	SAMEA99928918	THE WELLCOME TRUST SANGER INSTITUTE	ERX1918113	Illumina HiSeq 2500	PAIRED	Plasmodium falciparum	ILLUMINA	SAMEA99928918	506947549				cell line	cell line					WRN helicase knockout WT Schizont stage Replicate 3
ERR3470497	negative		RNA-Seq	PRJEB33892	SAMEA5854583	Exeter Sequencing Service	ERX3492160	Illumina HiSeq 2500	PAIRED	Homo sapiens	ILLUMINA	SAMEA5854583	4547942346				human blood	Gambia																						blood
ERR1856244	negative		RNA-Seq	PRJEB19644	SAMEA99921418	THE WELLCOME TRUST SANGER INSTITUTE	ERX1918103	Illumina HiSeq 2500	PAIRED	Plasmodium falciparum	ILLUMINA	SAMEA99921418	511247186				cell line	cell line					3D7 WT Schizont stage Replicate 1
ERR1856270	negative		RNA-Seq	PRJEB19644	SAMEA99918418	THE WELLCOME TRUST SANGER INSTITUTE	ERX1918129	Illumina HiSeq 2500	PAIRED	Plasmodium falciparum	ILLUMINA	SAMEA99918418	514160923				cell line	cell line					BLM helicase knockout WT Ring stage Replicate 2
ERR1856282	negative		RNA-Seq	PRJEB19644	SAMEA99927418	THE WELLCOME TRUST SANGER INSTITUTE	ERX1918141	Illumina HiSeq 2500	PAIRED	Plasmodium falciparum	ILLUMINA	SAMEA99927418	518448859				cell line	cell line					WRN helicase knockout WT Ring stage Replicate 3
ERR1856239	negative		RNA-Seq	PRJEB19644	SAMEA99917668	THE WELLCOME TRUST SANGER INSTITUTE	ERX1918098	Illumina HiSeq 2500	PAIRED	Plasmodium falciparum	ILLUMINA	SAMEA99917668	518500715				cell line	cell line					3D7 WT Ring stage Replicate 1
ERR1856289	negative		RNA-Seq	PRJEB19644	SAMEA99932668	THE WELLCOME TRUST SANGER INSTITUTE	ERX1918148	Illumina HiSeq 2500	PAIRED	Plasmodium falciparum	ILLUMINA	SAMEA99932668	520329531				cell line	cell line					WRN helicase knockout WT Schizont stage Replicate 1
SRR9155741	negative		RNA-Seq	PRJNA545178	SAMN11881699	TEXAS BIOMEDICAL RESEARCH INSTITUTE	SRX5928810	Illumina HiSeq 2000	PAIRED	Plasmodium falciparum	ILLUMINA	3D7.T10b	568369360			3D7.T10b	cell line	uncalculated	uncalculated		not applicable	2016
ERR1856284	negative		RNA-Seq	PRJEB19644	SAMEA99928918	THE WELLCOME TRUST SANGER INSTITUTE	ERX1918143	Illumina HiSeq 2500	PAIRED	Plasmodium falciparum	ILLUMINA	SAMEA99928918	521775444				cell line	cell line					WRN helicase knockout WT Schizont stage Replicate 3
ERR3470518	negative		RNA-Seq	PRJEB33892	SAMEA5854601	Exeter Sequencing Service	ERX3492181	Illumina HiSeq 2500	PAIRED	Homo sapiens	ILLUMINA	SAMEA5854601	4596181797				human blood	Gambia																						blood
ERR1856249	negative		RNA-Seq	PRJEB19644	SAMEA99925168	THE WELLCOME TRUST SANGER INSTITUTE	ERX1918108	Illumina HiSeq 2500	PAIRED	Plasmodium falciparum	ILLUMINA	SAMEA99925168	523404959				cell line	cell line					3D7 WT Ring stage Replicate 2
ERR1856242	negative		RNA-Seq	PRJEB19644	SAMEA99919918	THE WELLCOME TRUST SANGER INSTITUTE	ERX1918101	Illumina HiSeq 2500	PAIRED	Plasmodium falciparum	ILLUMINA	SAMEA99919918	523805172				cell line	cell line					3D7 WT Troph stage Replicate 2
ERR1856274	negative		RNA-Seq	PRJEB19644	SAMEA99921418	THE WELLCOME TRUST SANGER INSTITUTE	ERX1918133	Illumina HiSeq 2500	PAIRED	Plasmodium falciparum	ILLUMINA	SAMEA99921418	526072629				cell line	cell line					3D7 WT Schizont stage Replicate 1
ERR1856268	negative		RNA-Seq	PRJEB19644	SAMEA99939418	THE WELLCOME TRUST SANGER INSTITUTE	ERX1918127	Illumina HiSeq 2500	PAIRED	Plasmodium falciparum	ILLUMINA	SAMEA99939418	531577251				cell line	cell line					BLM helicase knockout WT Troph stage Replicate 2
ERR1856269	negative		RNA-Seq	PRJEB19644	SAMEA99917668	THE WELLCOME TRUST SANGER INSTITUTE	ERX1918128	Illumina HiSeq 2500	PAIRED	Plasmodium falciparum	ILLUMINA	SAMEA99917668	532280699				cell line	cell line					3D7 WT Ring stage Replicate 1
ERR1856267	negative		RNA-Seq	PRJEB19644	SAMEA99938668	THE WELLCOME TRUST SANGER INSTITUTE	ERX1918126	Illumina HiSeq 2500	PAIRED	Plasmodium falciparum	ILLUMINA	SAMEA99938668	533205896				cell line	cell line					BLM helicase knockout WT Schizont stage Replicate 2
ERR3470510	negative		RNA-Seq	PRJEB33892	SAMEA5854595	Exeter Sequencing Service	ERX3492173	Illumina HiSeq 2500	PAIRED	Homo sapiens	ILLUMINA	SAMEA5854595	4625790520				human blood	Gambia																						blood
ERR1856272	negative		RNA-Seq	PRJEB19644	SAMEA99919918	THE WELLCOME TRUST SANGER INSTITUTE	ERX1918131	Illumina HiSeq 2500	PAIRED	Plasmodium falciparum	ILLUMINA	SAMEA99919918	539281583				cell line	cell line					3D7 WT Troph stage Replicate 2
ERR3470499	negative		RNA-Seq	PRJEB33892	SAMEA5854585	Exeter Sequencing Service	ERX3492162	Illumina HiSeq 2500	PAIRED	Homo sapiens	ILLUMINA	SAMEA5854585	5019881507				human blood	Gambia																						blood
ERR1856279	negative		RNA-Seq	PRJEB19644	SAMEA99925168	THE WELLCOME TRUST SANGER INSTITUTE	ERX1918138	Illumina HiSeq 2500	PAIRED	Plasmodium falciparum	ILLUMINA	SAMEA99925168	539338031				cell line	cell line					3D7 WT Ring stage Replicate 2
ERR1856261	negative		RNA-Seq	PRJEB19644	SAMEA99934168	THE WELLCOME TRUST SANGER INSTITUTE	ERX1918120	Illumina HiSeq 2500	PAIRED	Plasmodium falciparum	ILLUMINA	SAMEA99934168	541621285				cell line	cell line					WRN helicase knockout WT Troph stage Replicate 2
ERR1856263	negative		RNA-Seq	PRJEB19644	SAMEA99935668	THE WELLCOME TRUST SANGER INSTITUTE	ERX1918122	Illumina HiSeq 2500	PAIRED	Plasmodium falciparum	ILLUMINA	SAMEA99935668	541897824				cell line	cell line					BLM helicase knockout WT Ring stage Replicate 1
ERR3470520	negative		RNA-Seq	PRJEB33892	SAMEA5854603	Exeter Sequencing Service	ERX3492183	Illumina HiSeq 2500	PAIRED	Homo sapiens	ILLUMINA	SAMEA5854603	5127520228				human blood	Gambia																						blood
ERR1856297	negative		RNA-Seq	PRJEB19644	SAMEA99938668	THE WELLCOME TRUST SANGER INSTITUTE	ERX1918156	Illumina HiSeq 2500	PAIRED	Plasmodium falciparum	ILLUMINA	SAMEA99938668	546845248				cell line	cell line					BLM helicase knockout WT Schizont stage Replicate 2
ERR1856241	negative		RNA-Seq	PRJEB19644	SAMEA99919168	THE WELLCOME TRUST SANGER INSTITUTE	ERX1918100	Illumina HiSeq 2500	PAIRED	Plasmodium falciparum	ILLUMINA	SAMEA99919168	547142410				cell line	cell line					WRN helicase knockout WT Ring stage Replicate 1
ERR1856298	negative		RNA-Seq	PRJEB19644	SAMEA99939418	THE WELLCOME TRUST SANGER INSTITUTE	ERX1918157	Illumina HiSeq 2500	PAIRED	Plasmodium falciparum	ILLUMINA	SAMEA99939418	547442303				cell line	cell line					BLM helicase knockout WT Troph stage Replicate 2
ERR1856247	negative		RNA-Seq	PRJEB19644	SAMEA99923668	THE WELLCOME TRUST SANGER INSTITUTE	ERX1918106	Illumina HiSeq 2500	PAIRED	Plasmodium falciparum	ILLUMINA	SAMEA99923668	547958181				cell line	cell line					WRN helicase knockout WT Schizont stage Replicate 2
ERR3470512	negative		RNA-Seq	PRJEB33892	SAMEA5854597	Exeter Sequencing Service	ERX3492175	Illumina HiSeq 2500	PAIRED	Homo sapiens	ILLUMINA	SAMEA5854597	5243104556				human blood	Gambia																						blood
ERR3470526	negative		RNA-Seq	PRJEB33892	SAMEA5854608	Exeter Sequencing Service	ERX3492189	Illumina HiSeq 2500	PAIRED	Homo sapiens	ILLUMINA	SAMEA5854608	5258157044				human blood	Gambia																						blood
ERR3470505	negative		RNA-Seq	PRJEB33892	SAMEA5854590	Exeter Sequencing Service	ERX3492168	Illumina HiSeq 2500	PAIRED	Homo sapiens	ILLUMINA	SAMEA5854590	5304793916				human blood	Gambia																						blood
SRR9155743	negative		RNA-Seq	PRJNA545178	SAMN11881705	TEXAS BIOMEDICAL RESEARCH INSTITUTE	SRX5928808	Illumina HiSeq 2000	PAIRED	Plasmodium falciparum	ILLUMINA	3D7.T13b	580570819			3D7.T13b	cell line	uncalculated	uncalculated		not applicable	2016
ERR1856291	negative		RNA-Seq	PRJEB19644	SAMEA99934168	THE WELLCOME TRUST SANGER INSTITUTE	ERX1918150	Illumina HiSeq 2500	PAIRED	Plasmodium falciparum	ILLUMINA	SAMEA99934168	555252702				cell line	cell line					WRN helicase knockout WT Troph stage Replicate 2
ERR1856293	negative		RNA-Seq	PRJEB19644	SAMEA99935668	THE WELLCOME TRUST SANGER INSTITUTE	ERX1918152	Illumina HiSeq 2500	PAIRED	Plasmodium falciparum	ILLUMINA	SAMEA99935668	555688317				cell line	cell line					BLM helicase knockout WT Ring stage Replicate 1
ERR1856248	negative		RNA-Seq	PRJEB19644	SAMEA99924418	THE WELLCOME TRUST SANGER INSTITUTE	ERX1918107	Illumina HiSeq 2500	PAIRED	Plasmodium falciparum	ILLUMINA	SAMEA99924418	559991265				cell line	cell line					3D7 WT Troph stage Replicate 3
ERR1856271	negative		RNA-Seq	PRJEB19644	SAMEA99919168	THE WELLCOME TRUST SANGER INSTITUTE	ERX1918130	Illumina HiSeq 2500	PAIRED	Plasmodium falciparum	ILLUMINA	SAMEA99919168	562612370				cell line	cell line					WRN helicase knockout WT Ring stage Replicate 1
ERR1856277	negative		RNA-Seq	PRJEB19644	SAMEA99923668	THE WELLCOME TRUST SANGER INSTITUTE	ERX1918136	Illumina HiSeq 2500	PAIRED	Plasmodium falciparum	ILLUMINA	SAMEA99923668	563918114				cell line	cell line					WRN helicase knockout WT Schizont stage Replicate 2
ERR3470491	negative		RNA-Seq	PRJEB33892	SAMEA5854577	Exeter Sequencing Service	ERX3492154	Illumina HiSeq 2500	PAIRED	Homo sapiens	ILLUMINA	SAMEA5854577	5334156148				human blood	Gambia																						blood
ERR3470502	negative		RNA-Seq	PRJEB33892	SAMEA5854587	Exeter Sequencing Service	ERX3492165	Illumina HiSeq 2500	PAIRED	Homo sapiens	ILLUMINA	SAMEA5854587	5405693387				human blood	Gambia																						blood
ERR3470514	negative		RNA-Seq	PRJEB33892	SAMEA5854598	Exeter Sequencing Service	ERX3492177	Illumina HiSeq 2500	PAIRED	Homo sapiens	ILLUMINA	SAMEA5854598	5519788207				human blood	Gambia																						blood
ERR1856257	negative		RNA-Seq	PRJEB19644	SAMEA99931168	THE WELLCOME TRUST SANGER INSTITUTE	ERX1918116	Illumina HiSeq 2500	PAIRED	Plasmodium falciparum	ILLUMINA	SAMEA99931168	568341916				cell line	cell line					BLM helicase knockout WT Schizont stage Replicate 1
ERR3470517	negative		RNA-Seq	PRJEB33892	SAMEA5854601	Exeter Sequencing Service	ERX3492180	Illumina HiSeq 2500	PAIRED	Homo sapiens	ILLUMINA	SAMEA5854601	5538971609				human blood	Gambia																						blood
SRR8305732	negative		RIP-Seq	PRJNA473770	SAMN09281312	INSTITUT PASTEUR	SRX5120254	NextSeq 500	SINGLE	Plasmodium falciparum 3D7	ILLUMINA	Plasmodium falciparum dCas m6A-seq	585514349			3D7	cell line	France	Europe		France:Paris	2018
ERR1856278	negative		RNA-Seq	PRJEB19644	SAMEA99924418	THE WELLCOME TRUST SANGER INSTITUTE	ERX1918137	Illumina HiSeq 2500	PAIRED	Plasmodium falciparum	ILLUMINA	SAMEA99924418	574429822				cell line	cell line					3D7 WT Troph stage Replicate 3
ERR3470519	negative		RNA-Seq	PRJEB33892	SAMEA5854602	Exeter Sequencing Service	ERX3492182	Illumina HiSeq 2500	PAIRED	Homo sapiens	ILLUMINA	SAMEA5854602	5704187194				human blood	Gambia																						blood
ERR1856251	negative		RNA-Seq	PRJEB19644	SAMEA99926668	THE WELLCOME TRUST SANGER INSTITUTE	ERX1918110	Illumina HiSeq 2500	PAIRED	Plasmodium falciparum	ILLUMINA	SAMEA99926668	578748445				cell line	cell line					3D7 WT Schizont stage Replicate 2
SRR8305738	negative		RNA-Seq	PRJNA473770	SAMN09281312	INSTITUT PASTEUR	SRX5120249	NextSeq 500	SINGLE	Plasmodium falciparum 3D7	ILLUMINA	Plasmodium falciparum dCas m6A-seq	587242169			3D7	cell line	France	Europe		France:Paris	2018
ERR1856287	negative		RNA-Seq	PRJEB19644	SAMEA99931168	THE WELLCOME TRUST SANGER INSTITUTE	ERX1918146	Illumina HiSeq 2500	PAIRED	Plasmodium falciparum	ILLUMINA	SAMEA99931168	585866478				cell line	cell line					BLM helicase knockout WT Schizont stage Replicate 1
SRR9155737	negative		RNA-Seq	PRJNA545178	SAMN11881720	TEXAS BIOMEDICAL RESEARCH INSTITUTE	SRX5928814	Illumina HiSeq 2000	PAIRED	Plasmodium falciparum	ILLUMINA	3D7.T8a	588352823			3D7.T8a	cell line	uncalculated	uncalculated		not applicable	2016
ERR1856281	negative		RNA-Seq	PRJEB19644	SAMEA99926668	THE WELLCOME TRUST SANGER INSTITUTE	ERX1918140	Illumina HiSeq 2500	PAIRED	Plasmodium falciparum	ILLUMINA	SAMEA99926668	595294195				cell line	cell line					3D7 WT Schizont stage Replicate 2
ERR1856266	negative		RNA-Seq	PRJEB19644	SAMEA99937918	THE WELLCOME TRUST SANGER INSTITUTE	ERX1918125	Illumina HiSeq 2500	PAIRED	Plasmodium falciparum	ILLUMINA	SAMEA99937918	605923549				cell line	cell line					WRN helicase knockout WT Troph stage Replicate 3
ERR1856296	negative		RNA-Seq	PRJEB19644	SAMEA99937918	THE WELLCOME TRUST SANGER INSTITUTE	ERX1918155	Illumina HiSeq 2500	PAIRED	Plasmodium falciparum	ILLUMINA	SAMEA99937918	624692228				cell line	cell line					WRN helicase knockout WT Troph stage Replicate 3
ERR3470489	negative		RNA-Seq	PRJEB33892	SAMEA5854576	Exeter Sequencing Service	ERX3492152	Illumina HiSeq 2500	PAIRED	Homo sapiens	ILLUMINA	SAMEA5854576	5775122116				human blood	Gambia																						blood
ERR3470487	negative		RNA-Seq	PRJEB33892	SAMEA5854574	Exeter Sequencing Service	ERX3492150	Illumina HiSeq 2500	PAIRED	Homo sapiens	ILLUMINA	SAMEA5854574	5819177308				human blood	Gambia																						blood
ERR1856265	negative		RNA-Seq	PRJEB19644	SAMEA99937168	THE WELLCOME TRUST SANGER INSTITUTE	ERX1918124	Illumina HiSeq 2500	PAIRED	Plasmodium falciparum	ILLUMINA	SAMEA99937168	672380851				cell line	cell line					3D7 WT Schizont stage Replicate 3
ERR1856295	negative		RNA-Seq	PRJEB19644	SAMEA99937168	THE WELLCOME TRUST SANGER INSTITUTE	ERX1918154	Illumina HiSeq 2500	PAIRED	Plasmodium falciparum	ILLUMINA	SAMEA99937168	690074178				cell line	cell line					3D7 WT Schizont stage Replicate 3
ERR1856264	negative		RNA-Seq	PRJEB19644	SAMEA99936418	THE WELLCOME TRUST SANGER INSTITUTE	ERX1918123	Illumina HiSeq 2500	PAIRED	Plasmodium falciparum	ILLUMINA	SAMEA99936418	941243275				cell line	cell line					WRN helicase knockout WT Ring stage Replicate 2
ERR1856294	negative		RNA-Seq	PRJEB19644	SAMEA99936418	THE WELLCOME TRUST SANGER INSTITUTE	ERX1918153	Illumina HiSeq 2500	PAIRED	Plasmodium falciparum	ILLUMINA	SAMEA99936418	970429800				cell line	cell line					WRN helicase knockout WT Ring stage Replicate 2
ERR1975984	negative		WGS	PRJEB20833	SAMEA104069846	BIHP, INSTITUT PASTEUR	ERX2037574	Illumina HiSeq 2500	SINGLE	Plasmodium falciparum	ILLUMINA	SAMEA104069846	502266181				cell line	cell line
ERR3470507	negative		RNA-Seq	PRJEB33892	SAMEA5854592	Exeter Sequencing Service	ERX3492170	Illumina HiSeq 2500	PAIRED	Homo sapiens	ILLUMINA	SAMEA5854592	6148572966				human blood	Gambia																						blood
ERR3470530	negative		RNA-Seq	PRJEB33892	SAMEA5854612	Exeter Sequencing Service	ERX3492193	Illumina HiSeq 2500	PAIRED	Homo sapiens	ILLUMINA	SAMEA5854612	6204143578				human blood	Gambia																						blood
ERR1975983	negative		WGS	PRJEB20833	SAMEA104069845	BIHP, INSTITUT PASTEUR	ERX2037573	Illumina HiSeq 2500	SINGLE	Plasmodium falciparum	ILLUMINA	SAMEA104069845	692824128				cell line	cell line
ERR1975979	negative		WGS	PRJEB20833	SAMEA104069841	BIHP, INSTITUT PASTEUR	ERX2037569	Illumina HiSeq 2500	SINGLE	Plasmodium falciparum	ILLUMINA	SAMEA104069841	811104452				cell line	cell line
ERR1975981	negative		WGS	PRJEB20833	SAMEA104069843	BIHP, INSTITUT PASTEUR	ERX2037571	Illumina HiSeq 2500	SINGLE	Plasmodium falciparum	ILLUMINA	SAMEA104069843	1313001383				cell line	cell line
ERR3470495	negative		RNA-Seq	PRJEB33892	SAMEA5854581	Exeter Sequencing Service	ERX3492158	Illumina HiSeq 2500	PAIRED	Homo sapiens	ILLUMINA	SAMEA5854581	6412362418				human blood	Gambia																						blood
ERR4144385	negative		RNA-Seq	PRJEB38307	SAMEA6831296	Juliet Crabtree	ERX4111657	Illumina HiSeq 2500	PAIRED	Homo sapiens	ILLUMINA	SAMEA6831296	1004400226				human blood	unknown													adult	peripheral blood mononuclear cell								blood				uninfected erythrocytes
ERR4144382	negative		RNA-Seq	PRJEB38307	SAMEA6831293	Juliet Crabtree	ERX4111654	Illumina HiSeq 2500	PAIRED	Homo sapiens	ILLUMINA	SAMEA6831293	1005178256				human blood	unknown													adult	peripheral blood mononuclear cell								blood				RPMI medium
ERR1975982	negative		WGS	PRJEB20833	SAMEA104069844	BIHP, INSTITUT PASTEUR	ERX2037572	Illumina HiSeq 2500	SINGLE	Plasmodium falciparum	ILLUMINA	SAMEA104069844	1699272321				cell line	cell line
ERR1975980	negative		WGS	PRJEB20833	SAMEA104069842	BIHP, INSTITUT PASTEUR	ERX2037570	Illumina HiSeq 2500	SINGLE	Plasmodium falciparum	ILLUMINA	SAMEA104069842	1804326470				cell line	cell line
ERR4144378	negative		RNA-Seq	PRJEB38307	SAMEA6831289	Juliet Crabtree	ERX4111650	Illumina HiSeq 2500	PAIRED	Homo sapiens	ILLUMINA	SAMEA6831289	1022031570				human blood	unknown													adult	peripheral blood mononuclear cell								blood				erythrocytes infected with P. falciparum 3D7
ERR2028825	negative		RNA-Seq	PRJEB21707	SAMEA104156030	Melbourne Translational Genomics Platform	ERX2087962	Illumina HiSeq 2500	PAIRED	Plasmodium falciparum 3D7	ILLUMINA	SAMEA104156030	510258561			3D7	cell line	Indonesia																2012
ERR4144381	negative		RNA-Seq	PRJEB38307	SAMEA6831292	Juliet Crabtree	ERX4111653	Illumina HiSeq 2500	PAIRED	Homo sapiens	ILLUMINA	SAMEA6831292	1058513353				human blood	unknown													adult	peripheral blood mononuclear cell								blood				RPMI medium
ERR2028859	negative		RNA-Seq	PRJEB21707	SAMEA104156049	Melbourne Translational Genomics Platform	ERX2087981	Illumina HiSeq 2500	PAIRED	Plasmodium falciparum 3D7	ILLUMINA	SAMEA104156049	523570794			3D7	cell line	Indonesia																2012
ERR2028858	negative		RNA-Seq	PRJEB21707	SAMEA104156049	Melbourne Translational Genomics Platform	ERX2087981	Illumina HiSeq 2500	PAIRED	Plasmodium falciparum 3D7	ILLUMINA	SAMEA104156049	524231050			3D7	cell line	Indonesia																2012
ERR4144383	negative		RNA-Seq	PRJEB38307	SAMEA6831294	Juliet Crabtree	ERX4111655	Illumina HiSeq 2500	PAIRED	Homo sapiens	ILLUMINA	SAMEA6831294	1102361335				human blood	unknown													adult	peripheral blood mononuclear cell								blood				erythrocytes infected with P. falciparum 3D7
ERR2028837	negative		RNA-Seq	PRJEB21707	SAMEA104156038	Melbourne Translational Genomics Platform	ERX2087970	Illumina HiSeq 2500	PAIRED	Plasmodium falciparum 3D7	ILLUMINA	SAMEA104156038	536281419			3D7	cell line	Indonesia																2012
ERR2028836	negative		RNA-Seq	PRJEB21707	SAMEA104156038	Melbourne Translational Genomics Platform	ERX2087970	Illumina HiSeq 2500	PAIRED	Plasmodium falciparum 3D7	ILLUMINA	SAMEA104156038	538147146			3D7	cell line	Indonesia																2012
ERR2028855	negative		RNA-Seq	PRJEB21707	SAMEA104156047	Melbourne Translational Genomics Platform	ERX2087979	Illumina HiSeq 2500	PAIRED	Plasmodium falciparum 3D7	ILLUMINA	SAMEA104156047	544150543			3D7	cell line	Indonesia																2012
ERR2028854	negative		RNA-Seq	PRJEB21707	SAMEA104156047	Melbourne Translational Genomics Platform	ERX2087979	Illumina HiSeq 2500	PAIRED	Plasmodium falciparum 3D7	ILLUMINA	SAMEA104156047	544330566			3D7	cell line	Indonesia																2012
ERR2028821	negative		RNA-Seq	PRJEB21707	SAMEA104156026	Melbourne Translational Genomics Platform	ERX2087958	Illumina HiSeq 2500	PAIRED	Plasmodium falciparum 3D7	ILLUMINA	SAMEA104156026	562901914			3D7	cell line	Indonesia																2012
ERR2028831	negative		RNA-Seq	PRJEB21707	SAMEA104156035	Melbourne Translational Genomics Platform	ERX2087967	Illumina HiSeq 2500	PAIRED	Plasmodium falciparum 3D7	ILLUMINA	SAMEA104156035	566383900			3D7	cell line	Indonesia																2012
ERR2028830	negative		RNA-Seq	PRJEB21707	SAMEA104156035	Melbourne Translational Genomics Platform	ERX2087967	Illumina HiSeq 2500	PAIRED	Plasmodium falciparum 3D7	ILLUMINA	SAMEA104156035	568202991			3D7	cell line	Indonesia																2012
SRR9155729	negative		RNA-Seq	PRJNA545178	SAMN11881715	TEXAS BIOMEDICAL RESEARCH INSTITUTE	SRX5928822	Illumina HiSeq 2000	PAIRED	Plasmodium falciparum	ILLUMINA	3D7.T5b	600906325			3D7.T5b	cell line	uncalculated	uncalculated		not applicable	2016
ERR2028827	negative		RNA-Seq	PRJEB21707	SAMEA104156032	Melbourne Translational Genomics Platform	ERX2087964	Illumina HiSeq 2500	PAIRED	Plasmodium falciparum 3D7	ILLUMINA	SAMEA104156032	601265411			3D7	cell line	Indonesia																2012
ERR2028835	negative		RNA-Seq	PRJEB21707	SAMEA104156037	Melbourne Translational Genomics Platform	ERX2087969	Illumina HiSeq 2500	PAIRED	Plasmodium falciparum 3D7	ILLUMINA	SAMEA104156037	607564276			3D7	cell line	Indonesia																2012
ERR2028834	negative		RNA-Seq	PRJEB21707	SAMEA104156037	Melbourne Translational Genomics Platform	ERX2087969	Illumina HiSeq 2500	PAIRED	Plasmodium falciparum 3D7	ILLUMINA	SAMEA104156037	607630695			3D7	cell line	Indonesia																2012
ERR2028826	negative		RNA-Seq	PRJEB21707	SAMEA104156031	Melbourne Translational Genomics Platform	ERX2087963	Illumina HiSeq 2500	PAIRED	Plasmodium falciparum 3D7	ILLUMINA	SAMEA104156031	611618488			3D7	cell line	Indonesia																2012
ERR2028848	negative		RNA-Seq	PRJEB21707	SAMEA104156044	Melbourne Translational Genomics Platform	ERX2087976	Illumina HiSeq 2500	PAIRED	Plasmodium falciparum 3D7	ILLUMINA	SAMEA104156044	613292867			3D7	cell line	Indonesia																2012
ERR4144384	negative		RNA-Seq	PRJEB38307	SAMEA6831295	Juliet Crabtree	ERX4111656	Illumina HiSeq 2500	PAIRED	Homo sapiens	ILLUMINA	SAMEA6831295	1164370456				human blood	unknown													adult	peripheral blood mononuclear cell								blood				erythrocytes infected with P. falciparum 3D7
ERR4144386	negative		RNA-Seq	PRJEB38307	SAMEA6831297	Juliet Crabtree	ERX4111658	Illumina HiSeq 2500	PAIRED	Homo sapiens	ILLUMINA	SAMEA6831297	1178791855				human blood	unknown													adult	peripheral blood mononuclear cell								blood				RPMI medium
ERR4144379	negative		RNA-Seq	PRJEB38307	SAMEA6831290	Juliet Crabtree	ERX4111651	Illumina HiSeq 2500	PAIRED	Homo sapiens	ILLUMINA	SAMEA6831290	1184815823				human blood	unknown													adult	peripheral blood mononuclear cell								blood				uninfected erythrocytes
ERR2028849	negative		RNA-Seq	PRJEB21707	SAMEA104156044	Melbourne Translational Genomics Platform	ERX2087976	Illumina HiSeq 2500	PAIRED	Plasmodium falciparum 3D7	ILLUMINA	SAMEA104156044	613798762			3D7	cell line	Indonesia																2012
ERR4144389	negative		RNA-Seq	PRJEB38307	SAMEA6831300	Juliet Crabtree	ERX4111661	Illumina HiSeq 2500	PAIRED	Homo sapiens	ILLUMINA	SAMEA6831300	1243820015				human blood	unknown													adult	peripheral blood mononuclear cell								blood				RPMI medium
ERR4144380	negative		RNA-Seq	PRJEB38307	SAMEA6831291	Juliet Crabtree	ERX4111652	Illumina HiSeq 2500	PAIRED	Homo sapiens	ILLUMINA	SAMEA6831291	1255384711				human blood	unknown													adult	peripheral blood mononuclear cell								blood				uninfected erythrocytes
SRR8305741	negative		RNA-Seq	PRJNA473770	SAMN09281312	INSTITUT PASTEUR	SRX5120245	NextSeq 500	SINGLE	Plasmodium falciparum 3D7	ILLUMINA	Plasmodium falciparum dCas m6A-seq	604446933			3D7	cell line	France	Europe		France:Paris	2018
ERR2028857	negative		RNA-Seq	PRJEB21707	SAMEA104156048	Melbourne Translational Genomics Platform	ERX2087980	Illumina HiSeq 2500	PAIRED	Plasmodium falciparum 3D7	ILLUMINA	SAMEA104156048	616350525			3D7	cell line	Indonesia																2012
ERR4144387	negative		RNA-Seq	PRJEB38307	SAMEA6831298	Juliet Crabtree	ERX4111659	Illumina HiSeq 2500	PAIRED	Homo sapiens	ILLUMINA	SAMEA6831298	1257650169				human blood	unknown													adult	peripheral blood mononuclear cell								blood				erythrocytes infected with P. falciparum 3D7
ERR2028856	negative		RNA-Seq	PRJEB21707	SAMEA104156048	Melbourne Translational Genomics Platform	ERX2087980	Illumina HiSeq 2500	PAIRED	Plasmodium falciparum 3D7	ILLUMINA	SAMEA104156048	617561469			3D7	cell line	Indonesia																2012
ERR2028813	negative		RNA-Seq	PRJEB21707	SAMEA104156018	Melbourne Translational Genomics Platform	ERX2087950	Illumina HiSeq 2500	PAIRED	Plasmodium falciparum 3D7	ILLUMINA	SAMEA104156018	622857813			3D7	cell line	Indonesia																2012
ERR2028864	negative		RNA-Seq	PRJEB21707	SAMEA104156053	Melbourne Translational Genomics Platform	ERX2087985	Illumina HiSeq 2500	PAIRED	Plasmodium falciparum 3D7	ILLUMINA	SAMEA104156053	625069292			3D7	cell line	Indonesia																2012
ERR2028829	negative		RNA-Seq	PRJEB21707	SAMEA104156034	Melbourne Translational Genomics Platform	ERX2087966	Illumina HiSeq 2500	PAIRED	Plasmodium falciparum 3D7	ILLUMINA	SAMEA104156034	637145905			3D7	cell line	Indonesia																2012
ERR2028805	negative		RNA-Seq	PRJEB21707	SAMEA104156010	Melbourne Translational Genomics Platform	ERX2087942	Illumina HiSeq 2500	PAIRED	Plasmodium falciparum 3D7	ILLUMINA	SAMEA104156010	640880612			3D7	cell line	Indonesia																2012
ERR2028812	negative		RNA-Seq	PRJEB21707	SAMEA104156017	Melbourne Translational Genomics Platform	ERX2087949	Illumina HiSeq 2500	PAIRED	Plasmodium falciparum 3D7	ILLUMINA	SAMEA104156017	654225783			3D7	cell line	Indonesia																2012
ERR2028863	negative		RNA-Seq	PRJEB21707	SAMEA104156052	Melbourne Translational Genomics Platform	ERX2087984	Illumina HiSeq 2500	PAIRED	Plasmodium falciparum 3D7	ILLUMINA	SAMEA104156052	657197376			3D7	cell line	Indonesia																2012
ERR2028818	negative		RNA-Seq	PRJEB21707	SAMEA104156023	Melbourne Translational Genomics Platform	ERX2087955	Illumina HiSeq 2500	PAIRED	Plasmodium falciparum 3D7	ILLUMINA	SAMEA104156023	662627286			3D7	cell line	Indonesia																2012
ERR2028807	negative		RNA-Seq	PRJEB21707	SAMEA104156012	Melbourne Translational Genomics Platform	ERX2087944	Illumina HiSeq 2500	PAIRED	Plasmodium falciparum 3D7	ILLUMINA	SAMEA104156012	667310123			3D7	cell line	Indonesia																2012
ERR2028808	negative		RNA-Seq	PRJEB21707	SAMEA104156013	Melbourne Translational Genomics Platform	ERX2087945	Illumina HiSeq 2500	PAIRED	Plasmodium falciparum 3D7	ILLUMINA	SAMEA104156013	672985038			3D7	cell line	Indonesia																2012
ERR2028822	negative		RNA-Seq	PRJEB21707	SAMEA104156027	Melbourne Translational Genomics Platform	ERX2087959	Illumina HiSeq 2500	PAIRED	Plasmodium falciparum 3D7	ILLUMINA	SAMEA104156027	740452684			3D7	cell line	Indonesia																2012
ERR4144377	negative		RNA-Seq	PRJEB38307	SAMEA6831288	Juliet Crabtree	ERX4111649	Illumina HiSeq 2500	PAIRED	Homo sapiens	ILLUMINA	SAMEA6831288	1282697794				human blood	unknown													adult	peripheral blood mononuclear cell								blood				uninfected erythrocytes
ERR4144376	negative		RNA-Seq	PRJEB38307	SAMEA6831287	Juliet Crabtree	ERX4111648	Illumina HiSeq 2500	PAIRED	Homo sapiens	ILLUMINA	SAMEA6831287	1289484154				human blood	unknown													adult	peripheral blood mononuclear cell								blood				RPMI medium
ERR2028833	negative		RNA-Seq	PRJEB21707	SAMEA104156036	Melbourne Translational Genomics Platform	ERX2087968	Illumina HiSeq 2500	PAIRED	Plasmodium falciparum 3D7	ILLUMINA	SAMEA104156036	753756039			3D7	cell line	Indonesia																2012
SRR21892098	negative		RNA-Seq	PRJNA890255	SAMN31271992	MICROBIOLOGY, IMMUNOLOGY, AND MOLECULAR GENETICS, UNIVERSITY OF TEXAS HEALTH SCIENCE CENTER AT SAN ANTONIO	SRX17878981	NextSeq 500	PAIRED	Plasmodium falciparum 3D7	ILLUMINA	GSM6636932	611631427	3D7		3D7	cell line	uncalculated	uncalculated		missing	missing																Merozoite
ERR4144388	negative		RNA-Seq	PRJEB38307	SAMEA6831299	Juliet Crabtree	ERX4111660	Illumina HiSeq 2500	PAIRED	Homo sapiens	ILLUMINA	SAMEA6831299	1301971538				human blood	unknown													adult	peripheral blood mononuclear cell								blood				uninfected erythrocytes
ERR2028811	negative		RNA-Seq	PRJEB21707	SAMEA104156016	Melbourne Translational Genomics Platform	ERX2087948	Illumina HiSeq 2500	PAIRED	Plasmodium falciparum 3D7	ILLUMINA	SAMEA104156016	753843768			3D7	cell line	Indonesia																2012
ERR4144395	negative		RNA-Seq	PRJEB38307	SAMEA6831306	Juliet Crabtree	ERX4111667	Illumina HiSeq 2500	PAIRED	Homo sapiens	ILLUMINA	SAMEA6831306	1325891595				human blood	unknown													adult	peripheral blood mononuclear cell								blood				erythrocytes infected with P. falciparum 3D7
ERR2028832	negative		RNA-Seq	PRJEB21707	SAMEA104156036	Melbourne Translational Genomics Platform	ERX2087968	Illumina HiSeq 2500	PAIRED	Plasmodium falciparum 3D7	ILLUMINA	SAMEA104156036	755291199			3D7	cell line	Indonesia																2012
ERR2028862	negative		RNA-Seq	PRJEB21707	SAMEA104156051	Melbourne Translational Genomics Platform	ERX2087983	Illumina HiSeq 2500	PAIRED	Plasmodium falciparum 3D7	ILLUMINA	SAMEA104156051	767054454			3D7	cell line	Indonesia																2012
ERR2028819	negative		RNA-Seq	PRJEB21707	SAMEA104156024	Melbourne Translational Genomics Platform	ERX2087956	Illumina HiSeq 2500	PAIRED	Plasmodium falciparum 3D7	ILLUMINA	SAMEA104156024	768192776			3D7	cell line	Indonesia																2012
ERR2028814	negative		RNA-Seq	PRJEB21707	SAMEA104156019	Melbourne Translational Genomics Platform	ERX2087951	Illumina HiSeq 2500	PAIRED	Plasmodium falciparum 3D7	ILLUMINA	SAMEA104156019	784753302			3D7	cell line	Indonesia																2012
ERR2028828	negative		RNA-Seq	PRJEB21707	SAMEA104156033	Melbourne Translational Genomics Platform	ERX2087965	Illumina HiSeq 2500	PAIRED	Plasmodium falciparum 3D7	ILLUMINA	SAMEA104156033	834009863			3D7	cell line	Indonesia																2012
ERR2028810	negative		RNA-Seq	PRJEB21707	SAMEA104156015	Melbourne Translational Genomics Platform	ERX2087947	Illumina HiSeq 2500	PAIRED	Plasmodium falciparum 3D7	ILLUMINA	SAMEA104156015	873163637			3D7	cell line	Indonesia																2012
ERR2028816	negative		RNA-Seq	PRJEB21707	SAMEA104156021	Melbourne Translational Genomics Platform	ERX2087953	Illumina HiSeq 2500	PAIRED	Plasmodium falciparum 3D7	ILLUMINA	SAMEA104156021	983730704			3D7	cell line	Indonesia																2012
ERR2028809	negative		RNA-Seq	PRJEB21707	SAMEA104156014	Melbourne Translational Genomics Platform	ERX2087946	Illumina HiSeq 2500	PAIRED	Plasmodium falciparum 3D7	ILLUMINA	SAMEA104156014	1003823067			3D7	cell line	Indonesia																2012
ERR2028806	negative		RNA-Seq	PRJEB21707	SAMEA104156011	Melbourne Translational Genomics Platform	ERX2087943	Illumina HiSeq 2500	PAIRED	Plasmodium falciparum 3D7	ILLUMINA	SAMEA104156011	1067636714			3D7	cell line	Indonesia																2012
SRR8305735	negative		RIP-Seq	PRJNA473770	SAMN09281312	INSTITUT PASTEUR	SRX5120252	NextSeq 500	SINGLE	Plasmodium falciparum 3D7	ILLUMINA	Plasmodium falciparum dCas m6A-seq	616420022			3D7	cell line	France	Europe		France:Paris	2018
ERR2028817	negative		RNA-Seq	PRJEB21707	SAMEA104156022	Melbourne Translational Genomics Platform	ERX2087954	Illumina HiSeq 2500	PAIRED	Plasmodium falciparum 3D7	ILLUMINA	SAMEA104156022	1152109625			3D7	cell line	Indonesia																2012
ERR2028815	negative		RNA-Seq	PRJEB21707	SAMEA104156020	Melbourne Translational Genomics Platform	ERX2087952	Illumina HiSeq 2500	PAIRED	Plasmodium falciparum 3D7	ILLUMINA	SAMEA104156020	1429605162			3D7	cell line	Indonesia																2012
ERR2028823	negative		RNA-Seq	PRJEB21707	SAMEA104156028	Melbourne Translational Genomics Platform	ERX2087960	Illumina HiSeq 2500	PAIRED	Plasmodium falciparum 3D7	ILLUMINA	SAMEA104156028	2320215013			3D7	cell line	Indonesia																2012
ERR4144393	negative		RNA-Seq	PRJEB38307	SAMEA6831304	Juliet Crabtree	ERX4111665	Illumina HiSeq 2500	PAIRED	Homo sapiens	ILLUMINA	SAMEA6831304	1387505017				human blood	unknown													adult	peripheral blood mononuclear cell								blood				RPMI medium
ERR2028839	negative		RNA-Seq	PRJEB21707	SAMEA104156039	Melbourne Translational Genomics Platform	ERX2087971	Illumina HiSeq 2500	PAIRED	Plasmodium falciparum 3D7	ILLUMINA	SAMEA104156039	5367697284			3D7	cell line	Indonesia																2012
ERR2028838	negative		RNA-Seq	PRJEB21707	SAMEA104156039	Melbourne Translational Genomics Platform	ERX2087971	Illumina HiSeq 2500	PAIRED	Plasmodium falciparum 3D7	ILLUMINA	SAMEA104156039	5384171275			3D7	cell line	Indonesia																2012
ERR4144396	negative		RNA-Seq	PRJEB38307	SAMEA6831307	Juliet Crabtree	ERX4111668	Illumina HiSeq 2500	PAIRED	Homo sapiens	ILLUMINA	SAMEA6831307	1418536040				human blood	unknown													adult	peripheral blood mononuclear cell								blood				uninfected erythrocytes
ERR4144391	negative		RNA-Seq	PRJEB38307	SAMEA6831302	Juliet Crabtree	ERX4111663	Illumina HiSeq 2500	PAIRED	Homo sapiens	ILLUMINA	SAMEA6831302	1447528124				human blood	unknown													adult	peripheral blood mononuclear cell								blood				erythrocytes infected with P. falciparum 3D7
ERR4144394	negative		RNA-Seq	PRJEB38307	SAMEA6831305	Juliet Crabtree	ERX4111666	Illumina HiSeq 2500	PAIRED	Homo sapiens	ILLUMINA	SAMEA6831305	1624616486				human blood	unknown													adult	peripheral blood mononuclear cell								blood				RPMI medium
ERR4144399	negative		RNA-Seq	PRJEB38307	SAMEA6831310	Juliet Crabtree	ERX4111671	Illumina HiSeq 2500	PAIRED	Homo sapiens	ILLUMINA	SAMEA6831310	1636995172				human blood	unknown													adult	peripheral blood mononuclear cell								blood				erythrocytes infected with P. falciparum 3D7
ERR4144390	negative		RNA-Seq	PRJEB38307	SAMEA6831301	Juliet Crabtree	ERX4111662	Illumina HiSeq 2500	PAIRED	Homo sapiens	ILLUMINA	SAMEA6831301	1645617329				human blood	unknown													adult	peripheral blood mononuclear cell								blood				erythrocytes infected with P. falciparum 3D7
ERR4144401	negative		RNA-Seq	PRJEB38307	SAMEA6831312	Juliet Crabtree	ERX4111673	Illumina HiSeq 2500	PAIRED	Homo sapiens	ILLUMINA	SAMEA6831312	1655845566				human blood	unknown													adult	peripheral blood mononuclear cell								blood				uninfected erythrocytes
ERR2234647	negative		RNA-Seq	PRJEB24218	SAMEA104452763	THE WELLCOME TRUST SANGER INSTITUTE	ERX2286949	Illumina MiSeq	PAIRED	Plasmodium falciparum 3D7	ILLUMINA	SAMEA104452763	500834935				cell line	cell line
ERR4144397	negative		RNA-Seq	PRJEB38307	SAMEA6831308	Juliet Crabtree	ERX4111669	Illumina HiSeq 2500	PAIRED	Homo sapiens	ILLUMINA	SAMEA6831308	1689743613				human blood	unknown													adult	peripheral blood mononuclear cell								blood				RPMI medium
ERR4144392	negative		RNA-Seq	PRJEB38307	SAMEA6831303	Juliet Crabtree	ERX4111664	Illumina HiSeq 2500	PAIRED	Homo sapiens	ILLUMINA	SAMEA6831303	1729052785				human blood	unknown													adult	peripheral blood mononuclear cell								blood				uninfected erythrocytes
ERR2234621	negative		RNA-Seq	PRJEB24218	SAMEA104452727	THE WELLCOME TRUST SANGER INSTITUTE	ERX2286923	Illumina MiSeq	PAIRED	Plasmodium falciparum 3D7	ILLUMINA	SAMEA104452727	504060578			3D7	cell line	cell line
ERR2234659	negative		RNA-Seq	PRJEB24218	SAMEA104452775	THE WELLCOME TRUST SANGER INSTITUTE	ERX2286961	Illumina HiSeq 2500	PAIRED	Plasmodium falciparum 3D7	ILLUMINA	SAMEA104452775	505602438			3D7	cell line	cell line
ERR2234608	negative		RNA-Seq	PRJEB24218	SAMEA104452730	THE WELLCOME TRUST SANGER INSTITUTE	ERX2286910	Illumina MiSeq	PAIRED	Plasmodium falciparum 3D7	ILLUMINA	SAMEA104452730	507379715			3D7	cell line	cell line
ERR4144402	negative		RNA-Seq	PRJEB38307	SAMEA6831313	Juliet Crabtree	ERX4111674	Illumina HiSeq 2500	PAIRED	Homo sapiens	ILLUMINA	SAMEA6831313	1972061696				human blood	unknown													adult	peripheral blood mononuclear cell								blood				uninfected erythrocytes
ERR2234667	negative		RNA-Seq	PRJEB24218	SAMEA104452775	THE WELLCOME TRUST SANGER INSTITUTE	ERX2286969	Illumina HiSeq 2500	PAIRED	Plasmodium falciparum 3D7	ILLUMINA	SAMEA104452775	508705436			3D7	cell line	cell line
ERR2234624	negative		RNA-Seq	PRJEB24218	SAMEA104452744	THE WELLCOME TRUST SANGER INSTITUTE	ERX2286926	Illumina MiSeq	PAIRED	Plasmodium falciparum 3D7	ILLUMINA	SAMEA104452744	509167377				cell line	cell line
ERR2234612	negative		RNA-Seq	PRJEB24218	SAMEA104452743	THE WELLCOME TRUST SANGER INSTITUTE	ERX2286914	Illumina MiSeq	PAIRED	Plasmodium falciparum 3D7	ILLUMINA	SAMEA104452743	510086648			3D7	cell line	cell line
ERR2234646	negative		RNA-Seq	PRJEB24218	SAMEA104452762	THE WELLCOME TRUST SANGER INSTITUTE	ERX2286948	Illumina MiSeq	PAIRED	Plasmodium falciparum 3D7	ILLUMINA	SAMEA104452762	518926172				cell line	cell line
ERR2234607	negative		RNA-Seq	PRJEB24218	SAMEA104452731	THE WELLCOME TRUST SANGER INSTITUTE	ERX2286909	Illumina MiSeq	PAIRED	Plasmodium falciparum 3D7	ILLUMINA	SAMEA104452731	535519611			3D7	cell line	cell line
ERR2234658	negative		RNA-Seq	PRJEB24218	SAMEA104452774	THE WELLCOME TRUST SANGER INSTITUTE	ERX2286960	Illumina HiSeq 2500	PAIRED	Plasmodium falciparum 3D7	ILLUMINA	SAMEA104452774	547413981			3D7	cell line	cell line
ERR2234623	negative		RNA-Seq	PRJEB24218	SAMEA104452729	THE WELLCOME TRUST SANGER INSTITUTE	ERX2286925	Illumina MiSeq	PAIRED	Plasmodium falciparum 3D7	ILLUMINA	SAMEA104452729	549447326			3D7	cell line	cell line
ERR4144398	negative		RNA-Seq	PRJEB38307	SAMEA6831309	Juliet Crabtree	ERX4111670	Illumina HiSeq 2500	PAIRED	Homo sapiens	ILLUMINA	SAMEA6831309	2008706793				human blood	unknown													adult	peripheral blood mononuclear cell								blood				RPMI medium
ERR2234666	negative		RNA-Seq	PRJEB24218	SAMEA104452774	THE WELLCOME TRUST SANGER INSTITUTE	ERX2286968	Illumina HiSeq 2500	PAIRED	Plasmodium falciparum 3D7	ILLUMINA	SAMEA104452774	552131494			3D7	cell line	cell line
ERR2234671	negative		RNA-Seq	PRJEB24218	SAMEA104452779	THE WELLCOME TRUST SANGER INSTITUTE	ERX2286973	Illumina HiSeq 2500	PAIRED	Plasmodium falciparum 3D7	ILLUMINA	SAMEA104452779	552757657			3D7	cell line	cell line
ERR4144400	negative		RNA-Seq	PRJEB38307	SAMEA6831311	Juliet Crabtree	ERX4111672	Illumina HiSeq 2500	PAIRED	Homo sapiens	ILLUMINA	SAMEA6831311	2146901196				human blood	unknown													adult	peripheral blood mononuclear cell								blood				erythrocytes infected with P. falciparum 3D7
ERR330059	negative		RNA-Seq	PRJEB4511	SAMEA2173931	PASTEUR INSTITUTE PARIS	ERX303038	Illumina HiSeq 2000	SINGLE	Plasmodium falciparum	ILLUMINA	SAMEA2173931	5260866453				lab strain	in vitro
ERR2234627	negative		RNA-Seq	PRJEB24218	SAMEA104452747	THE WELLCOME TRUST SANGER INSTITUTE	ERX2286929	Illumina MiSeq	PAIRED	Plasmodium falciparum 3D7	ILLUMINA	SAMEA104452747	554068200				cell line	cell line
ERR2234663	negative		RNA-Seq	PRJEB24218	SAMEA104452779	THE WELLCOME TRUST SANGER INSTITUTE	ERX2286965	Illumina HiSeq 2500	PAIRED	Plasmodium falciparum 3D7	ILLUMINA	SAMEA104452779	556689077			3D7	cell line	cell line
ERR330060	negative		RNA-Seq	PRJEB4511	SAMEA2173932	PASTEUR INSTITUTE PARIS	ERX303039	Illumina HiSeq 2000	SINGLE	Plasmodium falciparum	ILLUMINA	SAMEA2173932	5435008135				lab strain	in vitro
ERR2234581	negative		RNA-Seq	PRJEB24218	SAMEA104452687	THE WELLCOME TRUST SANGER INSTITUTE	ERX2286883	Illumina MiSeq	PAIRED	Plasmodium falciparum 3D7	ILLUMINA	SAMEA104452687	741501456			3D7	cell line	cell line
ERR2234650	negative		RNA-Seq	PRJEB24218	SAMEA104452770	THE WELLCOME TRUST SANGER INSTITUTE	ERX2286952	Illumina MiSeq	PAIRED	Plasmodium falciparum 3D7	ILLUMINA	SAMEA104452770	770010082				cell line	cell line
ERR6126659	negative		RNA-Seq	PRJEB45911	SAMEA8945102	IMPERIAL COLLEGE	ERX5763838	Illumina HiSeq 4000	PAIRED	Homo sapiens	ILLUMINA	SAMEA8945102	2172655550				human blood	Ghana
ERR2234672	negative		RNA-Seq	PRJEB24218	SAMEA104452780	THE WELLCOME TRUST SANGER INSTITUTE	ERX2286974	Illumina HiSeq 2500	PAIRED	Plasmodium falciparum 3D7	ILLUMINA	SAMEA104452780	833991839			3D7	cell line	cell line
SRR19906006	negative		RNA-Seq	PRJNA854331	SAMN29409927	INSTITUT PASTEUR	SRX15948795	NextSeq 500	PAIRED	Plasmodium falciparum 3D7	ILLUMINA	control_12hpi	629072699			3D7	cell line	France	Europe		France:Paris	2021-10		12hpi
ERR6126660	negative		RNA-Seq	PRJEB45911	SAMEA8945103	IMPERIAL COLLEGE	ERX5763839	Illumina HiSeq 4000	PAIRED	Homo sapiens	ILLUMINA	SAMEA8945103	2250203361				human blood	Ghana
ERR6126647	negative		RNA-Seq	PRJEB45911	SAMEA8945090	IMPERIAL COLLEGE	ERX5763826	Illumina HiSeq 4000	PAIRED	Homo sapiens	ILLUMINA	SAMEA8945090	2885290443				human blood	Ghana
ERR6126652	negative		RNA-Seq	PRJEB45911	SAMEA8945095	IMPERIAL COLLEGE	ERX5763831	Illumina HiSeq 4000	PAIRED	Homo sapiens	ILLUMINA	SAMEA8945095	3010215866				human blood	Ghana
ERR6126655	negative		RNA-Seq	PRJEB45911	SAMEA8945098	IMPERIAL COLLEGE	ERX5763834	Illumina HiSeq 4000	PAIRED	Homo sapiens	ILLUMINA	SAMEA8945098	3049590607				human blood	Ghana
ERR2234664	negative		RNA-Seq	PRJEB24218	SAMEA104452780	THE WELLCOME TRUST SANGER INSTITUTE	ERX2286966	Illumina HiSeq 2500	PAIRED	Plasmodium falciparum 3D7	ILLUMINA	SAMEA104452780	861173042			3D7	cell line	cell line
ERR6126663	negative		RNA-Seq	PRJEB45911	SAMEA8945106	IMPERIAL COLLEGE	ERX5763842	Illumina HiSeq 4000	PAIRED	Homo sapiens	ILLUMINA	SAMEA8945106	3052482836				human blood	Ghana
ERR2234651	negative		RNA-Seq	PRJEB24218	SAMEA104452771	THE WELLCOME TRUST SANGER INSTITUTE	ERX2286953	Illumina MiSeq	PAIRED	Plasmodium falciparum 3D7	ILLUMINA	SAMEA104452771	1252193318				cell line	cell line
ERR6126640	negative		RNA-Seq	PRJEB45911	SAMEA8945083	IMPERIAL COLLEGE	ERX5763819	Illumina HiSeq 4000	PAIRED	Homo sapiens	ILLUMINA	SAMEA8945083	3105691402				human blood	Ghana
ERR2234652	negative		RNA-Seq	PRJEB24218	SAMEA104452772	THE WELLCOME TRUST SANGER INSTITUTE	ERX2286954	Illumina MiSeq	PAIRED	Plasmodium falciparum 3D7	ILLUMINA	SAMEA104452772	1565232420				cell line	cell line
ERR2234604	negative		RNA-Seq	PRJEB24218	SAMEA104452722	THE WELLCOME TRUST SANGER INSTITUTE	ERX2286906	Illumina HiSeq 2000	PAIRED	Plasmodium falciparum 3D7	ILLUMINA	SAMEA104452722	2212847680				cell line	cell line
ERR2234602	negative		RNA-Seq	PRJEB24218	SAMEA104452716	THE WELLCOME TRUST SANGER INSTITUTE	ERX2286904	Illumina HiSeq 2000	PAIRED	Plasmodium falciparum 3D7	ILLUMINA	SAMEA104452716	2300773802				cell line	cell line
ERR2234605	negative		RNA-Seq	PRJEB24218	SAMEA104452723	THE WELLCOME TRUST SANGER INSTITUTE	ERX2286907	Illumina HiSeq 2000	PAIRED	Plasmodium falciparum 3D7	ILLUMINA	SAMEA104452723	2525745580				cell line	cell line
ERR2234606	negative		RNA-Seq	PRJEB24218	SAMEA104452724	THE WELLCOME TRUST SANGER INSTITUTE	ERX2286908	Illumina HiSeq 2000	PAIRED	Plasmodium falciparum 3D7	ILLUMINA	SAMEA104452724	2536810464				cell line	cell line
ERR6126668	negative		RNA-Seq	PRJEB45911	SAMEA8945111	IMPERIAL COLLEGE	ERX5763847	Illumina HiSeq 4000	PAIRED	Homo sapiens	ILLUMINA	SAMEA8945111	3179790714				human blood	Ghana
ERR2234603	negative		RNA-Seq	PRJEB24218	SAMEA104452719	THE WELLCOME TRUST SANGER INSTITUTE	ERX2286905	Illumina HiSeq 2000	PAIRED	Plasmodium falciparum 3D7	ILLUMINA	SAMEA104452719	3047281480				cell line	cell line
ERR2383606	negative		RNA-Seq	PRJEB25387	SAMEA104679198	BIHP, INSTITUT PASTEUR	ERX2431784	NextSeq 500	PAIRED	Plasmodium falciparum 3D7	ILLUMINA	SAMEA104679198	1933295802				cell line	cell line										Asexual stages				Human erythrocytes
ERR2383605	negative		RNA-Seq	PRJEB25387	SAMEA104679197	BIHP, INSTITUT PASTEUR	ERX2431783	NextSeq 500	PAIRED	Plasmodium falciparum 3D7	ILLUMINA	SAMEA104679197	2028572351				cell line	cell line										Asexual stages				Human erythrocytes
ERR6126642	negative		RNA-Seq	PRJEB45911	SAMEA8945085	IMPERIAL COLLEGE	ERX5763821	Illumina HiSeq 4000	PAIRED	Homo sapiens	ILLUMINA	SAMEA8945085	3245286956				human blood	Ghana
ERR2383607	negative		RNA-Seq	PRJEB25387	SAMEA104679199	BIHP, INSTITUT PASTEUR	ERX2431785	NextSeq 500	PAIRED	Plasmodium falciparum 3D7	ILLUMINA	SAMEA104679199	2789738548				cell line	cell line										Asexual stages				Human erythrocytes
ERR6126649	negative		RNA-Seq	PRJEB45911	SAMEA8945092	IMPERIAL COLLEGE	ERX5763828	Illumina HiSeq 4000	PAIRED	Homo sapiens	ILLUMINA	SAMEA8945092	3265010160				human blood	Ghana
ERR6126639	negative		RNA-Seq	PRJEB45911	SAMEA8945082	IMPERIAL COLLEGE	ERX5763818	Illumina HiSeq 4000	PAIRED	Homo sapiens	ILLUMINA	SAMEA8945082	3278582914				human blood	Ghana
ERR6126680	negative		RNA-Seq	PRJEB45911	SAMEA8945123	IMPERIAL COLLEGE	ERX5763859	Illumina HiSeq 4000	PAIRED	Homo sapiens	ILLUMINA	SAMEA8945123	3288527326				human blood	Ghana
ERR6126662	negative		RNA-Seq	PRJEB45911	SAMEA8945105	IMPERIAL COLLEGE	ERX5763841	Illumina HiSeq 4000	PAIRED	Homo sapiens	ILLUMINA	SAMEA8945105	3294246467				human blood	Ghana
ERR6126669	negative		RNA-Seq	PRJEB45911	SAMEA8945112	IMPERIAL COLLEGE	ERX5763848	Illumina HiSeq 4000	PAIRED	Homo sapiens	ILLUMINA	SAMEA8945112	3302037054				human blood	Ghana
ERR6126681	negative		RNA-Seq	PRJEB45911	SAMEA8945124	IMPERIAL COLLEGE	ERX5763860	Illumina HiSeq 4000	PAIRED	Homo sapiens	ILLUMINA	SAMEA8945124	3304449530				human blood	Ghana
ERR6126654	negative		RNA-Seq	PRJEB45911	SAMEA8945097	IMPERIAL COLLEGE	ERX5763833	Illumina HiSeq 4000	PAIRED	Homo sapiens	ILLUMINA	SAMEA8945097	3306097479				human blood	Ghana
SRR26273067	negative		RNA-Seq	PRJNA1023675	SAMN37668357	THE UNIVERSITY OF MELBOURNE	SRX21982589	Illumina NovaSeq 6000	PAIRED	Plasmodium falciparum 3D7	ILLUMINA	ring 3C RNA rep1	638568287			3D7	cell line	Australia	Oceania		Australia: Melbourne	2016/2020							laboratory
ERR6126653	negative		RNA-Seq	PRJEB45911	SAMEA8945096	IMPERIAL COLLEGE	ERX5763832	Illumina HiSeq 4000	PAIRED	Homo sapiens	ILLUMINA	SAMEA8945096	3313045107				human blood	Ghana
ERR6126657	negative		RNA-Seq	PRJEB45911	SAMEA8945100	IMPERIAL COLLEGE	ERX5763836	Illumina HiSeq 4000	PAIRED	Homo sapiens	ILLUMINA	SAMEA8945100	3359300371				human blood	Ghana
ERR6126665	negative		RNA-Seq	PRJEB45911	SAMEA8945108	IMPERIAL COLLEGE	ERX5763844	Illumina HiSeq 4000	PAIRED	Homo sapiens	ILLUMINA	SAMEA8945108	3360429571				human blood	Ghana
ERR6126673	negative		RNA-Seq	PRJEB45911	SAMEA8945116	IMPERIAL COLLEGE	ERX5763852	Illumina HiSeq 4000	PAIRED	Homo sapiens	ILLUMINA	SAMEA8945116	3402974967				human blood	Ghana
ERR6126648	negative		RNA-Seq	PRJEB45911	SAMEA8945091	IMPERIAL COLLEGE	ERX5763827	Illumina HiSeq 4000	PAIRED	Homo sapiens	ILLUMINA	SAMEA8945091	3411252506				human blood	Ghana
ERR6126666	negative		RNA-Seq	PRJEB45911	SAMEA8945109	IMPERIAL COLLEGE	ERX5763845	Illumina HiSeq 4000	PAIRED	Homo sapiens	ILLUMINA	SAMEA8945109	3437401297				human blood	Ghana
ERR6126645	negative		RNA-Seq	PRJEB45911	SAMEA8945088	IMPERIAL COLLEGE	ERX5763824	Illumina HiSeq 4000	PAIRED	Homo sapiens	ILLUMINA	SAMEA8945088	3447556869				human blood	Ghana
ERR2652597	negative		RNA-Seq	PRJEB27359	SAMEA4743759	Interdisciplinary Center for Biotechnology Research Gene Expression & Genotyping Core, University of Florida	ERX2669083	Illumina HiSeq 3000	PAIRED	Homo sapiens	ILLUMINA	SAMEA4743759	1177840499				cell line	cell line														hepatocyte			HC-04					liver				basic medium
ERR2652599	negative		RNA-Seq	PRJEB27359	SAMEA4743759	Interdisciplinary Center for Biotechnology Research Gene Expression & Genotyping Core, University of Florida	ERX2669083	Illumina HiSeq 3000	PAIRED	Homo sapiens	ILLUMINA	SAMEA4743759	1189097134				cell line	cell line														hepatocyte			HC-04					liver				basic medium
ERR6126656	negative		RNA-Seq	PRJEB45911	SAMEA8945099	IMPERIAL COLLEGE	ERX5763835	Illumina HiSeq 4000	PAIRED	Homo sapiens	ILLUMINA	SAMEA8945099	3448872824				human blood	Ghana
ERR6126643	negative		RNA-Seq	PRJEB45911	SAMEA8945086	IMPERIAL COLLEGE	ERX5763822	Illumina HiSeq 4000	PAIRED	Homo sapiens	ILLUMINA	SAMEA8945086	3488902976				human blood	Ghana
ERR6126676	negative		RNA-Seq	PRJEB45911	SAMEA8945119	IMPERIAL COLLEGE	ERX5763855	Illumina HiSeq 4000	PAIRED	Homo sapiens	ILLUMINA	SAMEA8945119	3495696427				human blood	Ghana
SRR19905990	negative		RNA-Seq	PRJNA854331	SAMN29409924	INSTITUT PASTEUR	SRX15948811	NextSeq 500	PAIRED	Plasmodium falciparum 3D7	ILLUMINA	SMC3_12hpi	643564532			3D7	cell line	France	Europe		France:Paris	2022-01		12hpi
ERR2652598	negative		RNA-Seq	PRJEB27359	SAMEA4743759	Interdisciplinary Center for Biotechnology Research Gene Expression & Genotyping Core, University of Florida	ERX2669083	Illumina HiSeq 3000	PAIRED	Homo sapiens	ILLUMINA	SAMEA4743759	1192121705				cell line	cell line														hepatocyte			HC-04					liver				basic medium
ERR6126646	negative		RNA-Seq	PRJEB45911	SAMEA8945089	IMPERIAL COLLEGE	ERX5763825	Illumina HiSeq 4000	PAIRED	Homo sapiens	ILLUMINA	SAMEA8945089	3542782678				human blood	Ghana
ERR2652609	negative		RNA-Seq	PRJEB27359	SAMEA4743763	Interdisciplinary Center for Biotechnology Research Gene Expression & Genotyping Core, University of Florida	ERX2669087	Illumina HiSeq 3000	PAIRED	Homo sapiens	ILLUMINA	SAMEA4743763	1363088452				cell line	cell line														hepatocyte			HC-04.J7					liver				basic medium
SRR14292766	negative		Bisulfite-Seq	PRJNA723151	SAMN18806120	INSTITUT PASTEUR	SRX10650674	NextSeq 500	PAIRED	Plasmodium falciparum 3D7	ILLUMINA	Plasmodium falciparum DNMT2 wild-type	646231941			3D7	cell line	France	Europe		France: Paris	2019
SRR9155723	negative		RNA-Seq	PRJNA545178	SAMN11881709	TEXAS BIOMEDICAL RESEARCH INSTITUTE	SRX5928828	Illumina HiSeq 2000	PAIRED	Plasmodium falciparum	ILLUMINA	3D7.T2a	646499479			3D7.T2a	cell line	uncalculated	uncalculated		not applicable	2016
ERR6126682	negative		RNA-Seq	PRJEB45911	SAMEA8945125	IMPERIAL COLLEGE	ERX5763861	Illumina HiSeq 4000	PAIRED	Homo sapiens	ILLUMINA	SAMEA8945125	3556787383				human blood	Ghana
ERR6126667	negative		RNA-Seq	PRJEB45911	SAMEA8945110	IMPERIAL COLLEGE	ERX5763846	Illumina HiSeq 4000	PAIRED	Homo sapiens	ILLUMINA	SAMEA8945110	3568455467				human blood	Ghana
ERR6126661	negative		RNA-Seq	PRJEB45911	SAMEA8945104	IMPERIAL COLLEGE	ERX5763840	Illumina HiSeq 4000	PAIRED	Homo sapiens	ILLUMINA	SAMEA8945104	3579610788				human blood	Ghana
ERR2652636	negative		RNA-Seq	PRJEB27359	SAMEA4743772	Interdisciplinary Center for Biotechnology Research Gene Expression & Genotyping Core, University of Florida	ERX2669096	Illumina HiSeq 3000	PAIRED	Homo sapiens	ILLUMINA	SAMEA4743772	1369768586				cell line	cell line														hepatocyte			HepG2					liver				IMDM
ERR6126651	negative		RNA-Seq	PRJEB45911	SAMEA8945094	IMPERIAL COLLEGE	ERX5763830	Illumina HiSeq 4000	PAIRED	Homo sapiens	ILLUMINA	SAMEA8945094	3584871509				human blood	Ghana
SRR14292763	negative		Bisulfite-Seq	PRJNA723151	SAMN18806095	INSTITUT PASTEUR	SRX10650677	NextSeq 500	PAIRED	Plasmodium falciparum 3D7	ILLUMINA	Plasmodium falciparum DNMT2 KO	650090589			3D7	cell line	France	Europe		France: Paris	2019
ERR2652611	negative		RNA-Seq	PRJEB27359	SAMEA4743763	Interdisciplinary Center for Biotechnology Research Gene Expression & Genotyping Core, University of Florida	ERX2669087	Illumina HiSeq 3000	PAIRED	Homo sapiens	ILLUMINA	SAMEA4743763	1370486597				cell line	cell line														hepatocyte			HC-04.J7					liver				basic medium
ERR6126658	negative		RNA-Seq	PRJEB45911	SAMEA8945101	IMPERIAL COLLEGE	ERX5763837	Illumina HiSeq 4000	PAIRED	Homo sapiens	ILLUMINA	SAMEA8945101	3609100747				human blood	Ghana
ERR2652610	negative		RNA-Seq	PRJEB27359	SAMEA4743763	Interdisciplinary Center for Biotechnology Research Gene Expression & Genotyping Core, University of Florida	ERX2669087	Illumina HiSeq 3000	PAIRED	Homo sapiens	ILLUMINA	SAMEA4743763	1375940994				cell line	cell line														hepatocyte			HC-04.J7					liver				basic medium
ERR2652638	negative		RNA-Seq	PRJEB27359	SAMEA4743772	Interdisciplinary Center for Biotechnology Research Gene Expression & Genotyping Core, University of Florida	ERX2669096	Illumina HiSeq 3000	PAIRED	Homo sapiens	ILLUMINA	SAMEA4743772	1381728388				cell line	cell line														hepatocyte			HepG2					liver				IMDM
ERR6126650	negative		RNA-Seq	PRJEB45911	SAMEA8945093	IMPERIAL COLLEGE	ERX5763829	Illumina HiSeq 4000	PAIRED	Homo sapiens	ILLUMINA	SAMEA8945093	3714538917				human blood	Ghana
ERR6126677	negative		RNA-Seq	PRJEB45911	SAMEA8945120	IMPERIAL COLLEGE	ERX5763856	Illumina HiSeq 4000	PAIRED	Homo sapiens	ILLUMINA	SAMEA8945120	3779587214				human blood	Ghana
ERR2652637	negative		RNA-Seq	PRJEB27359	SAMEA4743772	Interdisciplinary Center for Biotechnology Research Gene Expression & Genotyping Core, University of Florida	ERX2669096	Illumina HiSeq 3000	PAIRED	Homo sapiens	ILLUMINA	SAMEA4743772	1385937335				cell line	cell line														hepatocyte			HepG2					liver				IMDM
ERR2652606	negative		RNA-Seq	PRJEB27359	SAMEA4743762	Interdisciplinary Center for Biotechnology Research Gene Expression & Genotyping Core, University of Florida	ERX2669086	Illumina HiSeq 3000	PAIRED	Homo sapiens	ILLUMINA	SAMEA4743762	1434920452				cell line	cell line														hepatocyte			HC-04					liver				IMDM
ERR6126664	negative		RNA-Seq	PRJEB45911	SAMEA8945107	IMPERIAL COLLEGE	ERX5763843	Illumina HiSeq 4000	PAIRED	Homo sapiens	ILLUMINA	SAMEA8945107	3794833660				human blood	Ghana
ERR2652608	negative		RNA-Seq	PRJEB27359	SAMEA4743762	Interdisciplinary Center for Biotechnology Research Gene Expression & Genotyping Core, University of Florida	ERX2669086	Illumina HiSeq 3000	PAIRED	Homo sapiens	ILLUMINA	SAMEA4743762	1443705186				cell line	cell line														hepatocyte			HC-04					liver				IMDM
ERR2652607	negative		RNA-Seq	PRJEB27359	SAMEA4743762	Interdisciplinary Center for Biotechnology Research Gene Expression & Genotyping Core, University of Florida	ERX2669086	Illumina HiSeq 3000	PAIRED	Homo sapiens	ILLUMINA	SAMEA4743762	1447191712				cell line	cell line														hepatocyte			HC-04					liver				IMDM
ERR2652594	negative		RNA-Seq	PRJEB27359	SAMEA4743758	Interdisciplinary Center for Biotechnology Research Gene Expression & Genotyping Core, University of Florida	ERX2669082	Illumina HiSeq 3000	PAIRED	Homo sapiens	ILLUMINA	SAMEA4743758	1454295959				cell line	cell line														hepatocyte			HC-04					liver				basic medium
ERR6126675	negative		RNA-Seq	PRJEB45911	SAMEA8945118	IMPERIAL COLLEGE	ERX5763854	Illumina HiSeq 4000	PAIRED	Homo sapiens	ILLUMINA	SAMEA8945118	3800262500				human blood	Ghana
ERR6126679	negative		RNA-Seq	PRJEB45911	SAMEA8945122	IMPERIAL COLLEGE	ERX5763858	Illumina HiSeq 4000	PAIRED	Homo sapiens	ILLUMINA	SAMEA8945122	3821500079				human blood	Ghana
ERR6126672	negative		RNA-Seq	PRJEB45911	SAMEA8945115	IMPERIAL COLLEGE	ERX5763851	Illumina HiSeq 4000	PAIRED	Homo sapiens	ILLUMINA	SAMEA8945115	3845911949				human blood	Ghana
ERR2652627	negative		RNA-Seq	PRJEB27359	SAMEA4743769	Interdisciplinary Center for Biotechnology Research Gene Expression & Genotyping Core, University of Florida	ERX2669093	Illumina HiSeq 3000	PAIRED	Homo sapiens	ILLUMINA	SAMEA4743769	1458462598				cell line	cell line														hepatocyte			HepG2					liver				basic medium
ERR6126670	negative		RNA-Seq	PRJEB45911	SAMEA8945113	IMPERIAL COLLEGE	ERX5763849	Illumina HiSeq 4000	PAIRED	Homo sapiens	ILLUMINA	SAMEA8945113	3849867833				human blood	Ghana
ERR2652596	negative		RNA-Seq	PRJEB27359	SAMEA4743758	Interdisciplinary Center for Biotechnology Research Gene Expression & Genotyping Core, University of Florida	ERX2669082	Illumina HiSeq 3000	PAIRED	Homo sapiens	ILLUMINA	SAMEA4743758	1463772906				cell line	cell line														hepatocyte			HC-04					liver				basic medium
ERR2652629	negative		RNA-Seq	PRJEB27359	SAMEA4743769	Interdisciplinary Center for Biotechnology Research Gene Expression & Genotyping Core, University of Florida	ERX2669093	Illumina HiSeq 3000	PAIRED	Homo sapiens	ILLUMINA	SAMEA4743769	1466945853				cell line	cell line														hepatocyte			HepG2					liver				basic medium
ERR6126671	negative		RNA-Seq	PRJEB45911	SAMEA8945114	IMPERIAL COLLEGE	ERX5763850	Illumina HiSeq 4000	PAIRED	Homo sapiens	ILLUMINA	SAMEA8945114	3884436904				human blood	Ghana
ERR6126674	negative		RNA-Seq	PRJEB45911	SAMEA8945117	IMPERIAL COLLEGE	ERX5763853	Illumina HiSeq 4000	PAIRED	Homo sapiens	ILLUMINA	SAMEA8945117	3901661372				human blood	Ghana
ERR2652595	negative		RNA-Seq	PRJEB27359	SAMEA4743758	Interdisciplinary Center for Biotechnology Research Gene Expression & Genotyping Core, University of Florida	ERX2669082	Illumina HiSeq 3000	PAIRED	Homo sapiens	ILLUMINA	SAMEA4743758	1468071973				cell line	cell line														hepatocyte			HC-04					liver				basic medium
ERR2652628	negative		RNA-Seq	PRJEB27359	SAMEA4743769	Interdisciplinary Center for Biotechnology Research Gene Expression & Genotyping Core, University of Florida	ERX2669093	Illumina HiSeq 3000	PAIRED	Homo sapiens	ILLUMINA	SAMEA4743769	1471852025				cell line	cell line														hepatocyte			HepG2					liver				basic medium
ERR2652624	negative		RNA-Seq	PRJEB27359	SAMEA4743768	Interdisciplinary Center for Biotechnology Research Gene Expression & Genotyping Core, University of Florida	ERX2669092	Illumina HiSeq 3000	PAIRED	Homo sapiens	ILLUMINA	SAMEA4743768	1513778297				cell line	cell line														hepatocyte			HC-04.J7					liver				IMDM
ERR2652626	negative		RNA-Seq	PRJEB27359	SAMEA4743768	Interdisciplinary Center for Biotechnology Research Gene Expression & Genotyping Core, University of Florida	ERX2669092	Illumina HiSeq 3000	PAIRED	Homo sapiens	ILLUMINA	SAMEA4743768	1521101769				cell line	cell line														hepatocyte			HC-04.J7					liver				IMDM
ERR6126644	negative		RNA-Seq	PRJEB45911	SAMEA8945087	IMPERIAL COLLEGE	ERX5763823	Illumina HiSeq 4000	PAIRED	Homo sapiens	ILLUMINA	SAMEA8945087	3933879533				human blood	Ghana
ERR6126678	negative		RNA-Seq	PRJEB45911	SAMEA8945121	IMPERIAL COLLEGE	ERX5763857	Illumina HiSeq 4000	PAIRED	Homo sapiens	ILLUMINA	SAMEA8945121	3980297875				human blood	Ghana
ERR2652625	negative		RNA-Seq	PRJEB27359	SAMEA4743768	Interdisciplinary Center for Biotechnology Research Gene Expression & Genotyping Core, University of Florida	ERX2669092	Illumina HiSeq 3000	PAIRED	Homo sapiens	ILLUMINA	SAMEA4743768	1526578024				cell line	cell line														hepatocyte			HC-04.J7					liver				IMDM
SRR8303008	negative		RNA-Seq	PRJNA473770	SAMN10584484	INSTITUT PASTEUR	SRX5117508	NextSeq 500	SINGLE	Plasmodium falciparum 3D7	ILLUMINA	P. falciparum dCas mRNA-seq	663965739			3D7	cell line	France	Europe		France:Paris	15/11/2018
ERR6126641	negative		RNA-Seq	PRJEB45911	SAMEA8945084	IMPERIAL COLLEGE	ERX5763820	Illumina HiSeq 4000	PAIRED	Homo sapiens	ILLUMINA	SAMEA8945084	8737167172				human blood	Ghana
ERR2652612	negative		RNA-Seq	PRJEB27359	SAMEA4743764	Interdisciplinary Center for Biotechnology Research Gene Expression & Genotyping Core, University of Florida	ERX2669088	Illumina HiSeq 3000	PAIRED	Homo sapiens	ILLUMINA	SAMEA4743764	1583544205				cell line	cell line														hepatocyte			HC-04.J7					liver				basic medium
ERR7222767	negative		RNA-Seq	PRJEB48349	SAMEA10640347	IRD-MIVEGEC	ERX6792168	Illumina NovaSeq 6000	PAIRED	Plasmodium falciparum	ILLUMINA	SAMEA10640347	3749550023			NF54	cell line	France	Europe			2021					NF54	gametocyte?		France
ERR2652615	negative		RNA-Seq	PRJEB27359	SAMEA4743765	Interdisciplinary Center for Biotechnology Research Gene Expression & Genotyping Core, University of Florida	ERX2669089	Illumina HiSeq 3000	PAIRED	Homo sapiens	ILLUMINA	SAMEA4743765	1588132938				cell line	cell line														hepatocyte			HC-04.J7					liver				basic medium
ERR2652617	negative		RNA-Seq	PRJEB27359	SAMEA4743765	Interdisciplinary Center for Biotechnology Research Gene Expression & Genotyping Core, University of Florida	ERX2669089	Illumina HiSeq 3000	PAIRED	Homo sapiens	ILLUMINA	SAMEA4743765	1595753168				cell line	cell line														hepatocyte			HC-04.J7					liver				basic medium
ERR2652614	negative		RNA-Seq	PRJEB27359	SAMEA4743764	Interdisciplinary Center for Biotechnology Research Gene Expression & Genotyping Core, University of Florida	ERX2669088	Illumina HiSeq 3000	PAIRED	Homo sapiens	ILLUMINA	SAMEA4743764	1595973269				cell line	cell line														hepatocyte			HC-04.J7					liver				basic medium
ERR7222770	negative		RNA-Seq	PRJEB48349	SAMEA10640350	IRD-MIVEGEC	ERX6792171	Illumina NovaSeq 6000	PAIRED	Plasmodium falciparum	ILLUMINA	SAMEA10640350	3903745339			NF54	cell line	France	Europe			2021					NF54	gametocyte?		France
ERR2652618	negative		RNA-Seq	PRJEB27359	SAMEA4743766	Interdisciplinary Center for Biotechnology Research Gene Expression & Genotyping Core, University of Florida	ERX2669090	Illumina HiSeq 3000	PAIRED	Homo sapiens	ILLUMINA	SAMEA4743766	1598315562				cell line	cell line														hepatocyte			HC-04.J7					liver				IMDM
ERR2652613	negative		RNA-Seq	PRJEB27359	SAMEA4743764	Interdisciplinary Center for Biotechnology Research Gene Expression & Genotyping Core, University of Florida	ERX2669088	Illumina HiSeq 3000	PAIRED	Homo sapiens	ILLUMINA	SAMEA4743764	1600894316				cell line	cell line														hepatocyte			HC-04.J7					liver				basic medium
ERR2652616	negative		RNA-Seq	PRJEB27359	SAMEA4743765	Interdisciplinary Center for Biotechnology Research Gene Expression & Genotyping Core, University of Florida	ERX2669089	Illumina HiSeq 3000	PAIRED	Homo sapiens	ILLUMINA	SAMEA4743765	1601975886				cell line	cell line														hepatocyte			HC-04.J7					liver				basic medium
ERR2652620	negative		RNA-Seq	PRJEB27359	SAMEA4743766	Interdisciplinary Center for Biotechnology Research Gene Expression & Genotyping Core, University of Florida	ERX2669090	Illumina HiSeq 3000	PAIRED	Homo sapiens	ILLUMINA	SAMEA4743766	1610798668				cell line	cell line														hepatocyte			HC-04.J7					liver				IMDM
ERR7222768	negative		RNA-Seq	PRJEB48349	SAMEA10640348	IRD-MIVEGEC	ERX6792169	Illumina NovaSeq 6000	PAIRED	Plasmodium falciparum	ILLUMINA	SAMEA10640348	3941525223			NF54	cell line	France	Europe			2021					NF54	gametocyte?		France
ERR2652619	negative		RNA-Seq	PRJEB27359	SAMEA4743766	Interdisciplinary Center for Biotechnology Research Gene Expression & Genotyping Core, University of Florida	ERX2669090	Illumina HiSeq 3000	PAIRED	Homo sapiens	ILLUMINA	SAMEA4743766	1616475998				cell line	cell line														hepatocyte			HC-04.J7					liver				IMDM
ERR2652600	negative		RNA-Seq	PRJEB27359	SAMEA4743760	Interdisciplinary Center for Biotechnology Research Gene Expression & Genotyping Core, University of Florida	ERX2669084	Illumina HiSeq 3000	PAIRED	Homo sapiens	ILLUMINA	SAMEA4743760	1621091375				cell line	cell line														hepatocyte			HC-04					liver				IMDM
ERR10174224	negative		RNA-Seq	PRJEB55928	SAMEA111346247	Anna Bachmann	ERX9711202	Illumina HiSeq 4000	PAIRED	Plasmodium falciparum	ILLUMINA	SAMEA111346247	510059640				lab strain						7G8								ring stage trophozoite
ERR2652602	negative		RNA-Seq	PRJEB27359	SAMEA4743760	Interdisciplinary Center for Biotechnology Research Gene Expression & Genotyping Core, University of Florida	ERX2669084	Illumina HiSeq 3000	PAIRED	Homo sapiens	ILLUMINA	SAMEA4743760	1633383003				cell line	cell line														hepatocyte			HC-04					liver				IMDM
ERR2652601	negative		RNA-Seq	PRJEB27359	SAMEA4743760	Interdisciplinary Center for Biotechnology Research Gene Expression & Genotyping Core, University of Florida	ERX2669084	Illumina HiSeq 3000	PAIRED	Homo sapiens	ILLUMINA	SAMEA4743760	1637326506				cell line	cell line														hepatocyte			HC-04					liver				IMDM
ERR10800983	negative		RNA-Seq	PRJEB59058	SAMEA112357703	IRD-MIVEGEC	ERX10249387	Illumina NovaSeq 6000	SINGLE	Plasmodium falciparum	ILLUMINA	SAMEA112357703	529341700			not provided	human blood	Cameroon	Africa									Blood stages		Cameroon
ERR2652591	negative		RNA-Seq	PRJEB27359	SAMEA4743757	Interdisciplinary Center for Biotechnology Research Gene Expression & Genotyping Core, University of Florida	ERX2669081	Illumina HiSeq 3000	PAIRED	Homo sapiens	ILLUMINA	SAMEA4743757	1640020704				cell line	cell line														hepatocyte			HC-04					liver				basic medium
ERR2652593	negative		RNA-Seq	PRJEB27359	SAMEA4743757	Interdisciplinary Center for Biotechnology Research Gene Expression & Genotyping Core, University of Florida	ERX2669081	Illumina HiSeq 3000	PAIRED	Homo sapiens	ILLUMINA	SAMEA4743757	1645130718				cell line	cell line														hepatocyte			HC-04					liver				basic medium
ERR514574	negative		miRNA-Seq	PRJEB6367	SAMEA2547935	PF2	ERX479922	Illumina HiSeq 2000	SINGLE	Anopheles gambiae	ILLUMINA	SAMEA2547935	538994013				mosquito colony						Ngousso				wild type				adult
ERR514572	negative		miRNA-Seq	PRJEB6367	SAMEA2547938	PF2	ERX479925	Illumina HiSeq 2000	SINGLE	Anopheles gambiae	ILLUMINA	SAMEA2547938	588571165				mosquito colony						Ngousso				wild type				adult
ERR514573	negative		miRNA-Seq	PRJEB6367	SAMEA2547936	PF2	ERX479923	Illumina HiSeq 2000	SINGLE	Anopheles gambiae	ILLUMINA	SAMEA2547936	772348682				mosquito colony						Ngousso				wild type				adult
ERR514571	negative		miRNA-Seq	PRJEB6367	SAMEA2547937	PF2	ERX479924	Illumina HiSeq 2000	SINGLE	Anopheles gambiae	ILLUMINA	SAMEA2547937	894776576				mosquito colony						Ngousso				wild type				adult
ERR2652592	negative		RNA-Seq	PRJEB27359	SAMEA4743757	Interdisciplinary Center for Biotechnology Research Gene Expression & Genotyping Core, University of Florida	ERX2669081	Illumina HiSeq 3000	PAIRED	Homo sapiens	ILLUMINA	SAMEA4743757	1649764989				cell line	cell line														hepatocyte			HC-04					liver				basic medium
ERR2652603	negative		RNA-Seq	PRJEB27359	SAMEA4743761	Interdisciplinary Center for Biotechnology Research Gene Expression & Genotyping Core, University of Florida	ERX2669085	Illumina HiSeq 3000	PAIRED	Homo sapiens	ILLUMINA	SAMEA4743761	1662004903				cell line	cell line														hepatocyte			HC-04					liver				IMDM
ERR2652605	negative		RNA-Seq	PRJEB27359	SAMEA4743761	Interdisciplinary Center for Biotechnology Research Gene Expression & Genotyping Core, University of Florida	ERX2669085	Illumina HiSeq 3000	PAIRED	Homo sapiens	ILLUMINA	SAMEA4743761	1667130219				cell line	cell line														hepatocyte			HC-04					liver				IMDM
ERR2652604	negative		RNA-Seq	PRJEB27359	SAMEA4743761	Interdisciplinary Center for Biotechnology Research Gene Expression & Genotyping Core, University of Florida	ERX2669085	Illumina HiSeq 3000	PAIRED	Homo sapiens	ILLUMINA	SAMEA4743761	1675137731				cell line	cell line														hepatocyte			HC-04					liver				IMDM
ERR2652633	negative		RNA-Seq	PRJEB27359	SAMEA4743771	Interdisciplinary Center for Biotechnology Research Gene Expression & Genotyping Core, University of Florida	ERX2669095	Illumina HiSeq 3000	PAIRED	Homo sapiens	ILLUMINA	SAMEA4743771	1686478248				cell line	cell line														hepatocyte			HepG2					liver				basic medium
ERR12098419	negative		ssRNA-seq	PRJEB67306	SAMEA114475220	EMBL Genomics Core Facility	ERX11479258	NextSeq 500	SINGLE	Plasmodium falciparum 3D7	ILLUMINA	SAMEA114475220	884297343			not applicable,3D7	cell line	uncalculated	uncalculated			not collected								not collected	ring stage trophozoite									whole organism				low iron
ERR2652635	negative		RNA-Seq	PRJEB27359	SAMEA4743771	Interdisciplinary Center for Biotechnology Research Gene Expression & Genotyping Core, University of Florida	ERX2669095	Illumina HiSeq 3000	PAIRED	Homo sapiens	ILLUMINA	SAMEA4743771	1691728038				cell line	cell line														hepatocyte			HepG2					liver				basic medium
ERR2652634	negative		RNA-Seq	PRJEB27359	SAMEA4743771	Interdisciplinary Center for Biotechnology Research Gene Expression & Genotyping Core, University of Florida	ERX2669095	Illumina HiSeq 3000	PAIRED	Homo sapiens	ILLUMINA	SAMEA4743771	1702207833				cell line	cell line														hepatocyte			HepG2					liver				basic medium
ERR2652642	negative		RNA-Seq	PRJEB27359	SAMEA4743774	Interdisciplinary Center for Biotechnology Research Gene Expression & Genotyping Core, University of Florida	ERX2669098	Illumina HiSeq 3000	PAIRED	Homo sapiens	ILLUMINA	SAMEA4743774	1721026154				cell line	cell line														hepatocyte			HepG2					liver				IMDM
ERR2652644	negative		RNA-Seq	PRJEB27359	SAMEA4743774	Interdisciplinary Center for Biotechnology Research Gene Expression & Genotyping Core, University of Florida	ERX2669098	Illumina HiSeq 3000	PAIRED	Homo sapiens	ILLUMINA	SAMEA4743774	1735038549				cell line	cell line														hepatocyte			HepG2					liver				IMDM
ERR2652643	negative		RNA-Seq	PRJEB27359	SAMEA4743774	Interdisciplinary Center for Biotechnology Research Gene Expression & Genotyping Core, University of Florida	ERX2669098	Illumina HiSeq 3000	PAIRED	Homo sapiens	ILLUMINA	SAMEA4743774	1741849630				cell line	cell line														hepatocyte			HepG2					liver				IMDM
ERR2652630	negative		RNA-Seq	PRJEB27359	SAMEA4743770	Interdisciplinary Center for Biotechnology Research Gene Expression & Genotyping Core, University of Florida	ERX2669094	Illumina HiSeq 3000	PAIRED	Homo sapiens	ILLUMINA	SAMEA4743770	1744472555				cell line	cell line														hepatocyte			HepG2					liver				basic medium
SRR19905997	negative		RNA-Seq	PRJNA854331	SAMN29409928	INSTITUT PASTEUR	SRX15948804	NextSeq 500	PAIRED	Plasmodium falciparum 3D7	ILLUMINA	control_24hpi	674156436			3D7	cell line	France	Europe		France:Paris	2021-10		24hpi
ERR2652632	negative		RNA-Seq	PRJEB27359	SAMEA4743770	Interdisciplinary Center for Biotechnology Research Gene Expression & Genotyping Core, University of Florida	ERX2669094	Illumina HiSeq 3000	PAIRED	Homo sapiens	ILLUMINA	SAMEA4743770	1752594854				cell line	cell line														hepatocyte			HepG2					liver				basic medium
ERR12098404	negative		ssRNA-seq	PRJEB67306	SAMEA114475205	EMBL Genomics Core Facility	ERX11479243	NextSeq 500	SINGLE	Plasmodium falciparum 3D7	ILLUMINA	SAMEA114475205	927540775			not applicable,3D7	cell line	uncalculated	uncalculated			not collected								not collected	trophozoite									whole organism				high iron
ERR2652631	negative		RNA-Seq	PRJEB27359	SAMEA4743770	Interdisciplinary Center for Biotechnology Research Gene Expression & Genotyping Core, University of Florida	ERX2669094	Illumina HiSeq 3000	PAIRED	Homo sapiens	ILLUMINA	SAMEA4743770	1760243373				cell line	cell line														hepatocyte			HepG2					liver				basic medium
ERR2652639	negative		RNA-Seq	PRJEB27359	SAMEA4743773	Interdisciplinary Center for Biotechnology Research Gene Expression & Genotyping Core, University of Florida	ERX2669097	Illumina HiSeq 3000	PAIRED	Homo sapiens	ILLUMINA	SAMEA4743773	1847687254				cell line	cell line														hepatocyte			HepG2					liver				IMDM
ERR2652641	negative		RNA-Seq	PRJEB27359	SAMEA4743773	Interdisciplinary Center for Biotechnology Research Gene Expression & Genotyping Core, University of Florida	ERX2669097	Illumina HiSeq 3000	PAIRED	Homo sapiens	ILLUMINA	SAMEA4743773	1859576848				cell line	cell line														hepatocyte			HepG2					liver				IMDM
ERR12098402	negative		ssRNA-seq	PRJEB67306	SAMEA114475203	EMBL Genomics Core Facility	ERX11479241	NextSeq 500	SINGLE	Plasmodium falciparum 3D7	ILLUMINA	SAMEA114475203	955531020			not applicable,3D7	cell line	uncalculated	uncalculated			not collected								not collected	ring stage trophozoite									whole organism				high iron
ERR2652640	negative		RNA-Seq	PRJEB27359	SAMEA4743773	Interdisciplinary Center for Biotechnology Research Gene Expression & Genotyping Core, University of Florida	ERX2669097	Illumina HiSeq 3000	PAIRED	Homo sapiens	ILLUMINA	SAMEA4743773	1866166645				cell line	cell line														hepatocyte			HepG2					liver				IMDM
ERR12098422	negative		ssRNA-seq	PRJEB67306	SAMEA114475223	EMBL Genomics Core Facility	ERX11479261	NextSeq 500	SINGLE	Plasmodium falciparum 3D7	ILLUMINA	SAMEA114475223	971507175			not applicable,3D7	cell line	uncalculated	uncalculated			not collected								not collected	trophozoite									whole organism				low iron
ERR2652621	negative		RNA-Seq	PRJEB27359	SAMEA4743767	Interdisciplinary Center for Biotechnology Research Gene Expression & Genotyping Core, University of Florida	ERX2669091	Illumina HiSeq 3000	PAIRED	Homo sapiens	ILLUMINA	SAMEA4743767	1894655492				cell line	cell line														hepatocyte			HC-04.J7					liver				IMDM
ERR2652623	negative		RNA-Seq	PRJEB27359	SAMEA4743767	Interdisciplinary Center for Biotechnology Research Gene Expression & Genotyping Core, University of Florida	ERX2669091	Illumina HiSeq 3000	PAIRED	Homo sapiens	ILLUMINA	SAMEA4743767	1908014922				cell line	cell line														hepatocyte			HC-04.J7					liver				IMDM
ERR2652622	negative		RNA-Seq	PRJEB27359	SAMEA4743767	Interdisciplinary Center for Biotechnology Research Gene Expression & Genotyping Core, University of Florida	ERX2669091	Illumina HiSeq 3000	PAIRED	Homo sapiens	ILLUMINA	SAMEA4743767	1917986956				cell line	cell line														hepatocyte			HC-04.J7					liver				IMDM
ERR12098397	negative		ssRNA-seq	PRJEB67306	SAMEA114475198	EMBL Genomics Core Facility	ERX11479236	NextSeq 500	SINGLE	Plasmodium falciparum 3D7	ILLUMINA	SAMEA114475198	1002850265			not applicable,3D7	cell line	uncalculated	uncalculated			not collected								not collected	ring stage trophozoite									whole organism				low iron
ERR12098426	negative		ssRNA-seq	PRJEB67306	SAMEA114475227	EMBL Genomics Core Facility	ERX11479265	NextSeq 500	SINGLE	Plasmodium falciparum 3D7	ILLUMINA	SAMEA114475227	1014466160			not applicable,3D7	cell line	uncalculated	uncalculated			not collected								not collected	ring stage trophozoite									whole organism				medium iron
ERR3091875	negative		RNA-Seq	PRJEB28169	SAMEA4875213	WELLCOME SANGER INSTITUTE	ERX3152702	Illumina HiSeq 2500	PAIRED	Plasmodium falciparum 3D7	ILLUMINA	SAMEA4875213	2189579164				cell line	cell line															4472STDY7230041
ERR12098424	negative		ssRNA-seq	PRJEB67306	SAMEA114475225	EMBL Genomics Core Facility	ERX11479263	NextSeq 500	SINGLE	Plasmodium falciparum 3D7	ILLUMINA	SAMEA114475225	1034474934			not applicable,3D7	cell line	uncalculated	uncalculated			not collected								not collected	ring stage trophozoite									whole organism				medium iron
ERR3091871	negative		RNA-Seq	PRJEB28169	SAMEA4875213	WELLCOME SANGER INSTITUTE	ERX3152698	Illumina HiSeq 2500	PAIRED	Plasmodium falciparum 3D7	ILLUMINA	SAMEA4875213	2197764535				cell line	cell line															4472STDY7230041
ERR12098401	negative		ssRNA-seq	PRJEB67306	SAMEA114475202	EMBL Genomics Core Facility	ERX11479240	NextSeq 500	SINGLE	Plasmodium falciparum 3D7	ILLUMINA	SAMEA114475202	1044837515			not applicable,3D7	cell line	uncalculated	uncalculated			not collected								not collected	ring stage trophozoite									whole organism				high iron
ERR12098423	negative		ssRNA-seq	PRJEB67306	SAMEA114475224	EMBL Genomics Core Facility	ERX11479262	NextSeq 500	SINGLE	Plasmodium falciparum 3D7	ILLUMINA	SAMEA114475224	1049635241			not applicable,3D7	cell line	uncalculated	uncalculated			not collected								not collected	trophozoite									whole organism				low iron
ERR12098403	negative		ssRNA-seq	PRJEB67306	SAMEA114475204	EMBL Genomics Core Facility	ERX11479242	NextSeq 500	SINGLE	Plasmodium falciparum 3D7	ILLUMINA	SAMEA114475204	1053985606			not applicable,3D7	cell line	uncalculated	uncalculated			not collected								not collected	ring stage trophozoite									whole organism				high iron
ERR3091876	negative		RNA-Seq	PRJEB28169	SAMEA4875213	WELLCOME SANGER INSTITUTE	ERX3152703	Illumina HiSeq 2500	PAIRED	Plasmodium falciparum 3D7	ILLUMINA	SAMEA4875213	2441137156				cell line	cell line															4472STDY7230041
ERR3091872	negative		RNA-Seq	PRJEB28169	SAMEA4875213	WELLCOME SANGER INSTITUTE	ERX3152699	Illumina HiSeq 2500	PAIRED	Plasmodium falciparum 3D7	ILLUMINA	SAMEA4875213	2449732597				cell line	cell line															4472STDY7230041
ERR12098421	negative		ssRNA-seq	PRJEB67306	SAMEA114475222	EMBL Genomics Core Facility	ERX11479260	NextSeq 500	SINGLE	Plasmodium falciparum 3D7	ILLUMINA	SAMEA114475222	1059886132			not applicable,3D7	cell line	uncalculated	uncalculated			not collected								not collected	trophozoite									whole organism				low iron
ERR12098408	negative		ssRNA-seq	PRJEB67306	SAMEA114475209	EMBL Genomics Core Facility	ERX11479247	NextSeq 500	SINGLE	Plasmodium falciparum 3D7	ILLUMINA	SAMEA114475209	1083849348			not applicable,3D7	cell line	uncalculated	uncalculated			not collected								not collected	ring stage trophozoite									whole organism				low iron
ERR3091877	negative		RNA-Seq	PRJEB28169	SAMEA4875213	WELLCOME SANGER INSTITUTE	ERX3152704	Illumina HiSeq 2500	PAIRED	Plasmodium falciparum 3D7	ILLUMINA	SAMEA4875213	2694758840				cell line	cell line															4472STDY7230041
ERR3091873	negative		RNA-Seq	PRJEB28169	SAMEA4875213	WELLCOME SANGER INSTITUTE	ERX3152700	Illumina HiSeq 2500	PAIRED	Plasmodium falciparum 3D7	ILLUMINA	SAMEA4875213	2701214038				cell line	cell line															4472STDY7230041
ERR12098425	negative		ssRNA-seq	PRJEB67306	SAMEA114475226	EMBL Genomics Core Facility	ERX11479264	NextSeq 500	SINGLE	Plasmodium falciparum 3D7	ILLUMINA	SAMEA114475226	1084515116			not applicable,3D7	cell line	uncalculated	uncalculated			not collected								not collected	ring stage trophozoite									whole organism				medium iron
ERR3091878	negative		RNA-Seq	PRJEB28169	SAMEA4875213	WELLCOME SANGER INSTITUTE	ERX3152705	Illumina HiSeq 2500	PAIRED	Plasmodium falciparum 3D7	ILLUMINA	SAMEA4875213	2990569322				cell line	cell line															4472STDY7230041
ERR3091874	negative		RNA-Seq	PRJEB28169	SAMEA4875213	WELLCOME SANGER INSTITUTE	ERX3152701	Illumina HiSeq 2500	PAIRED	Plasmodium falciparum 3D7	ILLUMINA	SAMEA4875213	2998140251				cell line	cell line															4472STDY7230041
SRR11547091	negative		OTHER	PRJNA625172	SAMN14598666	GUANGZHOU MEDICAL UNIVERSITY	SRX8117110	HiSeq X Ten	PAIRED	Plasmodium falciparum	ILLUMINA	SH-6_repeat2	683970567			3D7	cell line	uncalculated	uncalculated		not collected	not applicable							blood
ERR333793	negative		RNA-Seq	PRJEB3045	SAMEA1984686	SC	ERX306698	Illumina HiSeq 2000	SINGLE	Plasmodium falciparum	ILLUMINA	SAMEA1984686	11160089964				cell line	cell line					IT
ERR333792	negative		RNA-Seq	PRJEB3045	SAMEA1985478	SC	ERX306697	Illumina HiSeq 2000	SINGLE	Plasmodium falciparum	ILLUMINA	SAMEA1985478	12718796608				cell line	cell line					IT
ERR333791	negative		RNA-Seq	PRJEB3045	SAMEA1984809	SC	ERX306696	Illumina HiSeq 2000	SINGLE	Plasmodium falciparum	ILLUMINA	SAMEA1984809	14052676372				cell line	cell line					IT
ERR333794	negative		RNA-Seq	PRJEB3045	SAMEA1984810	SC	ERX306699	Illumina HiSeq 2000	SINGLE	Plasmodium falciparum	ILLUMINA	SAMEA1984810	14135227255				cell line	cell line					IT
ERR2234547	negative		RNA-Seq	PRJEB3127	SAMEA104452663	WELLCOME SANGER INSTITUTE	ERX2286849	Illumina HiSeq 2500	PAIRED	Plasmodium falciparum	ILLUMINA	SAMEA104452663	558000375			HB3	cell line	cell line
ERR2234540	negative		RNA-Seq	PRJEB3127	SAMEA104452663	WELLCOME SANGER INSTITUTE	ERX2286842	Illumina HiSeq 2500	PAIRED	Plasmodium falciparum	ILLUMINA	SAMEA104452663	568605969			HB3	cell line	cell line
ERR2234548	negative		RNA-Seq	PRJEB3127	SAMEA104452664	WELLCOME SANGER INSTITUTE	ERX2286850	Illumina HiSeq 2500	PAIRED	Plasmodium falciparum	ILLUMINA	SAMEA104452664	675130522			HB3	cell line	cell line
ERR2234541	negative		RNA-Seq	PRJEB3127	SAMEA104452664	WELLCOME SANGER INSTITUTE	ERX2286843	Illumina HiSeq 2500	PAIRED	Plasmodium falciparum	ILLUMINA	SAMEA104452664	682740151			HB3	cell line	cell line
ERR2234575	negative		RNA-Seq	PRJEB3127	SAMEA104452677	WELLCOME SANGER INSTITUTE	ERX2286877	Illumina HiSeq 2500	PAIRED	Plasmodium falciparum	ILLUMINA	SAMEA104452677	762952593				cell line	cell line					IT
ERR2234561	negative		RNA-Seq	PRJEB3127	SAMEA104452677	WELLCOME SANGER INSTITUTE	ERX2286863	Illumina HiSeq 2500	PAIRED	Plasmodium falciparum	ILLUMINA	SAMEA104452677	765520949				cell line	cell line					IT
ERR2282005	negative		RNA-Seq	PRJEB3127	SAMEA104452863	THE WELLCOME TRUST SANGER INSTITUTE	ERX2333363	PacBio RS	SINGLE	Plasmodium falciparum 3D7	PACBIO_SMRT	SAMEA104452863	869604556			3D7	cell line	cell line
ERR2282006	negative		RNA-Seq	PRJEB3127	SAMEA104452864	THE WELLCOME TRUST SANGER INSTITUTE	ERX2333364	PacBio RS	SINGLE	Plasmodium falciparum 3D7	PACBIO_SMRT	SAMEA104452864	878475849			3D7	cell line	cell line
ERR2234569	negative		RNA-Seq	PRJEB3127	SAMEA104452671	WELLCOME SANGER INSTITUTE	ERX2286871	Illumina HiSeq 2500	PAIRED	Plasmodium falciparum 3D7	ILLUMINA	SAMEA104452671	951918181			3D7	cell line	cell line
ERR12098399	negative		ssRNA-seq	PRJEB67306	SAMEA114475200	EMBL Genomics Core Facility	ERX11479238	NextSeq 500	SINGLE	Plasmodium falciparum 3D7	ILLUMINA	SAMEA114475200	1099790986			not applicable,3D7	cell line	uncalculated	uncalculated			not collected								not collected	trophozoite									whole organism				medium iron
ERR12098398	negative		ssRNA-seq	PRJEB67306	SAMEA114475199	EMBL Genomics Core Facility	ERX11479237	NextSeq 500	SINGLE	Plasmodium falciparum 3D7	ILLUMINA	SAMEA114475199	1125020353			not applicable,3D7	cell line	uncalculated	uncalculated			not collected								not collected	trophozoite									whole organism				medium iron
SRR8305733	negative		RNA-Seq	PRJNA473770	SAMN09281312	INSTITUT PASTEUR	SRX5120253	NextSeq 500	SINGLE	Plasmodium falciparum 3D7	ILLUMINA	Plasmodium falciparum dCas m6A-seq	692306061			3D7	cell line	France	Europe		France:Paris	2018
ERR2234555	negative		RNA-Seq	PRJEB3127	SAMEA104452671	WELLCOME SANGER INSTITUTE	ERX2286857	Illumina HiSeq 2500	PAIRED	Plasmodium falciparum 3D7	ILLUMINA	SAMEA104452671	954462739			3D7	cell line	cell line
ERR12098405	negative		ssRNA-seq	PRJEB67306	SAMEA114475206	EMBL Genomics Core Facility	ERX11479244	NextSeq 500	SINGLE	Plasmodium falciparum 3D7	ILLUMINA	SAMEA114475206	1129681690			not applicable,3D7	cell line	uncalculated	uncalculated			not collected								not collected	trophozoite									whole organism				high iron
ERR12098406	negative		ssRNA-seq	PRJEB67306	SAMEA114475207	EMBL Genomics Core Facility	ERX11479245	NextSeq 500	SINGLE	Plasmodium falciparum 3D7	ILLUMINA	SAMEA114475207	1142945371			not applicable,3D7	cell line	uncalculated	uncalculated			not collected								not collected	trophozoite									whole organism				high iron
ERR2234776	negative		RNA-Seq	PRJEB3127	SAMEA104452854	THE WELLCOME TRUST SANGER INSTITUTE	ERX2287078	Illumina HiSeq 2500	PAIRED	Plasmodium falciparum 3D7	ILLUMINA	SAMEA104452854	958584870			3D7	cell line	cell line
ERR2234787	negative		RNA-Seq	PRJEB3127	SAMEA104452854	THE WELLCOME TRUST SANGER INSTITUTE	ERX2287089	Illumina HiSeq 2500	PAIRED	Plasmodium falciparum 3D7	ILLUMINA	SAMEA104452854	971001347			3D7	cell line	cell line
ERR2234571	negative		RNA-Seq	PRJEB3127	SAMEA104452673	WELLCOME SANGER INSTITUTE	ERX2286873	Illumina HiSeq 2500	PAIRED	Plasmodium falciparum	ILLUMINA	SAMEA104452673	1013284763				cell line	cell line					IT
ERR2234557	negative		RNA-Seq	PRJEB3127	SAMEA104452673	WELLCOME SANGER INSTITUTE	ERX2286859	Illumina HiSeq 2500	PAIRED	Plasmodium falciparum	ILLUMINA	SAMEA104452673	1017935043				cell line	cell line					IT
ERR2234572	negative		RNA-Seq	PRJEB3127	SAMEA104452674	WELLCOME SANGER INSTITUTE	ERX2286874	Illumina HiSeq 2500	PAIRED	Plasmodium falciparum	ILLUMINA	SAMEA104452674	1019139956				cell line	cell line					IT
ERR2234558	negative		RNA-Seq	PRJEB3127	SAMEA104452674	WELLCOME SANGER INSTITUTE	ERX2286860	Illumina HiSeq 2500	PAIRED	Plasmodium falciparum	ILLUMINA	SAMEA104452674	1022456673				cell line	cell line					IT
ERR2234577	negative		RNA-Seq	PRJEB3127	SAMEA104452679	WELLCOME SANGER INSTITUTE	ERX2286879	Illumina HiSeq 2500	PAIRED	Plasmodium falciparum	ILLUMINA	SAMEA104452679	1032481361				cell line	cell line					IT
ERR2234563	negative		RNA-Seq	PRJEB3127	SAMEA104452679	WELLCOME SANGER INSTITUTE	ERX2286865	Illumina HiSeq 2500	PAIRED	Plasmodium falciparum	ILLUMINA	SAMEA104452679	1034961166				cell line	cell line					IT
SRR23304616	negative		RNA-Seq	PRJNA930408	SAMN33007391	UC RIVERSIDE	SRX19247435	Illumina NovaSeq 6000	PAIRED	Plasmodium falciparum 3D7	ILLUMINA	RNAseq_72hpi_drugged_rep2	695632481			3D7	cell line	uncalculated	uncalculated		not applicable	2020-02																					72 hpi
ERR2234570	negative		RNA-Seq	PRJEB3127	SAMEA104452672	WELLCOME SANGER INSTITUTE	ERX2286872	Illumina HiSeq 2500	PAIRED	Plasmodium falciparum 3D7	ILLUMINA	SAMEA104452672	1035050839			3D7	cell line	cell line
ERR2234556	negative		RNA-Seq	PRJEB3127	SAMEA104452672	WELLCOME SANGER INSTITUTE	ERX2286858	Illumina HiSeq 2500	PAIRED	Plasmodium falciparum 3D7	ILLUMINA	SAMEA104452672	1037287471			3D7	cell line	cell line
ERR2234779	negative		RNA-Seq	PRJEB3127	SAMEA104452857	THE WELLCOME TRUST SANGER INSTITUTE	ERX2287081	Illumina HiSeq 2500	PAIRED	Plasmodium falciparum 3D7	ILLUMINA	SAMEA104452857	1050538691			3D7	cell line	cell line
ERR2234790	negative		RNA-Seq	PRJEB3127	SAMEA104452857	THE WELLCOME TRUST SANGER INSTITUTE	ERX2287092	Illumina HiSeq 2500	PAIRED	Plasmodium falciparum 3D7	ILLUMINA	SAMEA104452857	1064067118			3D7	cell line	cell line
ERR2234565	negative		RNA-Seq	PRJEB3127	SAMEA104452667	WELLCOME SANGER INSTITUTE	ERX2286867	Illumina HiSeq 2500	PAIRED	Plasmodium falciparum 3D7	ILLUMINA	SAMEA104452667	1079788348			3D7	cell line	cell line
ERR2234778	negative		RNA-Seq	PRJEB3127	SAMEA104452856	THE WELLCOME TRUST SANGER INSTITUTE	ERX2287080	Illumina HiSeq 2500	PAIRED	Plasmodium falciparum 3D7	ILLUMINA	SAMEA104452856	1083711949			3D7	cell line	cell line
ERR12098400	negative		ssRNA-seq	PRJEB67306	SAMEA114475201	EMBL Genomics Core Facility	ERX11479239	NextSeq 500	SINGLE	Plasmodium falciparum 3D7	ILLUMINA	SAMEA114475201	1159891592			not applicable,3D7	cell line	uncalculated	uncalculated			not collected								not collected	trophozoite									whole organism				medium iron
ERR2234573	negative		RNA-Seq	PRJEB3127	SAMEA104452675	WELLCOME SANGER INSTITUTE	ERX2286875	Illumina HiSeq 2500	PAIRED	Plasmodium falciparum	ILLUMINA	SAMEA104452675	1083769963				cell line	cell line					IT
ERR12098409	negative		ssRNA-seq	PRJEB67306	SAMEA114475210	EMBL Genomics Core Facility	ERX11479248	NextSeq 500	SINGLE	Plasmodium falciparum 3D7	ILLUMINA	SAMEA114475210	1340681666			not applicable,3D7	cell line	uncalculated	uncalculated			not collected								not collected	ring stage trophozoite									whole organism				control
ERR2234551	negative		RNA-Seq	PRJEB3127	SAMEA104452667	WELLCOME SANGER INSTITUTE	ERX2286853	Illumina HiSeq 2500	PAIRED	Plasmodium falciparum 3D7	ILLUMINA	SAMEA104452667	1084084429			3D7	cell line	cell line
ERR2234567	negative		RNA-Seq	PRJEB3127	SAMEA104452669	WELLCOME SANGER INSTITUTE	ERX2286869	Illumina HiSeq 2500	PAIRED	Plasmodium falciparum 3D7	ILLUMINA	SAMEA104452669	1085008050			3D7	cell line	cell line
ERR2234553	negative		RNA-Seq	PRJEB3127	SAMEA104452669	WELLCOME SANGER INSTITUTE	ERX2286855	Illumina HiSeq 2500	PAIRED	Plasmodium falciparum 3D7	ILLUMINA	SAMEA104452669	1088493302			3D7	cell line	cell line
ERR2234559	negative		RNA-Seq	PRJEB3127	SAMEA104452675	WELLCOME SANGER INSTITUTE	ERX2286861	Illumina HiSeq 2500	PAIRED	Plasmodium falciparum	ILLUMINA	SAMEA104452675	1088741522				cell line	cell line					IT
ERR2234789	negative		RNA-Seq	PRJEB3127	SAMEA104452856	THE WELLCOME TRUST SANGER INSTITUTE	ERX2287091	Illumina HiSeq 2500	PAIRED	Plasmodium falciparum 3D7	ILLUMINA	SAMEA104452856	1097504759			3D7	cell line	cell line
ERR2234566	negative		RNA-Seq	PRJEB3127	SAMEA104452668	WELLCOME SANGER INSTITUTE	ERX2286868	Illumina HiSeq 2500	PAIRED	Plasmodium falciparum 3D7	ILLUMINA	SAMEA104452668	1098900557			3D7	cell line	cell line
ERR2234780	negative		RNA-Seq	PRJEB3127	SAMEA104452858	THE WELLCOME TRUST SANGER INSTITUTE	ERX2287082	Illumina HiSeq 2500	PAIRED	Plasmodium falciparum 3D7	ILLUMINA	SAMEA104452858	1100468248			3D7	cell line	cell line
ERR12098410	negative		ssRNA-seq	PRJEB67306	SAMEA114475211	EMBL Genomics Core Facility	ERX11479249	NextSeq 500	SINGLE	Plasmodium falciparum 3D7	ILLUMINA	SAMEA114475211	1503659358			not applicable,3D7	cell line	uncalculated	uncalculated			not collected								not collected	ring stage trophozoite									whole organism				control
ERR12098417	negative		ssRNA-seq	PRJEB67306	SAMEA114475218	EMBL Genomics Core Facility	ERX11479256	NextSeq 500	SINGLE	Plasmodium falciparum 3D7	ILLUMINA	SAMEA114475218	1627132959			not applicable,3D7	cell line	uncalculated	uncalculated			not collected								not collected	trophozoite									whole organism				hepcidin
ERR12098411	negative		ssRNA-seq	PRJEB67306	SAMEA114475212	EMBL Genomics Core Facility	ERX11479250	NextSeq 500	SINGLE	Plasmodium falciparum 3D7	ILLUMINA	SAMEA114475212	1740262613			not applicable,3D7	cell line	uncalculated	uncalculated			not collected								not collected	trophozoite									whole organism				control
ERR12098416	negative		ssRNA-seq	PRJEB67306	SAMEA114475217	EMBL Genomics Core Facility	ERX11479255	NextSeq 500	SINGLE	Plasmodium falciparum 3D7	ILLUMINA	SAMEA114475217	1756822058			not applicable,3D7	cell line	uncalculated	uncalculated			not collected								not collected	ring stage trophozoite									whole organism				hepcidin
ERR12098413	negative		ssRNA-seq	PRJEB67306	SAMEA114475214	EMBL Genomics Core Facility	ERX11479252	NextSeq 500	SINGLE	Plasmodium falciparum 3D7	ILLUMINA	SAMEA114475214	1769222171			not applicable,3D7	cell line	uncalculated	uncalculated			not collected								not collected	trophozoite									whole organism				control
ERR12098414	negative		ssRNA-seq	PRJEB67306	SAMEA114475215	EMBL Genomics Core Facility	ERX11479253	NextSeq 500	SINGLE	Plasmodium falciparum 3D7	ILLUMINA	SAMEA114475215	1787250240			not applicable,3D7	cell line	uncalculated	uncalculated			not collected								not collected	ring stage trophozoite									whole organism				hepcidin
ERR2234552	negative		RNA-Seq	PRJEB3127	SAMEA104452668	WELLCOME SANGER INSTITUTE	ERX2286854	Illumina HiSeq 2500	PAIRED	Plasmodium falciparum 3D7	ILLUMINA	SAMEA104452668	1103353844			3D7	cell line	cell line
ERR12098418	negative		ssRNA-seq	PRJEB67306	SAMEA114475219	EMBL Genomics Core Facility	ERX11479257	NextSeq 500	SINGLE	Plasmodium falciparum 3D7	ILLUMINA	SAMEA114475219	1844845670			3D7,not applicable	cell line	uncalculated	uncalculated			not collected								not collected	trophozoite									whole organism				hepcidin
ERR2234777	negative		RNA-Seq	PRJEB3127	SAMEA104452855	THE WELLCOME TRUST SANGER INSTITUTE	ERX2287079	Illumina HiSeq 2500	PAIRED	Plasmodium falciparum 3D7	ILLUMINA	SAMEA104452855	1111303598			3D7	cell line	cell line
ERR2234791	negative		RNA-Seq	PRJEB3127	SAMEA104452858	THE WELLCOME TRUST SANGER INSTITUTE	ERX2287093	Illumina HiSeq 2500	PAIRED	Plasmodium falciparum 3D7	ILLUMINA	SAMEA104452858	1112813959			3D7	cell line	cell line
ERR2234549	negative		RNA-Seq	PRJEB3127	SAMEA104452665	WELLCOME SANGER INSTITUTE	ERX2286851	Illumina HiSeq 2500	PAIRED	Plasmodium falciparum	ILLUMINA	SAMEA104452665	1115793869			HB3	cell line	cell line
ERR2234788	negative		RNA-Seq	PRJEB3127	SAMEA104452855	THE WELLCOME TRUST SANGER INSTITUTE	ERX2287090	Illumina HiSeq 2500	PAIRED	Plasmodium falciparum 3D7	ILLUMINA	SAMEA104452855	1127122640			3D7	cell line	cell line
ERR12098407	negative		ssRNA-seq	PRJEB67306	SAMEA114475208	EMBL Genomics Core Facility	ERX11479246	NextSeq 500	SINGLE	Plasmodium falciparum 3D7	ILLUMINA	SAMEA114475208	1847772448			not applicable,3D7	cell line	uncalculated	uncalculated			not collected								not collected	ring stage trophozoite									whole organism				control
ERR2234775	negative		RNA-Seq	PRJEB3127	SAMEA104452853	THE WELLCOME TRUST SANGER INSTITUTE	ERX2287077	Illumina HiSeq 2500	PAIRED	Plasmodium falciparum 3D7	ILLUMINA	SAMEA104452853	1130048452			3D7	cell line	cell line
ERR2234576	negative		RNA-Seq	PRJEB3127	SAMEA104452678	WELLCOME SANGER INSTITUTE	ERX2286878	Illumina HiSeq 2500	PAIRED	Plasmodium falciparum	ILLUMINA	SAMEA104452678	1137100527				cell line	cell line					IT
ERR2234562	negative		RNA-Seq	PRJEB3127	SAMEA104452678	WELLCOME SANGER INSTITUTE	ERX2286864	Illumina HiSeq 2500	PAIRED	Plasmodium falciparum	ILLUMINA	SAMEA104452678	1139021104				cell line	cell line					IT
ERR12098420	negative		ssRNA-seq	PRJEB67306	SAMEA114475221	EMBL Genomics Core Facility	ERX11479259	NextSeq 500	SINGLE	Plasmodium falciparum 3D7	ILLUMINA	SAMEA114475221	1891873360			not applicable,3D7	cell line	uncalculated	uncalculated			not collected								not collected	trophozoite									whole organism				hepcidin
ERR2234786	negative		RNA-Seq	PRJEB3127	SAMEA104452853	THE WELLCOME TRUST SANGER INSTITUTE	ERX2287088	Illumina HiSeq 2500	PAIRED	Plasmodium falciparum 3D7	ILLUMINA	SAMEA104452853	1144909115			3D7	cell line	cell line
ERR2234542	negative		RNA-Seq	PRJEB3127	SAMEA104452665	WELLCOME SANGER INSTITUTE	ERX2286844	Illumina HiSeq 2500	PAIRED	Plasmodium falciparum	ILLUMINA	SAMEA104452665	1150809659			HB3	cell line	cell line
ERR2234568	negative		RNA-Seq	PRJEB3127	SAMEA104452670	WELLCOME SANGER INSTITUTE	ERX2286870	Illumina HiSeq 2500	PAIRED	Plasmodium falciparum 3D7	ILLUMINA	SAMEA104452670	1158029394			3D7	cell line	cell line
ERR2234554	negative		RNA-Seq	PRJEB3127	SAMEA104452670	WELLCOME SANGER INSTITUTE	ERX2286856	Illumina HiSeq 2500	PAIRED	Plasmodium falciparum 3D7	ILLUMINA	SAMEA104452670	1162774338			3D7	cell line	cell line
ERR2234574	negative		RNA-Seq	PRJEB3127	SAMEA104452676	WELLCOME SANGER INSTITUTE	ERX2286876	Illumina HiSeq 2500	PAIRED	Plasmodium falciparum	ILLUMINA	SAMEA104452676	1221719452				cell line	cell line					IT
ERR2234560	negative		RNA-Seq	PRJEB3127	SAMEA104452676	WELLCOME SANGER INSTITUTE	ERX2286862	Illumina HiSeq 2500	PAIRED	Plasmodium falciparum	ILLUMINA	SAMEA104452676	1225581070				cell line	cell line					IT
ERR12098415	negative		ssRNA-seq	PRJEB67306	SAMEA114475216	EMBL Genomics Core Facility	ERX11479254	NextSeq 500	SINGLE	Plasmodium falciparum 3D7	ILLUMINA	SAMEA114475216	1929818370			not applicable,3D7	cell line	uncalculated	uncalculated			not collected								not collected	ring stage trophozoite									whole organism				hepcidin
ERR12098412	negative		ssRNA-seq	PRJEB67306	SAMEA114475213	EMBL Genomics Core Facility	ERX11479251	NextSeq 500	SINGLE	Plasmodium falciparum 3D7	ILLUMINA	SAMEA114475213	1957866699			not applicable,3D7	cell line	uncalculated	uncalculated			not collected								not collected	trophozoite									whole organism				control
ERR12400244	negative		RNA-Seq	PRJEB71613	SAMEA115076560	GENOMIC (AND TRANSCRIPTOMIC) APPROACHES TO ASYMPTO	ERX11776307	Illumina NovaSeq 6000	PAIRED	Plasmodium falciparum	ILLUMINA	SAMEA115076560	941589275			NF54	cell line	Gambia	Africa			13/4/2018					NF54	Rings		Gambia
ERR12400246	negative		RNA-Seq	PRJEB71613	SAMEA115076561	GENOMIC (AND TRANSCRIPTOMIC) APPROACHES TO ASYMPTO	ERX11776309	Illumina NovaSeq 6000	PAIRED	Plasmodium falciparum	ILLUMINA	SAMEA115076561	1019786165			NF54	cell line	Gambia	Africa			13/4/2018					NF54	Rings		Gambia
ERR2234774	negative		RNA-Seq	PRJEB3127	SAMEA104452852	THE WELLCOME TRUST SANGER INSTITUTE	ERX2287076	Illumina HiSeq 2500	PAIRED	Plasmodium falciparum 3D7	ILLUMINA	SAMEA104452852	1283305515			3D7	cell line	cell line
ERR12400251	negative		RNA-Seq	PRJEB71613	SAMEA115076563	GENOMIC (AND TRANSCRIPTOMIC) APPROACHES TO ASYMPTO	ERX11776314	Illumina NovaSeq 6000	PAIRED	Plasmodium falciparum	ILLUMINA	SAMEA115076563	1053483151			NF54	cell line	Gambia	Africa			14/4/2018					NF54	Rings		Gambia
ERR2234785	negative		RNA-Seq	PRJEB3127	SAMEA104452852	THE WELLCOME TRUST SANGER INSTITUTE	ERX2287087	Illumina HiSeq 2500	PAIRED	Plasmodium falciparum 3D7	ILLUMINA	SAMEA104452852	1300739236			3D7	cell line	cell line
ERR2234564	negative		RNA-Seq	PRJEB3127	SAMEA104452666	WELLCOME SANGER INSTITUTE	ERX2286866	Illumina HiSeq 2500	PAIRED	Plasmodium falciparum 3D7	ILLUMINA	SAMEA104452666	1620957198			3D7	cell line	cell line
ERR2234550	negative		RNA-Seq	PRJEB3127	SAMEA104452666	WELLCOME SANGER INSTITUTE	ERX2286852	Illumina HiSeq 2500	PAIRED	Plasmodium falciparum 3D7	ILLUMINA	SAMEA104452666	1627091343			3D7	cell line	cell line
ERR2282007	negative		RNA-Seq	PRJEB3127	SAMEA104452863	THE WELLCOME TRUST SANGER INSTITUTE	ERX2333365	PacBio RS	SINGLE	Plasmodium falciparum 3D7	PACBIO_SMRT	SAMEA104452863	1672062280			3D7	cell line	cell line
ERR12400250	negative		RNA-Seq	PRJEB71613	SAMEA115076563	GENOMIC (AND TRANSCRIPTOMIC) APPROACHES TO ASYMPTO	ERX11776313	Illumina NovaSeq 6000	PAIRED	Plasmodium falciparum	ILLUMINA	SAMEA115076563	1089212031			NF54	cell line	Gambia	Africa			14/4/2018					NF54	Rings		Gambia
ERR12400265	negative		RNA-Seq	PRJEB71613	SAMEA115076567	GENOMIC (AND TRANSCRIPTOMIC) APPROACHES TO ASYMPTO	ERX11776328	Illumina NovaSeq 6000	PAIRED	Plasmodium falciparum	ILLUMINA	SAMEA115076567	1133200229			NF54	cell line	Gambia	Africa			13/4/2018					NF54	Rings		Gambia
ERR2282008	negative		RNA-Seq	PRJEB3127	SAMEA104452864	THE WELLCOME TRUST SANGER INSTITUTE	ERX2333366	PacBio RS	SINGLE	Plasmodium falciparum 3D7	PACBIO_SMRT	SAMEA104452864	1727487515			3D7	cell line	cell line
ERR3196803	negative		RNA-Seq	PRJEB31535	SAMEA5394392	Judith A. M. Scholz	ERX3224579	Illumina HiSeq 4000	PAIRED	Plasmodium falciparum 3D7	ILLUMINA	SAMEA5394392	688370090				cell line	cell line													late trophozoite
ERR12400264	negative		RNA-Seq	PRJEB71613	SAMEA115076567	GENOMIC (AND TRANSCRIPTOMIC) APPROACHES TO ASYMPTO	ERX11776327	Illumina NovaSeq 6000	PAIRED	Plasmodium falciparum	ILLUMINA	SAMEA115076567	1148459974			NF54	cell line	Gambia	Africa			13/4/2018					NF54	Rings		Gambia
ERR3196818	negative		RNA-Seq	PRJEB31535	SAMEA5394407	Judith A. M. Scholz	ERX3224594	Illumina HiSeq 4000	PAIRED	Plasmodium falciparum 3D7	ILLUMINA	SAMEA5394407	834931269				cell line	cell line													mid-age trophozoite
ERR3196804	negative		RNA-Seq	PRJEB31535	SAMEA5394393	Judith A. M. Scholz	ERX3224580	Illumina HiSeq 4000	PAIRED	Plasmodium falciparum 3D7	ILLUMINA	SAMEA5394393	846148963				cell line	cell line													early schizont
ERR12400245	negative		RNA-Seq	PRJEB71613	SAMEA115076561	GENOMIC (AND TRANSCRIPTOMIC) APPROACHES TO ASYMPTO	ERX11776308	Illumina NovaSeq 6000	PAIRED	Plasmodium falciparum	ILLUMINA	SAMEA115076561	1183067098			NF54	cell line	Gambia	Africa			13/4/2018					NF54	Rings		Gambia
SRR8305747	negative		RNA-Seq	PRJNA473770	SAMN09281312	INSTITUT PASTEUR	SRX5120239	NextSeq 500	SINGLE	Plasmodium falciparum 3D7	ILLUMINA	Plasmodium falciparum dCas m6A-seq	718099412			3D7	cell line	France	Europe		France:Paris	2018
ERR12400243	negative		RNA-Seq	PRJEB71613	SAMEA115076560	GENOMIC (AND TRANSCRIPTOMIC) APPROACHES TO ASYMPTO	ERX11776306	Illumina NovaSeq 6000	PAIRED	Plasmodium falciparum	ILLUMINA	SAMEA115076560	1630751802			NF54	cell line	Gambia	Africa			13/4/2018					NF54	Rings		Gambia
ERR3196821	negative		RNA-Seq	PRJEB31535	SAMEA5394410	Judith A. M. Scholz	ERX3224597	Illumina HiSeq 4000	PAIRED	Plasmodium falciparum 3D7	ILLUMINA	SAMEA5394410	848509741				cell line	cell line													schizont
ERR3196810	negative		RNA-Seq	PRJEB31535	SAMEA5394399	Judith A. M. Scholz	ERX3224586	Illumina HiSeq 4000	PAIRED	Plasmodium falciparum 3D7	ILLUMINA	SAMEA5394399	849778017				cell line	cell line													mid-age trophozoite
ERR3196814	negative		RNA-Seq	PRJEB31535	SAMEA5394403	Judith A. M. Scholz	ERX3224590	Illumina HiSeq 4000	PAIRED	Plasmodium falciparum 3D7	ILLUMINA	SAMEA5394403	875257341				cell line	cell line													late schizont
ERR3196820	negative		RNA-Seq	PRJEB31535	SAMEA5394409	Judith A. M. Scholz	ERX3224596	Illumina HiSeq 4000	PAIRED	Plasmodium falciparum 3D7	ILLUMINA	SAMEA5394409	880995596				cell line	cell line													early schizont
ERR3196815	negative		RNA-Seq	PRJEB31535	SAMEA5394404	Judith A. M. Scholz	ERX3224591	Illumina HiSeq 4000	PAIRED	Plasmodium falciparum 3D7	ILLUMINA	SAMEA5394404	882016514				cell line	cell line													merozoites
ERR12400239	negative		RNA-Seq	PRJEB71613	SAMEA115076558	GENOMIC (AND TRANSCRIPTOMIC) APPROACHES TO ASYMPTO	ERX11776302	DNBSEQ-T7	PAIRED	Plasmodium falciparum	DNBSEQ	SAMEA115076558	2362251965			NF54	cell line	Gambia	Africa			14/4/2018					NF54	Rings		Gambia
ERR3196812	negative		RNA-Seq	PRJEB31535	SAMEA5394401	Judith A. M. Scholz	ERX3224588	Illumina HiSeq 4000	PAIRED	Plasmodium falciparum 3D7	ILLUMINA	SAMEA5394401	909531929				cell line	cell line													early schizont
ERR3196807	negative		RNA-Seq	PRJEB31535	SAMEA5394396	Judith A. M. Scholz	ERX3224583	Illumina HiSeq 4000	PAIRED	Plasmodium falciparum 3D7	ILLUMINA	SAMEA5394396	928476985				cell line	cell line													merozoites
SRR5150409	negative		RNA-Seq	PRJNA344838	SAMN06209423	INSTITUT PASTEUR	SRX2468364	NextSeq 550	SINGLE	Plasmodium falciparum 3D7	ILLUMINA	Plasmodium falciparum 3D7 Gametocyte mRNA	720862626			3D7	cell line	France	Europe		France: Institut Pasteur\, Paris	2016-12
ERR3196823	negative		RNA-Seq	PRJEB31535	SAMEA5394412	Judith A. M. Scholz	ERX3224599	Illumina HiSeq 4000	PAIRED	Plasmodium falciparum 3D7	ILLUMINA	SAMEA5394412	961524982				cell line	cell line													merozoites
ERR3196808	negative		RNA-Seq	PRJEB31535	SAMEA5394397	Judith A. M. Scholz	ERX3224584	Illumina HiSeq 4000	PAIRED	Plasmodium falciparum 3D7	ILLUMINA	SAMEA5394397	982905824				cell line	cell line													young ring stage
ERR3196811	negative		RNA-Seq	PRJEB31535	SAMEA5394400	Judith A. M. Scholz	ERX3224587	Illumina HiSeq 4000	PAIRED	Plasmodium falciparum 3D7	ILLUMINA	SAMEA5394400	999748857				cell line	cell line													late trophozoite
ERR3196801	negative		RNA-Seq	PRJEB31535	SAMEA5394390	Judith A. M. Scholz	ERX3224577	Illumina HiSeq 4000	PAIRED	Plasmodium falciparum 3D7	ILLUMINA	SAMEA5394390	1028257559				cell line	cell line													late ring stage/early trophozoite
ERR3196822	negative		RNA-Seq	PRJEB31535	SAMEA5394411	Judith A. M. Scholz	ERX3224598	Illumina HiSeq 4000	PAIRED	Plasmodium falciparum 3D7	ILLUMINA	SAMEA5394411	1034889675				cell line	cell line													late schizont
ERR12400258	negative		RNA-Seq	PRJEB71613	SAMEA115076565	GENOMIC (AND TRANSCRIPTOMIC) APPROACHES TO ASYMPTO	ERX11776321	DNBSEQ-T7	PAIRED	Plasmodium falciparum	DNBSEQ	SAMEA115076565	2695629601			NF54	cell line	Gambia	Africa			10/4/2018					NF54	Rings		Gambia
ERR12400263	negative		RNA-Seq	PRJEB71613	SAMEA115076566	GENOMIC (AND TRANSCRIPTOMIC) APPROACHES TO ASYMPTO	ERX11776326	DNBSEQ-T7	PAIRED	Plasmodium falciparum	DNBSEQ	SAMEA115076566	2794530882			NF54	cell line	Gambia	Africa			13/4/2018					NF54	Rings		Gambia
ERR3196802	negative		RNA-Seq	PRJEB31535	SAMEA5394391	Judith A. M. Scholz	ERX3224578	Illumina HiSeq 4000	PAIRED	Plasmodium falciparum 3D7	ILLUMINA	SAMEA5394391	1040109262				cell line	cell line													mid-age trophozoite
ERR12400249	negative		RNA-Seq	PRJEB71613	SAMEA115076562	GENOMIC (AND TRANSCRIPTOMIC) APPROACHES TO ASYMPTO	ERX11776312	DNBSEQ-T7	PAIRED	Plasmodium falciparum	DNBSEQ	SAMEA115076562	2811568103			NF54	cell line	Gambia	Africa			14/4/2018					NF54	Rings		Gambia
ERR3196806	negative		RNA-Seq	PRJEB31535	SAMEA5394395	Judith A. M. Scholz	ERX3224582	Illumina HiSeq 4000	PAIRED	Plasmodium falciparum 3D7	ILLUMINA	SAMEA5394395	1042569749				cell line	cell line													late schizont
ERR3196819	negative		RNA-Seq	PRJEB31535	SAMEA5394408	Judith A. M. Scholz	ERX3224595	Illumina HiSeq 4000	PAIRED	Plasmodium falciparum 3D7	ILLUMINA	SAMEA5394408	1057328754				cell line	cell line													late trophozoite
ERR12400262	negative		RNA-Seq	PRJEB71613	SAMEA115076566	GENOMIC (AND TRANSCRIPTOMIC) APPROACHES TO ASYMPTO	ERX11776325	DNBSEQ-T7	PAIRED	Plasmodium falciparum	DNBSEQ	SAMEA115076566	2841536953			NF54	cell line	Gambia	Africa			13/4/2018					NF54	Rings		Gambia
ERR3196813	negative		RNA-Seq	PRJEB31535	SAMEA5394402	Judith A. M. Scholz	ERX3224589	Illumina HiSeq 4000	PAIRED	Plasmodium falciparum 3D7	ILLUMINA	SAMEA5394402	1086036221				cell line	cell line													schizont
ERR12400261	negative	y	RNA-Seq	PRJEB71613	SAMEA115076566	GENOMIC (AND TRANSCRIPTOMIC) APPROACHES TO ASYMPTO	ERX11776324	DNBSEQ-T7	PAIRED	Plasmodium falciparum	DNBSEQ	SAMEA115076566	3129349561			NF54	cell line	Gambia	Africa			13/4/2018					NF54	Rings		Gambia
ERR3196817	negative		RNA-Seq	PRJEB31535	SAMEA5394406	Judith A. M. Scholz	ERX3224593	Illumina HiSeq 4000	PAIRED	Plasmodium falciparum 3D7	ILLUMINA	SAMEA5394406	1133957519				cell line	cell line													late ring stage/early trophozoite
ERR12400236	negative		RNA-Seq	PRJEB71613	SAMEA115076558	GENOMIC (AND TRANSCRIPTOMIC) APPROACHES TO ASYMPTO	ERX11776299	DNBSEQ-T7	PAIRED	Plasmodium falciparum	DNBSEQ	SAMEA115076558	3258467696			NF54	cell line	Gambia	Africa			14/4/2018					NF54	Rings		Gambia
ERR12400247	negative		RNA-Seq	PRJEB71613	SAMEA115076562	GENOMIC (AND TRANSCRIPTOMIC) APPROACHES TO ASYMPTO	ERX11776310	DNBSEQ-T7	PAIRED	Plasmodium falciparum	DNBSEQ	SAMEA115076562	3344628830			NF54	cell line	Gambia	Africa			14/4/2018					NF54	Rings		Gambia
ERR12400238	negative		RNA-Seq	PRJEB71613	SAMEA115076558	GENOMIC (AND TRANSCRIPTOMIC) APPROACHES TO ASYMPTO	ERX11776301	DNBSEQ-T7	PAIRED	Plasmodium falciparum	DNBSEQ	SAMEA115076558	3609843546			NF54	cell line	Gambia	Africa			14/4/2018					NF54	Rings		Gambia
ERR3196816	negative		RNA-Seq	PRJEB31535	SAMEA5394405	Judith A. M. Scholz	ERX3224592	Illumina HiSeq 4000	PAIRED	Plasmodium falciparum 3D7	ILLUMINA	SAMEA5394405	1158839982				cell line	cell line													young ring stage
ERR12400259	negative		RNA-Seq	PRJEB71613	SAMEA115076565	GENOMIC (AND TRANSCRIPTOMIC) APPROACHES TO ASYMPTO	ERX11776322	DNBSEQ-T7	PAIRED	Plasmodium falciparum	DNBSEQ	SAMEA115076565	3709805531			NF54	cell line	Gambia	Africa			10/4/2018					NF54	Rings		Gambia
ERR3196805	negative		RNA-Seq	PRJEB31535	SAMEA5394394	Judith A. M. Scholz	ERX3224581	Illumina HiSeq 4000	PAIRED	Plasmodium falciparum 3D7	ILLUMINA	SAMEA5394394	1177823499				cell line	cell line													schizont
ERR3196800	negative		RNA-Seq	PRJEB31535	SAMEA5394389	Judith A. M. Scholz	ERX3224576	Illumina HiSeq 4000	PAIRED	Plasmodium falciparum 3D7	ILLUMINA	SAMEA5394389	1205007870				cell line	cell line													young ring stage
ERR12400252	negative	y	RNA-Seq	PRJEB71613	SAMEA115076564	GENOMIC (AND TRANSCRIPTOMIC) APPROACHES TO ASYMPTO	ERX11776315	DNBSEQ-T7	PAIRED	Plasmodium falciparum	DNBSEQ	SAMEA115076564	3804232207			NF54	cell line	Gambia	Africa			14/4/2018					NF54	Rings		Gambia
ERR3196809	negative		RNA-Seq	PRJEB31535	SAMEA5394398	Judith A. M. Scholz	ERX3224585	Illumina HiSeq 4000	PAIRED	Plasmodium falciparum 3D7	ILLUMINA	SAMEA5394398	1308888793				cell line	cell line													late ring stage/early trophozoite
ERR12400240	negative		RNA-Seq	PRJEB71613	SAMEA115076558	GENOMIC (AND TRANSCRIPTOMIC) APPROACHES TO ASYMPTO	ERX11776303	DNBSEQ-T7	PAIRED	Plasmodium falciparum	DNBSEQ	SAMEA115076558	3807976435			NF54	cell line	Gambia	Africa			14/4/2018					NF54	Rings		Gambia
ERR12400237	negative		RNA-Seq	PRJEB71613	SAMEA115076558	GENOMIC (AND TRANSCRIPTOMIC) APPROACHES TO ASYMPTO	ERX11776300	DNBSEQ-T7	PAIRED	Plasmodium falciparum	DNBSEQ	SAMEA115076558	3812082016			NF54	cell line	Gambia	Africa			14/4/2018					NF54	Rings		Gambia
ERR12400253	negative		RNA-Seq	PRJEB71613	SAMEA115076564	GENOMIC (AND TRANSCRIPTOMIC) APPROACHES TO ASYMPTO	ERX11776316	DNBSEQ-T7	PAIRED	Plasmodium falciparum	DNBSEQ	SAMEA115076564	3824263358			NF54	cell line	Gambia	Africa			14/4/2018					NF54	Rings		Gambia
ERR12400248	negative		RNA-Seq	PRJEB71613	SAMEA115076562	GENOMIC (AND TRANSCRIPTOMIC) APPROACHES TO ASYMPTO	ERX11776311	DNBSEQ-T7	PAIRED	Plasmodium falciparum	DNBSEQ	SAMEA115076562	3970460546			NF54	cell line	Gambia	Africa			14/4/2018					NF54	Rings		Gambia
ERR12400256	negative		RNA-Seq	PRJEB71613	SAMEA115076565	GENOMIC (AND TRANSCRIPTOMIC) APPROACHES TO ASYMPTO	ERX11776319	DNBSEQ-T7	PAIRED	Plasmodium falciparum	DNBSEQ	SAMEA115076565	4049633511			NF54	cell line	Gambia	Africa			10/4/2018					NF54	Rings		Gambia
ERR12400254	negative		RNA-Seq	PRJEB71613	SAMEA115076564	GENOMIC (AND TRANSCRIPTOMIC) APPROACHES TO ASYMPTO	ERX11776317	DNBSEQ-T7	PAIRED	Plasmodium falciparum	DNBSEQ	SAMEA115076564	4092123979			NF54	cell line	Gambia	Africa			14/4/2018					NF54	Rings		Gambia
ERR12400242	negative		RNA-Seq	PRJEB71613	SAMEA115076559	GENOMIC (AND TRANSCRIPTOMIC) APPROACHES TO ASYMPTO	ERX11776305	DNBSEQ-T7	PAIRED	Plasmodium falciparum	DNBSEQ	SAMEA115076559	4124968958			NF54	cell line	Gambia	Africa			18/4/2018					NF54	Rings		Gambia
ERR12400241	negative		RNA-Seq	PRJEB71613	SAMEA115076559	GENOMIC (AND TRANSCRIPTOMIC) APPROACHES TO ASYMPTO	ERX11776304	DNBSEQ-T7	PAIRED	Plasmodium falciparum	DNBSEQ	SAMEA115076559	4161801475			NF54	cell line	Gambia	Africa			18/4/2018					NF54	Rings		Gambia
ERR12400255	negative		RNA-Seq	PRJEB71613	SAMEA115076565	GENOMIC (AND TRANSCRIPTOMIC) APPROACHES TO ASYMPTO	ERX11776318	DNBSEQ-T7	PAIRED	Plasmodium falciparum	DNBSEQ	SAMEA115076565	4172338558			NF54	cell line	Gambia	Africa			10/4/2018					NF54	Rings		Gambia
ERR12400260	negative		RNA-Seq	PRJEB71613	SAMEA115076565	GENOMIC (AND TRANSCRIPTOMIC) APPROACHES TO ASYMPTO	ERX11776323	DNBSEQ-T7	PAIRED	Plasmodium falciparum	DNBSEQ	SAMEA115076565	4270319534			NF54	cell line	Gambia	Africa			10/4/2018					NF54	Rings		Gambia
ERR12400257	negative		RNA-Seq	PRJEB71613	SAMEA115076565	GENOMIC (AND TRANSCRIPTOMIC) APPROACHES TO ASYMPTO	ERX11776320	DNBSEQ-T7	PAIRED	Plasmodium falciparum	DNBSEQ	SAMEA115076565	4341972890			NF54	cell line	Gambia	Africa			10/4/2018					NF54	Rings		Gambia
ERR13175872	negative		RNA-Seq	PRJEB73277	SAMEA115664871	IRD-MIVEGEC	ERX12547248	Illumina NovaSeq 6000	SINGLE	Homo sapiens	ILLUMINA	sample_J	2970533259				challenge	Benin	Africa			2021								Benin
ERR13175867	negative		RNA-Seq	PRJEB73277	SAMEA115664866	IRD-MIVEGEC	ERX12547243	Illumina NovaSeq 6000	SINGLE	Homo sapiens	ILLUMINA	sample_E	3003955530				challenge	Benin	Africa			2021								Benin
ERR13175869	negative		RNA-Seq	PRJEB73277	SAMEA115664868	IRD-MIVEGEC	ERX12547245	Illumina NovaSeq 6000	SINGLE	Homo sapiens	ILLUMINA	sample_G	3049746442				challenge	Benin	Africa			2021								Benin
ERR13175863	negative		RNA-Seq	PRJEB73277	SAMEA115664862	IRD-MIVEGEC	ERX12547239	Illumina NovaSeq 6000	SINGLE	Homo sapiens	ILLUMINA	sample_A	3151095382				challenge	Benin	Africa			2021								Benin
ERR13175865	negative		RNA-Seq	PRJEB73277	SAMEA115664864	IRD-MIVEGEC	ERX12547241	Illumina NovaSeq 6000	SINGLE	Homo sapiens	ILLUMINA	sample_C	3254516411				challenge	Benin	Africa			2021								Benin
ERR13175871	negative		RNA-Seq	PRJEB73277	SAMEA115664870	IRD-MIVEGEC	ERX12547247	Illumina NovaSeq 6000	SINGLE	Homo sapiens	ILLUMINA	sample_I	3333839594				challenge	Benin	Africa			2021								Benin
ERR13175866	negative		RNA-Seq	PRJEB73277	SAMEA115664865	IRD-MIVEGEC	ERX12547242	Illumina NovaSeq 6000	SINGLE	Homo sapiens	ILLUMINA	sample_D	3403582621				challenge	Benin	Africa			2021								Benin
ERR13175870	negative		RNA-Seq	PRJEB73277	SAMEA115664869	IRD-MIVEGEC	ERX12547246	Illumina NovaSeq 6000	SINGLE	Homo sapiens	ILLUMINA	sample_H	3958602948				challenge	Benin	Africa			2021								Benin
ERR13175868	negative		RNA-Seq	PRJEB73277	SAMEA115664867	IRD-MIVEGEC	ERX12547244	Illumina NovaSeq 6000	SINGLE	Homo sapiens	ILLUMINA	sample_F	4188932632				challenge	Benin	Africa			2021								Benin
ERR13175864	negative		RNA-Seq	PRJEB73277	SAMEA115664863	IRD-MIVEGEC	ERX12547240	Illumina NovaSeq 6000	SINGLE	Homo sapiens	ILLUMINA	sample_B	5049995920				challenge	Benin	Africa			2021								Benin
ERR14060756	negative		OTHER	PRJEB83550	SAMEA117508433	Institut Pasteur	ERX13463759	Illumina NovaSeq 6000	PAIRED	Plasmodium falciparum	ILLUMINA	SAMEA117508433	1789287829			not applicable	lab strain	uncalculated	uncalculated			not collected								not collected										whole organism
ERR14060768	negative		OTHER	PRJEB83550	SAMEA117508445	Institut Pasteur	ERX13463771	Illumina NovaSeq 6000	PAIRED	Plasmodium falciparum	ILLUMINA	SAMEA117508445	1902696833			not applicable	lab strain	uncalculated	uncalculated			not collected								not collected										whole organism
ERR14060765	negative		OTHER	PRJEB83550	SAMEA117508442	Institut Pasteur	ERX13463768	Illumina NovaSeq 6000	PAIRED	Plasmodium falciparum	ILLUMINA	SAMEA117508442	1944481598			not applicable	lab strain	uncalculated	uncalculated			not collected								not collected										whole organism
ERR14060771	negative		OTHER	PRJEB83550	SAMEA117508448	Institut Pasteur	ERX13463774	Illumina NovaSeq 6000	PAIRED	Plasmodium falciparum	ILLUMINA	SAMEA117508448	2052233398			not applicable	lab strain	uncalculated	uncalculated			not collected								not collected										whole organism
SRR24319380	negative		RNA-Seq	PRJNA930408	SAMN33007388	UC RIVERSIDE	SRX20113927	Illumina NovaSeq 6000	PAIRED	Plasmodium falciparum 3D7	ILLUMINA	RNAseq_60hpi_control_rep2	738447447			3D7	cell line	uncalculated	uncalculated		not applicable	2020-02																					60 hpi
ERR14060755	negative		OTHER	PRJEB83550	SAMEA117508432	Institut Pasteur	ERX13463758	Illumina NovaSeq 6000	PAIRED	Plasmodium falciparum	ILLUMINA	SAMEA117508432	2061695646			not applicable	lab strain	uncalculated	uncalculated			not collected								not collected										whole organism
ERR14060772	negative		OTHER	PRJEB83550	SAMEA117508449	Institut Pasteur	ERX13463775	Illumina NovaSeq 6000	PAIRED	Plasmodium falciparum	ILLUMINA	SAMEA117508449	2062224729			not applicable	lab strain	uncalculated	uncalculated			not collected								not collected										whole organism
ERR14060763	negative		OTHER	PRJEB83550	SAMEA117508440	Institut Pasteur	ERX13463766	Illumina NovaSeq 6000	PAIRED	Plasmodium falciparum	ILLUMINA	SAMEA117508440	2062537069			not applicable	lab strain	uncalculated	uncalculated			not collected								not collected										whole organism
ERR14060773	negative		OTHER	PRJEB83550	SAMEA117508450	Institut Pasteur	ERX13463776	Illumina NovaSeq 6000	PAIRED	Plasmodium falciparum	ILLUMINA	SAMEA117508450	2097370064			not applicable	lab strain	uncalculated	uncalculated			not collected								not collected										whole organism
ERR14060757	negative		OTHER	PRJEB83550	SAMEA117508434	Institut Pasteur	ERX13463760	Illumina NovaSeq 6000	PAIRED	Plasmodium falciparum	ILLUMINA	SAMEA117508434	2106960023			not applicable	lab strain	uncalculated	uncalculated			not collected								not collected										whole organism
ERR14060764	negative		OTHER	PRJEB83550	SAMEA117508441	Institut Pasteur	ERX13463767	Illumina NovaSeq 6000	PAIRED	Plasmodium falciparum	ILLUMINA	SAMEA117508441	2110027470			not applicable	lab strain	uncalculated	uncalculated			not collected								not collected										whole organism
ERR14060769	negative		OTHER	PRJEB83550	SAMEA117508446	Institut Pasteur	ERX13463772	Illumina NovaSeq 6000	PAIRED	Plasmodium falciparum	ILLUMINA	SAMEA117508446	2116239084			not applicable	lab strain	uncalculated	uncalculated			not collected								not collected										whole organism
ERR14060774	negative		OTHER	PRJEB83550	SAMEA117508451	Institut Pasteur	ERX13463777	Illumina NovaSeq 6000	PAIRED	Plasmodium falciparum	ILLUMINA	SAMEA117508451	2123530261			not applicable	lab strain	uncalculated	uncalculated			not collected								not collected										whole organism
ERR14060762	negative		OTHER	PRJEB83550	SAMEA117508439	Institut Pasteur	ERX13463765	Illumina NovaSeq 6000	PAIRED	Plasmodium falciparum	ILLUMINA	SAMEA117508439	2245418720			not applicable	lab strain	uncalculated	uncalculated			not collected								not collected										whole organism
ERR14060760	negative		OTHER	PRJEB83550	SAMEA117508437	Institut Pasteur	ERX13463763	Illumina NovaSeq 6000	PAIRED	Plasmodium falciparum	ILLUMINA	SAMEA117508437	2446458079			not applicable	lab strain	uncalculated	uncalculated			not collected								not collected										whole organism
ERR14060759	negative		OTHER	PRJEB83550	SAMEA117508436	Institut Pasteur	ERX13463762	Illumina NovaSeq 6000	PAIRED	Plasmodium falciparum	ILLUMINA	SAMEA117508436	2459617587			not applicable	lab strain	uncalculated	uncalculated			not collected								not collected										whole organism
ERR14060766	negative		OTHER	PRJEB83550	SAMEA117508443	Institut Pasteur	ERX13463769	Illumina NovaSeq 6000	PAIRED	Plasmodium falciparum	ILLUMINA	SAMEA117508443	2540724923			not applicable	lab strain	uncalculated	uncalculated			not collected								not collected										whole organism
SRR24319394	negative		RNA-Seq	PRJNA930408	SAMN33007371	UC RIVERSIDE	SRX20113913	Illumina NovaSeq 6000	PAIRED	Plasmodium falciparum 3D7	ILLUMINA	RNAseq_24hpi_drugged_rep1_SecondSeq	741395073			3D7	cell line	uncalculated	uncalculated		not applicable	2019-06																					24 hpi
ERR14060758	negative		OTHER	PRJEB83550	SAMEA117508435	Institut Pasteur	ERX13463761	Illumina NovaSeq 6000	PAIRED	Plasmodium falciparum	ILLUMINA	SAMEA117508435	2554279139			not applicable	lab strain	uncalculated	uncalculated			not collected								not collected										whole organism
ERR14060761	negative		OTHER	PRJEB83550	SAMEA117508438	Institut Pasteur	ERX13463764	Illumina NovaSeq 6000	PAIRED	Plasmodium falciparum	ILLUMINA	SAMEA117508438	2627139582			not applicable	lab strain	uncalculated	uncalculated			not collected								not collected										whole organism
ERR14060767	negative		OTHER	PRJEB83550	SAMEA117508444	Institut Pasteur	ERX13463770	Illumina NovaSeq 6000	PAIRED	Plasmodium falciparum	ILLUMINA	SAMEA117508444	2764032570			not applicable	lab strain	uncalculated	uncalculated			not collected								not collected										whole organism
ERR14060770	negative		OTHER	PRJEB83550	SAMEA117508447	Institut Pasteur	ERX13463773	Illumina NovaSeq 6000	PAIRED	Plasmodium falciparum	ILLUMINA	SAMEA117508447	4649295523			not applicable	lab strain	uncalculated	uncalculated			not collected								not collected										whole organism
ERR986830	negative		RNA-Seq	PRJEB9611	SAMEA3510901	BIHP, INSTITUT PASTEUR	ERX1068088	Illumina HiSeq 2000	SINGLE	Plasmodium falciparum	ILLUMINA	SAMEA3510901	612207948				lab strain
ERR986825	negative		RNA-Seq	PRJEB9611	SAMEA3510899	BIHP, INSTITUT PASTEUR	ERX1068083	Illumina HiSeq 2000	SINGLE	Plasmodium falciparum	ILLUMINA	SAMEA3510899	652181857				lab strain
ERR986832	negative		RNA-Seq	PRJEB9611	SAMEA3510898	BIHP, INSTITUT PASTEUR	ERX1068090	Illumina HiSeq 2000	SINGLE	Plasmodium falciparum	ILLUMINA	SAMEA3510898	662328858				lab strain
ERR986827	negative		RNA-Seq	PRJEB9611	SAMEA3510903	BIHP, INSTITUT PASTEUR	ERX1068085	Illumina HiSeq 2000	SINGLE	Plasmodium falciparum	ILLUMINA	SAMEA3510903	675690169				lab strain
ERR986829	negative		RNA-Seq	PRJEB9611	SAMEA3510902	BIHP, INSTITUT PASTEUR	ERX1068087	Illumina HiSeq 2000	SINGLE	Plasmodium falciparum	ILLUMINA	SAMEA3510902	787182905				lab strain
ERR986833	negative		RNA-Seq	PRJEB9611	SAMEA3510898	BIHP, INSTITUT PASTEUR	ERX1068091	Illumina HiSeq 2000	SINGLE	Plasmodium falciparum	ILLUMINA	SAMEA3510898	799203761				lab strain
ERR986831	negative		RNA-Seq	PRJEB9611	SAMEA3510901	BIHP, INSTITUT PASTEUR	ERX1068089	Illumina HiSeq 2000	SINGLE	Plasmodium falciparum	ILLUMINA	SAMEA3510901	843902032				lab strain
ERR923268	negative		RNA-Seq	PRJEB9674	SAMEA3464902	Scripps Institute	ERX1002624	Illumina HiSeq 2000	SINGLE	Plasmodium falciparum 3D7	ILLUMINA	SAMEA3464902	876218024				cell line										Pfpk7															5
ERR923271	negative		RNA-Seq	PRJEB9674	SAMEA3464905	Scripps Institute	ERX1002627	Illumina HiSeq 2000	SINGLE	Plasmodium falciparum 3D7	ILLUMINA	SAMEA3464905	888391662				cell line										wild type genotype															5
ERR923269	negative		RNA-Seq	PRJEB9674	SAMEA3464903	Scripps Institute	ERX1002625	Illumina HiSeq 2000	SINGLE	Plasmodium falciparum 3D7	ILLUMINA	SAMEA3464903	898647733				cell line										Pfpk7															5
ERR923276	negative		RNA-Seq	PRJEB9674	SAMEA3464910	Scripps Institute	ERX1002632	Illumina HiSeq 2000	SINGLE	Plasmodium falciparum 3D7	ILLUMINA	SAMEA3464910	906560085				cell line										Pfpk7 Complement															5
ERR923273	negative		RNA-Seq	PRJEB9674	SAMEA3464907	Scripps Institute	ERX1002629	Illumina HiSeq 2000	SINGLE	Plasmodium falciparum 3D7	ILLUMINA	SAMEA3464907	948516031				cell line										Pfpk7 Complement															5
ERR923277	negative		RNA-Seq	PRJEB9674	SAMEA3464911	Scripps Institute	ERX1002633	Illumina HiSeq 2000	SINGLE	Plasmodium falciparum 3D7	ILLUMINA	SAMEA3464911	953180468				cell line										Pfpk7															5
ERR923275	negative		RNA-Seq	PRJEB9674	SAMEA3464909	Scripps Institute	ERX1002631	Illumina HiSeq 2000	SINGLE	Plasmodium falciparum 3D7	ILLUMINA	SAMEA3464909	962544592				cell line										Pfpk7 Complement															5
ERR923274	negative		RNA-Seq	PRJEB9674	SAMEA3464908	Scripps Institute	ERX1002630	Illumina HiSeq 2000	SINGLE	Plasmodium falciparum 3D7	ILLUMINA	SAMEA3464908	1126658224				cell line										Pfpk7 Complement															5
ERR923266	negative		RNA-Seq	PRJEB9674	SAMEA3464900	Scripps Institute	ERX1002622	Illumina HiSeq 2000	SINGLE	Plasmodium falciparum 3D7	ILLUMINA	SAMEA3464900	1163574565				cell line										wild type genotype															5
ERR923272	negative		RNA-Seq	PRJEB9674	SAMEA3464906	Scripps Institute	ERX1002628	Illumina HiSeq 2000	SINGLE	Plasmodium falciparum 3D7	ILLUMINA	SAMEA3464906	1209095209				cell line										wild type genotype															5
ERR923270	negative		RNA-Seq	PRJEB9674	SAMEA3464904	Scripps Institute	ERX1002626	Illumina HiSeq 2000	SINGLE	Plasmodium falciparum 3D7	ILLUMINA	SAMEA3464904	1214063170				cell line										wild type genotype															5
SRR25508869	negative		RNA-Seq	PRJNA1001140	SAMN36795750	SHENYANG AGRICULTURAL UNIVERSITY	SRX21239614	Illumina HiSeq 4000	PAIRED	Plasmodium falciparum	ILLUMINA	GQDs2	3501835634			not collected	lab strain	China	Asia		China:ShenYang	25/10/2021	not collected			GQDs 2			blood of sheep
SRR25508868	negative		RNA-Seq	PRJNA1001140	SAMN36795751	SHENYANG AGRICULTURAL UNIVERSITY	SRX21239615	Illumina HiSeq 4000	PAIRED	Plasmodium falciparum	ILLUMINA	GQDs3	3569593605			not collected	lab strain	China	Asia		China:ShenYang	25/10/2021	not collected			GQDs 3			blood of sheep
SRR5150410	negative		RNA-Seq	PRJNA344838	SAMN06209423	INSTITUT PASTEUR	SRX2468365	NextSeq 550	SINGLE	Plasmodium falciparum 3D7	ILLUMINA	Plasmodium falciparum 3D7 Gametocyte mRNA	752731966			3D7	cell line	France	Europe		France: Institut Pasteur\, Paris	2016-12
SRR25508867	negative		RNA-Seq	PRJNA1001140	SAMN36795746	SHENYANG AGRICULTURAL UNIVERSITY	SRX21239616	Illumina HiSeq 4000	PAIRED	Plasmodium falciparum	ILLUMINA	control1	4061999884			not collected	lab strain	China	Asia		China:ShenYang	25/10/2021	not collected			GQDs free 1			blood of sheep
SRR25508866	negative		RNA-Seq	PRJNA1001140	SAMN36795747	SHENYANG AGRICULTURAL UNIVERSITY	SRX21239617	Illumina HiSeq 4000	PAIRED	Plasmodium falciparum	ILLUMINA	control2	4248595470			not collected	lab strain	China	Asia		China:ShenYang	25/10/2021	not collected			GQDs free 2			blood of sheep
SRR25508870	negative		RNA-Seq	PRJNA1001140	SAMN36795749	SHENYANG AGRICULTURAL UNIVERSITY	SRX21239613	Illumina HiSeq 4000	PAIRED	Plasmodium falciparum	ILLUMINA	GQDs1	4433882321			not collected	lab strain	China	Asia		China:ShenYang	25/10/2021	not collected			GQDs 1			blood of sheep
SRR25508865	negative		RNA-Seq	PRJNA1001140	SAMN36795748	SHENYANG AGRICULTURAL UNIVERSITY	SRX21239618	Illumina HiSeq 4000	PAIRED	Plasmodium falciparum	ILLUMINA	control3	4648095560			not collected	lab strain	China	Asia		China:ShenYang	25/10/2021	not collected			GQDs free 3			blood of sheep
SRR25501248	negative		RNA-Seq	PRJNA1001644	SAMN36814213	KAROLINSKA INSTITUTET	SRX21232124	NextSeq 550	SINGLE	Plasmodium falciparum	ILLUMINA	EV4	510220184				lab strain	Sweden	Europe		Sweden: BSL3 laboratory\, Karolinska Institutet	2020-08	Dd2			Control condition (10mM glucose)		Ring stage
SRR25609296	negative		RNA-Seq	PRJNA1004545	SAMN36943641	CENTER FOR BIOTECHNOLOGY AND BIOINFORMATICS (CEBIB), BIOCHEMISTRY, UNIVERSITY OF NAIROBI	SRX21336420	Illumina HiSeq 4000	PAIRED	Plasmodium falciparum 3D7	ILLUMINA	GSM7706645	522294436	host peripheral blood mononuclear cells (PBMCs)			human blood	uncalculated	uncalculated		missing	missing			host peripheral blood mononuclear cells (PBMCs)
SRR25609278	negative		RNA-Seq	PRJNA1004545	SAMN36943623	CENTER FOR BIOTECHNOLOGY AND BIOINFORMATICS (CEBIB), BIOCHEMISTRY, UNIVERSITY OF NAIROBI	SRX21336438	Illumina HiSeq 4000	PAIRED	Plasmodium falciparum 3D7	ILLUMINA	GSM7706663	604003342	host peripheral blood mononuclear cells (PBMCs)			human blood	uncalculated	uncalculated		missing	missing			host peripheral blood mononuclear cells (PBMCs)
SRR25609293	negative		RNA-Seq	PRJNA1004545	SAMN36943638	CENTER FOR BIOTECHNOLOGY AND BIOINFORMATICS (CEBIB), BIOCHEMISTRY, UNIVERSITY OF NAIROBI	SRX21336423	Illumina HiSeq 4000	PAIRED	Plasmodium falciparum 3D7	ILLUMINA	GSM7706648	622210826	host peripheral blood mononuclear cells (PBMCs)			human blood	uncalculated	uncalculated		missing	missing			host peripheral blood mononuclear cells (PBMCs)
SRR25609281	negative		RNA-Seq	PRJNA1004545	SAMN36943626	CENTER FOR BIOTECHNOLOGY AND BIOINFORMATICS (CEBIB), BIOCHEMISTRY, UNIVERSITY OF NAIROBI	SRX21336435	Illumina HiSeq 4000	PAIRED	Plasmodium falciparum 3D7	ILLUMINA	GSM7706660	733164395	host peripheral blood mononuclear cells (PBMCs)			human blood	uncalculated	uncalculated		missing	missing			host peripheral blood mononuclear cells (PBMCs)
SRR25609294	negative		RNA-Seq	PRJNA1004545	SAMN36943639	CENTER FOR BIOTECHNOLOGY AND BIOINFORMATICS (CEBIB), BIOCHEMISTRY, UNIVERSITY OF NAIROBI	SRX21336422	Illumina HiSeq 4000	PAIRED	Plasmodium falciparum 3D7	ILLUMINA	GSM7706647	920320220	host peripheral blood mononuclear cells (PBMCs)			human blood	uncalculated	uncalculated		missing	missing			host peripheral blood mononuclear cells (PBMCs)
SRR25609273	negative		RNA-Seq	PRJNA1004545	SAMN36943618	CENTER FOR BIOTECHNOLOGY AND BIOINFORMATICS (CEBIB), BIOCHEMISTRY, UNIVERSITY OF NAIROBI	SRX21336443	Illumina HiSeq 4000	PAIRED	Plasmodium falciparum 3D7	ILLUMINA	GSM7706668	1070567631	host peripheral blood mononuclear cells (PBMCs)			human blood	uncalculated	uncalculated		missing	missing			host peripheral blood mononuclear cells (PBMCs)
SRR25609272	negative		RNA-Seq	PRJNA1004545	SAMN36943617	CENTER FOR BIOTECHNOLOGY AND BIOINFORMATICS (CEBIB), BIOCHEMISTRY, UNIVERSITY OF NAIROBI	SRX21336444	Illumina HiSeq 4000	PAIRED	Plasmodium falciparum 3D7	ILLUMINA	GSM7706669	1841324170	host peripheral blood mononuclear cells (PBMCs)			human blood	uncalculated	uncalculated		missing	missing			host peripheral blood mononuclear cells (PBMCs)
SRR25609269	negative		RNA-Seq	PRJNA1004545	SAMN36943614	CENTER FOR BIOTECHNOLOGY AND BIOINFORMATICS (CEBIB), BIOCHEMISTRY, UNIVERSITY OF NAIROBI	SRX21336447	Illumina HiSeq 4000	PAIRED	Plasmodium falciparum 3D7	ILLUMINA	GSM7706672	1990209054	host peripheral blood mononuclear cells (PBMCs)			human blood	uncalculated	uncalculated		missing	missing			host peripheral blood mononuclear cells (PBMCs)
SRR25609280	negative		RNA-Seq	PRJNA1004545	SAMN36943625	CENTER FOR BIOTECHNOLOGY AND BIOINFORMATICS (CEBIB), BIOCHEMISTRY, UNIVERSITY OF NAIROBI	SRX21336436	Illumina HiSeq 4000	PAIRED	Plasmodium falciparum 3D7	ILLUMINA	GSM7706661	2380559201	host peripheral blood mononuclear cells (PBMCs)			human blood	uncalculated	uncalculated		missing	missing			host peripheral blood mononuclear cells (PBMCs)
SRR25609283	negative		RNA-Seq	PRJNA1004545	SAMN36943628	CENTER FOR BIOTECHNOLOGY AND BIOINFORMATICS (CEBIB), BIOCHEMISTRY, UNIVERSITY OF NAIROBI	SRX21336433	Illumina HiSeq 4000	PAIRED	Plasmodium falciparum 3D7	ILLUMINA	GSM7706658	3878722369	host peripheral blood mononuclear cells (PBMCs)			human blood	uncalculated	uncalculated		missing	missing			host peripheral blood mononuclear cells (PBMCs)
SRR25721875	negative		RNA-Seq	PRJNA1007633	SAMN37104734	ABDI LAB, KEMRI-WELLCOME TRUST RESEARCH PROGRAMME	SRX21446047	Illumina HiSeq 4000	PAIRED	Plasmodium falciparum	ILLUMINA	GSM7720485	514135069	Blood			cell line	uncalculated	uncalculated		missing	missing			Blood	WP_28	WT					Asexual Plasmodium falciparum isolates			Dd2
SRR25721937	negative		RNA-Seq	PRJNA1007633	SAMN37104796	ABDI LAB, KEMRI-WELLCOME TRUST RESEARCH PROGRAMME	SRX21445985	Illumina HiSeq 4000	PAIRED	Plasmodium falciparum	ILLUMINA	GSM7720423	518491800	Blood			cell line	uncalculated	uncalculated		missing	missing			Blood	EV_48	WT					Asexual Plasmodium falciparum isolates			KE01
SRR25721939	negative		RNA-Seq	PRJNA1007633	SAMN37104798	ABDI LAB, KEMRI-WELLCOME TRUST RESEARCH PROGRAMME	SRX21445983	Illumina HiSeq 4000	PAIRED	Plasmodium falciparum	ILLUMINA	GSM7720421	535579194	Blood			cell line	uncalculated	uncalculated		missing	missing			Blood	WP_8	WT					Asexual Plasmodium falciparum isolates			KE01
SRR25721952	negative		RNA-Seq	PRJNA1007633	SAMN37104811	ABDI LAB, KEMRI-WELLCOME TRUST RESEARCH PROGRAMME	SRX21445970	Illumina HiSeq 4000	PAIRED	Plasmodium falciparum	ILLUMINA	GSM7720408	561068323	Blood			cell line	uncalculated	uncalculated		missing	missing			Blood	WP_8	WT					Asexual Plasmodium falciparum isolates			KE04
SRR25721884	negative		RNA-Seq	PRJNA1007633	SAMN37104771	ABDI LAB, KEMRI-WELLCOME TRUST RESEARCH PROGRAMME	SRX21446038	Illumina HiSeq 4000	PAIRED	Plasmodium falciparum	ILLUMINA	GSM7720448	562658029	Blood			cell line	uncalculated	uncalculated		missing	missing			Blood	WP_40	WT					Asexual Plasmodium falciparum isolates			sKE01
SRR25721869	negative		RNA-Seq	PRJNA1007633	SAMN37104728	ABDI LAB, KEMRI-WELLCOME TRUST RESEARCH PROGRAMME	SRX21446053	Illumina HiSeq 4000	PAIRED	Plasmodium falciparum	ILLUMINA	GSM7720491	591640714	Blood			cell line	uncalculated	uncalculated		missing	missing			Blood	EV_40	WT					Asexual Plasmodium falciparum isolates			KE06
SRR25721839	negative		RNA-Seq	PRJNA1007633	SAMN37104698	ABDI LAB, KEMRI-WELLCOME TRUST RESEARCH PROGRAMME	SRX21446083	Illumina HiSeq 4000	PAIRED	Plasmodium falciparum	ILLUMINA	GSM7720521	593670509	Blood			cell line	uncalculated	uncalculated		missing	missing			Blood	EV_8	WT					Asexual Plasmodium falciparum isolates			KE02
SRR25721942	negative		RNA-Seq	PRJNA1007633	SAMN37104801	ABDI LAB, KEMRI-WELLCOME TRUST RESEARCH PROGRAMME	SRX21445980	Illumina HiSeq 4000	PAIRED	Plasmodium falciparum	ILLUMINA	GSM7720418	594682197	Blood			cell line	uncalculated	uncalculated		missing	missing			Blood	WP_32	WT					Asexual Plasmodium falciparum isolates			KE04
SRR19906015	negative		RNA-Seq	PRJNA854331	SAMN29409924	INSTITUT PASTEUR	SRX15948786	NextSeq 500	PAIRED	Plasmodium falciparum 3D7	ILLUMINA	SMC3_12hpi	760343206			3D7	cell line	France	Europe		France:Paris	2022-01		12hpi
SRR25721826	negative		RNA-Seq	PRJNA1007633	SAMN37104685	ABDI LAB, KEMRI-WELLCOME TRUST RESEARCH PROGRAMME	SRX21446096	Illumina HiSeq 4000	PAIRED	Plasmodium falciparum	ILLUMINA	GSM7720534	597157320	Blood			cell line	uncalculated	uncalculated		missing	missing			Blood	WP_32	WT					Asexual Plasmodium falciparum isolates			KE02
SRR25721848	negative		RNA-Seq	PRJNA1007633	SAMN37104707	ABDI LAB, KEMRI-WELLCOME TRUST RESEARCH PROGRAMME	SRX21446074	Illumina HiSeq 4000	PAIRED	Plasmodium falciparum	ILLUMINA	GSM7720512	610772715	Blood			cell line	uncalculated	uncalculated		missing	missing			Blood	EV_32	WT					Asexual Plasmodium falciparum isolates			KE06
SRR25721885	negative		RNA-Seq	PRJNA1007633	SAMN37104772	ABDI LAB, KEMRI-WELLCOME TRUST RESEARCH PROGRAMME	SRX21446037	Illumina HiSeq 4000	PAIRED	Plasmodium falciparum	ILLUMINA	GSM7720447	620346285	Blood			cell line	uncalculated	uncalculated		missing	missing			Blood	WP_36	WT					Asexual Plasmodium falciparum isolates			sKE01
SRR25721829	negative		RNA-Seq	PRJNA1007633	SAMN37104688	ABDI LAB, KEMRI-WELLCOME TRUST RESEARCH PROGRAMME	SRX21446093	Illumina HiSeq 4000	PAIRED	Plasmodium falciparum	ILLUMINA	GSM7720531	630188755	Blood			cell line	uncalculated	uncalculated		missing	missing			Blood	WP_16	WT					Asexual Plasmodium falciparum isolates			KE02
SRR25721898	negative		RNA-Seq	PRJNA1007633	SAMN37104785	ABDI LAB, KEMRI-WELLCOME TRUST RESEARCH PROGRAMME	SRX21446024	Illumina HiSeq 4000	PAIRED	Plasmodium falciparum	ILLUMINA	GSM7720434	630298161	Blood			cell line	uncalculated	uncalculated		missing	missing			Blood	EV_24	WT					Asexual Plasmodium falciparum isolates			KE01
SRR25721857	negative		RNA-Seq	PRJNA1007633	SAMN37104716	ABDI LAB, KEMRI-WELLCOME TRUST RESEARCH PROGRAMME	SRX21446065	Illumina HiSeq 4000	PAIRED	Plasmodium falciparum	ILLUMINA	GSM7720503	633214634	Blood			cell line	uncalculated	uncalculated		missing	missing			Blood	EV_48	WT					Asexual Plasmodium falciparum isolates			KE06
SRR25721851	negative		RNA-Seq	PRJNA1007633	SAMN37104710	ABDI LAB, KEMRI-WELLCOME TRUST RESEARCH PROGRAMME	SRX21446071	Illumina HiSeq 4000	PAIRED	Plasmodium falciparum	ILLUMINA	GSM7720509	640065770	Blood			cell line	uncalculated	uncalculated		missing	missing			Blood	WP_24	WT					Asexual Plasmodium falciparum isolates			KE06
SRR25721866	negative		RNA-Seq	PRJNA1007633	SAMN37104725	ABDI LAB, KEMRI-WELLCOME TRUST RESEARCH PROGRAMME	SRX21446056	Illumina HiSeq 4000	PAIRED	Plasmodium falciparum	ILLUMINA	GSM7720494	642146460	Blood			cell line	uncalculated	uncalculated		missing	missing			Blood	WP_40	WT					Asexual Plasmodium falciparum isolates			KE06
SRR25721870	negative		RNA-Seq	PRJNA1007633	SAMN37104729	ABDI LAB, KEMRI-WELLCOME TRUST RESEARCH PROGRAMME	SRX21446052	Illumina HiSeq 4000	PAIRED	Plasmodium falciparum	ILLUMINA	GSM7720490	646622248	Blood			cell line	uncalculated	uncalculated		missing	missing			Blood	EV_36	WT					Asexual Plasmodium falciparum isolates			KE06
SRR25721883	negative		RNA-Seq	PRJNA1007633	SAMN37104770	ABDI LAB, KEMRI-WELLCOME TRUST RESEARCH PROGRAMME	SRX21446039	Illumina HiSeq 4000	PAIRED	Plasmodium falciparum	ILLUMINA	GSM7720449	649333450	Blood			cell line	uncalculated	uncalculated		missing	missing			Blood	WP_44	WT					Asexual Plasmodium falciparum isolates			sKE01
SRR25721955	negative		RNA-Seq	PRJNA1007633	SAMN37104814	ABDI LAB, KEMRI-WELLCOME TRUST RESEARCH PROGRAMME	SRX21445967	Illumina HiSeq 4000	PAIRED	Plasmodium falciparum	ILLUMINA	GSM7720405	670827221	Blood			cell line	uncalculated	uncalculated		missing	missing			Blood	EV_8	WT					Asexual Plasmodium falciparum isolates			KE04
SRR25721902	negative		RNA-Seq	PRJNA1007633	SAMN37104789	ABDI LAB, KEMRI-WELLCOME TRUST RESEARCH PROGRAMME	SRX21446020	Illumina HiSeq 4000	PAIRED	Plasmodium falciparum	ILLUMINA	GSM7720430	681499749	Blood			cell line	uncalculated	uncalculated		missing	missing			Blood	EV_20	WT					Asexual Plasmodium falciparum isolates			KE01
SRR25721862	negative		RNA-Seq	PRJNA1007633	SAMN37104721	ABDI LAB, KEMRI-WELLCOME TRUST RESEARCH PROGRAMME	SRX21446060	Illumina HiSeq 4000	PAIRED	Plasmodium falciparum	ILLUMINA	GSM7720498	737912605	Blood			cell line	uncalculated	uncalculated		missing	missing			Blood	EV_12	WT					Asexual Plasmodium falciparum isolates			KE06
SRR25721830	negative		RNA-Seq	PRJNA1007633	SAMN37104689	ABDI LAB, KEMRI-WELLCOME TRUST RESEARCH PROGRAMME	SRX21446092	Illumina HiSeq 4000	PAIRED	Plasmodium falciparum	ILLUMINA	GSM7720530	759985067	Blood			cell line	uncalculated	uncalculated		missing	missing			Blood	WP_12	WT					Asexual Plasmodium falciparum isolates			KE02
SRR25721881	negative		RNA-Seq	PRJNA1007633	SAMN37104768	ABDI LAB, KEMRI-WELLCOME TRUST RESEARCH PROGRAMME	SRX21446041	Illumina HiSeq 4000	PAIRED	Plasmodium falciparum	ILLUMINA	GSM7720451	768900431	Blood			cell line	uncalculated	uncalculated		missing	missing			Blood	EV_8	WT					Asexual Plasmodium falciparum isolates			sKE01
SRR25721948	negative		RNA-Seq	PRJNA1007633	SAMN37104807	ABDI LAB, KEMRI-WELLCOME TRUST RESEARCH PROGRAMME	SRX21445974	Illumina HiSeq 4000	PAIRED	Plasmodium falciparum	ILLUMINA	GSM7720412	771220770	Blood			cell line	uncalculated	uncalculated		missing	missing			Blood	EV_20	WT					Asexual Plasmodium falciparum isolates			KE04
SRR25721871	negative		RNA-Seq	PRJNA1007633	SAMN37104730	ABDI LAB, KEMRI-WELLCOME TRUST RESEARCH PROGRAMME	SRX21446051	Illumina HiSeq 4000	PAIRED	Plasmodium falciparum	ILLUMINA	GSM7720489	778042924	Blood			cell line	uncalculated	uncalculated		missing	missing			Blood	WP_4	WT					Asexual Plasmodium falciparum isolates			KE06
SRR25721890	negative		RNA-Seq	PRJNA1007633	SAMN37104777	ABDI LAB, KEMRI-WELLCOME TRUST RESEARCH PROGRAMME	SRX21446032	Illumina HiSeq 4000	PAIRED	Plasmodium falciparum	ILLUMINA	GSM7720442	784629214	Blood			cell line	uncalculated	uncalculated		missing	missing			Blood	EV_40	WT					Asexual Plasmodium falciparum isolates			KE01
SRR25721899	negative		RNA-Seq	PRJNA1007633	SAMN37104786	ABDI LAB, KEMRI-WELLCOME TRUST RESEARCH PROGRAMME	SRX21446023	Illumina HiSeq 4000	PAIRED	Plasmodium falciparum	ILLUMINA	GSM7720433	817594497	Blood			cell line	uncalculated	uncalculated		missing	missing			Blood	EV_32	WT					Asexual Plasmodium falciparum isolates			KE01
SRR25721850	negative		RNA-Seq	PRJNA1007633	SAMN37104709	ABDI LAB, KEMRI-WELLCOME TRUST RESEARCH PROGRAMME	SRX21446072	Illumina HiSeq 4000	PAIRED	Plasmodium falciparum	ILLUMINA	GSM7720510	825446210	Blood			cell line	uncalculated	uncalculated		missing	missing			Blood	WP_32	WT					Asexual Plasmodium falciparum isolates			KE06
SRR25721918	negative		RNA-Seq	PRJNA1007633	SAMN37104749	ABDI LAB, KEMRI-WELLCOME TRUST RESEARCH PROGRAMME	SRX21446004	Illumina HiSeq 4000	PAIRED	Plasmodium falciparum	ILLUMINA	GSM7720470	829862652	Blood			cell line	uncalculated	uncalculated		missing	missing			Blood	WP_40	WT					Asexual Plasmodium falciparum isolates			Dd2
SRR25721831	negative		RNA-Seq	PRJNA1007633	SAMN37104690	ABDI LAB, KEMRI-WELLCOME TRUST RESEARCH PROGRAMME	SRX21446091	Illumina HiSeq 4000	PAIRED	Plasmodium falciparum	ILLUMINA	GSM7720529	859868021	Blood			cell line	uncalculated	uncalculated		missing	missing			Blood	WP_28	WT					Asexual Plasmodium falciparum isolates			KE02
SRR25721959	negative		RNA-Seq	PRJNA1007633	SAMN37104818	ABDI LAB, KEMRI-WELLCOME TRUST RESEARCH PROGRAMME	SRX21445963	Illumina HiSeq 4000	PAIRED	Plasmodium falciparum	ILLUMINA	GSM7720401	863051060	Blood			cell line	uncalculated	uncalculated		missing	missing			Blood	WP_36	WT					Asexual Plasmodium falciparum isolates			KE04
SRR25721940	negative		RNA-Seq	PRJNA1007633	SAMN37104799	ABDI LAB, KEMRI-WELLCOME TRUST RESEARCH PROGRAMME	SRX21445982	Illumina HiSeq 4000	PAIRED	Plasmodium falciparum	ILLUMINA	GSM7720420	870492800	Blood			cell line	uncalculated	uncalculated		missing	missing			Blood	EV_32	WT					Asexual Plasmodium falciparum isolates			KE04
SRR25721888	negative		RNA-Seq	PRJNA1007633	SAMN37104775	ABDI LAB, KEMRI-WELLCOME TRUST RESEARCH PROGRAMME	SRX21446034	Illumina HiSeq 4000	PAIRED	Plasmodium falciparum	ILLUMINA	GSM7720444	872962304	Blood			cell line	uncalculated	uncalculated		missing	missing			Blood	EV_36	WT					Asexual Plasmodium falciparum isolates			sKE01
SRR25721900	negative		RNA-Seq	PRJNA1007633	SAMN37104787	ABDI LAB, KEMRI-WELLCOME TRUST RESEARCH PROGRAMME	SRX21446022	Illumina HiSeq 4000	PAIRED	Plasmodium falciparum	ILLUMINA	GSM7720432	910953672	Blood			cell line	uncalculated	uncalculated		missing	missing			Blood	WP_12	WT					Asexual Plasmodium falciparum isolates			KE01
SRR25721916	negative		RNA-Seq	PRJNA1007633	SAMN37104747	ABDI LAB, KEMRI-WELLCOME TRUST RESEARCH PROGRAMME	SRX21446006	Illumina HiSeq 4000	PAIRED	Plasmodium falciparum	ILLUMINA	GSM7720472	914611231	Blood			cell line	uncalculated	uncalculated		missing	missing			Blood	WP_48	WT					Asexual Plasmodium falciparum isolates			Dd2
SRR25721854	negative		RNA-Seq	PRJNA1007633	SAMN37104713	ABDI LAB, KEMRI-WELLCOME TRUST RESEARCH PROGRAMME	SRX21446068	Illumina HiSeq 4000	PAIRED	Plasmodium falciparum	ILLUMINA	GSM7720506	917654261	Blood			cell line	uncalculated	uncalculated		missing	missing			Blood	WP_12	WT					Asexual Plasmodium falciparum isolates			KE06
SRR25721938	negative		RNA-Seq	PRJNA1007633	SAMN37104797	ABDI LAB, KEMRI-WELLCOME TRUST RESEARCH PROGRAMME	SRX21445984	Illumina HiSeq 4000	PAIRED	Plasmodium falciparum	ILLUMINA	GSM7720422	923484524	Blood			cell line	uncalculated	uncalculated		missing	missing			Blood	EV_44	WT					Asexual Plasmodium falciparum isolates			KE01
SRR25721859	negative		RNA-Seq	PRJNA1007633	SAMN37104718	ABDI LAB, KEMRI-WELLCOME TRUST RESEARCH PROGRAMME	SRX21446063	Illumina HiSeq 4000	PAIRED	Plasmodium falciparum	ILLUMINA	GSM7720501	970831859	Blood			cell line	uncalculated	uncalculated		missing	missing			Blood	EV_24	WT					Asexual Plasmodium falciparum isolates			KE06
SRR25721951	negative		RNA-Seq	PRJNA1007633	SAMN37104810	ABDI LAB, KEMRI-WELLCOME TRUST RESEARCH PROGRAMME	SRX21445971	Illumina HiSeq 4000	PAIRED	Plasmodium falciparum	ILLUMINA	GSM7720409	993986737	Blood			cell line	uncalculated	uncalculated		missing	missing			Blood	EV_24	WT					Asexual Plasmodium falciparum isolates			KE04
SRR14292762	negative		Bisulfite-Seq	PRJNA723151	SAMN18806095	INSTITUT PASTEUR	SRX10650678	NextSeq 500	PAIRED	Plasmodium falciparum 3D7	ILLUMINA	Plasmodium falciparum DNMT2 KO	771753704			3D7	cell line	France	Europe		France: Paris	2019
SRR24319382	negative		RNA-Seq	PRJNA930408	SAMN33007386	UC RIVERSIDE	SRX20113925	Illumina NovaSeq 6000	PAIRED	Plasmodium falciparum 3D7	ILLUMINA	RNAseq_48hpi_control_rep2	772283399			3D7	cell line	uncalculated	uncalculated		not applicable	2020-02																					48 hpi
SRR25721877	negative		RNA-Seq	PRJNA1007633	SAMN37104764	ABDI LAB, KEMRI-WELLCOME TRUST RESEARCH PROGRAMME	SRX21446045	Illumina HiSeq 4000	PAIRED	Plasmodium falciparum	ILLUMINA	GSM7720455	1002376665	Blood			cell line	uncalculated	uncalculated		missing	missing			Blood	EV_24	WT					Asexual Plasmodium falciparum isolates			sKE01
SRR25721876	negative		RNA-Seq	PRJNA1007633	SAMN37104735	ABDI LAB, KEMRI-WELLCOME TRUST RESEARCH PROGRAMME	SRX21446018	Illumina HiSeq 4000	PAIRED	Plasmodium falciparum	ILLUMINA	GSM7720484	1018696992	Blood			cell line	uncalculated	uncalculated		missing	missing			Blood	WP_24	WT					Asexual Plasmodium falciparum isolates			Dd2
SRR25721856	negative		RNA-Seq	PRJNA1007633	SAMN37104715	ABDI LAB, KEMRI-WELLCOME TRUST RESEARCH PROGRAMME	SRX21446066	Illumina HiSeq 4000	PAIRED	Plasmodium falciparum	ILLUMINA	GSM7720504	1048518029	Blood			cell line	uncalculated	uncalculated		missing	missing			Blood	EV_20	WT					Asexual Plasmodium falciparum isolates			KE06
SRR25721880	negative		RNA-Seq	PRJNA1007633	SAMN37104767	ABDI LAB, KEMRI-WELLCOME TRUST RESEARCH PROGRAMME	SRX21446042	Illumina HiSeq 4000	PAIRED	Plasmodium falciparum	ILLUMINA	GSM7720452	1079753066	Blood			cell line	uncalculated	uncalculated		missing	missing			Blood	EV_12	WT					Asexual Plasmodium falciparum isolates			sKE01
SRR25721958	negative		RNA-Seq	PRJNA1007633	SAMN37104817	ABDI LAB, KEMRI-WELLCOME TRUST RESEARCH PROGRAMME	SRX21445964	Illumina HiSeq 4000	PAIRED	Plasmodium falciparum	ILLUMINA	GSM7720402	1099100412	Blood			cell line	uncalculated	uncalculated		missing	missing			Blood	WP_40	WT					Asexual Plasmodium falciparum isolates			KE04
SRR25721963	negative		RNA-Seq	PRJNA1007633	SAMN37104822	ABDI LAB, KEMRI-WELLCOME TRUST RESEARCH PROGRAMME	SRX21445959	Illumina HiSeq 4000	PAIRED	Plasmodium falciparum	ILLUMINA	GSM7720397	1102669273	Blood			cell line	uncalculated	uncalculated		missing	missing			Blood	WP_4	WT					Asexual Plasmodium falciparum isolates			KE04
SRR25721895	negative		RNA-Seq	PRJNA1007633	SAMN37104782	ABDI LAB, KEMRI-WELLCOME TRUST RESEARCH PROGRAMME	SRX21446027	Illumina HiSeq 4000	PAIRED	Plasmodium falciparum	ILLUMINA	GSM7720437	1104576733	Blood			cell line	uncalculated	uncalculated		missing	missing			Blood	WP_20	WT					Asexual Plasmodium falciparum isolates			KE01
SRR25721843	negative		RNA-Seq	PRJNA1007633	SAMN37104702	ABDI LAB, KEMRI-WELLCOME TRUST RESEARCH PROGRAMME	SRX21446079	Illumina HiSeq 4000	PAIRED	Plasmodium falciparum	ILLUMINA	GSM7720517	1105969232	Blood			cell line	uncalculated	uncalculated		missing	missing			Blood	WP_36	WT					Asexual Plasmodium falciparum isolates			KE02
SRR19906001	negative		RNA-Seq	PRJNA854331	SAMN29409928	INSTITUT PASTEUR	SRX15948800	NextSeq 500	PAIRED	Plasmodium falciparum 3D7	ILLUMINA	control_24hpi	775379841			3D7	cell line	France	Europe		France:Paris	2021-10		24hpi
SRR25721867	negative		RNA-Seq	PRJNA1007633	SAMN37104726	ABDI LAB, KEMRI-WELLCOME TRUST RESEARCH PROGRAMME	SRX21446055	Illumina HiSeq 4000	PAIRED	Plasmodium falciparum	ILLUMINA	GSM7720493	1157154240	Blood			cell line	uncalculated	uncalculated		missing	missing			Blood	WP_36	WT					Asexual Plasmodium falciparum isolates			KE06
SRR25721960	negative		RNA-Seq	PRJNA1007633	SAMN37104819	ABDI LAB, KEMRI-WELLCOME TRUST RESEARCH PROGRAMME	SRX21445962	Illumina HiSeq 4000	PAIRED	Plasmodium falciparum	ILLUMINA	GSM7720400	1163646783	Blood			cell line	uncalculated	uncalculated		missing	missing			Blood	EV_44	WT					Asexual Plasmodium falciparum isolates			KE04
SRR25721925	negative		RNA-Seq	PRJNA1007633	SAMN37104756	ABDI LAB, KEMRI-WELLCOME TRUST RESEARCH PROGRAMME	SRX21445997	Illumina HiSeq 4000	PAIRED	Plasmodium falciparum	ILLUMINA	GSM7720463	1193228640	Blood			cell line	uncalculated	uncalculated		missing	missing			Blood	WP_24	WT					Asexual Plasmodium falciparum isolates			sKE01
SRR25721914	negative		RNA-Seq	PRJNA1007633	SAMN37104745	ABDI LAB, KEMRI-WELLCOME TRUST RESEARCH PROGRAMME	SRX21446008	Illumina HiSeq 4000	PAIRED	Plasmodium falciparum	ILLUMINA	GSM7720474	1229549563	Blood			cell line	uncalculated	uncalculated		missing	missing			Blood	EV_12	WT					Asexual Plasmodium falciparum isolates			Dd2
SRR25721906	negative		RNA-Seq	PRJNA1007633	SAMN37104737	ABDI LAB, KEMRI-WELLCOME TRUST RESEARCH PROGRAMME	SRX21446016	Illumina HiSeq 4000	PAIRED	Plasmodium falciparum	ILLUMINA	GSM7720482	1289119300	Blood			cell line	uncalculated	uncalculated		missing	missing			Blood	WP_16	WT					Asexual Plasmodium falciparum isolates			Dd2
SRR25721949	negative		RNA-Seq	PRJNA1007633	SAMN37104808	ABDI LAB, KEMRI-WELLCOME TRUST RESEARCH PROGRAMME	SRX21445973	Illumina HiSeq 4000	PAIRED	Plasmodium falciparum	ILLUMINA	GSM7720411	1315281589	Blood			cell line	uncalculated	uncalculated		missing	missing			Blood	EV_48	WT					Asexual Plasmodium falciparum isolates			KE04
SRR25721894	negative		RNA-Seq	PRJNA1007633	SAMN37104781	ABDI LAB, KEMRI-WELLCOME TRUST RESEARCH PROGRAMME	SRX21446028	Illumina HiSeq 4000	PAIRED	Plasmodium falciparum	ILLUMINA	GSM7720438	1406428082	Blood			cell line	uncalculated	uncalculated		missing	missing			Blood	WP_24	WT					Asexual Plasmodium falciparum isolates			KE01
SRR25721825	negative		RNA-Seq	PRJNA1007633	SAMN37104684	ABDI LAB, KEMRI-WELLCOME TRUST RESEARCH PROGRAMME	SRX21446097	Illumina HiSeq 4000	PAIRED	Plasmodium falciparum	ILLUMINA	GSM7720535	1449782816	Blood			cell line	uncalculated	uncalculated		missing	missing			Blood	WP_48	WT					Asexual Plasmodium falciparum isolates			KE02
SRR25721842	negative		RNA-Seq	PRJNA1007633	SAMN37104701	ABDI LAB, KEMRI-WELLCOME TRUST RESEARCH PROGRAMME	SRX21446080	Illumina HiSeq 4000	PAIRED	Plasmodium falciparum	ILLUMINA	GSM7720518	1469516073	Blood			cell line	uncalculated	uncalculated		missing	missing			Blood	WP_40	WT					Asexual Plasmodium falciparum isolates			KE02
SRR25721853	negative		RNA-Seq	PRJNA1007633	SAMN37104712	ABDI LAB, KEMRI-WELLCOME TRUST RESEARCH PROGRAMME	SRX21446069	Illumina HiSeq 4000	PAIRED	Plasmodium falciparum	ILLUMINA	GSM7720507	1526438529	Blood			cell line	uncalculated	uncalculated		missing	missing			Blood	WP_16	WT					Asexual Plasmodium falciparum isolates			KE06
SRR25721847	negative		RNA-Seq	PRJNA1007633	SAMN37104706	ABDI LAB, KEMRI-WELLCOME TRUST RESEARCH PROGRAMME	SRX21446075	Illumina HiSeq 4000	PAIRED	Plasmodium falciparum	ILLUMINA	GSM7720513	1553762530	Blood			cell line	uncalculated	uncalculated		missing	missing			Blood	WP_4	WT					Asexual Plasmodium falciparum isolates			KE02
SRR25721827	negative		RNA-Seq	PRJNA1007633	SAMN37104686	ABDI LAB, KEMRI-WELLCOME TRUST RESEARCH PROGRAMME	SRX21446095	Illumina HiSeq 4000	PAIRED	Plasmodium falciparum	ILLUMINA	GSM7720533	1594984613	Blood			cell line	uncalculated	uncalculated		missing	missing			Blood	WP_24	WT					Asexual Plasmodium falciparum isolates			KE02
SRR25721935	negative		RNA-Seq	PRJNA1007633	SAMN37104794	ABDI LAB, KEMRI-WELLCOME TRUST RESEARCH PROGRAMME	SRX21445987	Illumina HiSeq 4000	PAIRED	Plasmodium falciparum	ILLUMINA	GSM7720425	1605399258	Blood			cell line	uncalculated	uncalculated		missing	missing			Blood	WP_44	WT					Asexual Plasmodium falciparum isolates			KE01
SRR25721836	negative		RNA-Seq	PRJNA1007633	SAMN37104695	ABDI LAB, KEMRI-WELLCOME TRUST RESEARCH PROGRAMME	SRX21446086	Illumina HiSeq 4000	PAIRED	Plasmodium falciparum	ILLUMINA	GSM7720524	1614079466	Blood			cell line	uncalculated	uncalculated		missing	missing			Blood	WP_8	WT					Asexual Plasmodium falciparum isolates			KE02
SRR25721954	negative		RNA-Seq	PRJNA1007633	SAMN37104813	ABDI LAB, KEMRI-WELLCOME TRUST RESEARCH PROGRAMME	SRX21445968	Illumina HiSeq 4000	PAIRED	Plasmodium falciparum	ILLUMINA	GSM7720406	1679302317	Blood			cell line	uncalculated	uncalculated		missing	missing			Blood	EV_12	WT					Asexual Plasmodium falciparum isolates			KE04
SRR25721896	negative		RNA-Seq	PRJNA1007633	SAMN37104783	ABDI LAB, KEMRI-WELLCOME TRUST RESEARCH PROGRAMME	SRX21446026	Illumina HiSeq 4000	PAIRED	Plasmodium falciparum	ILLUMINA	GSM7720436	1724350519	Blood			cell line	uncalculated	uncalculated		missing	missing			Blood	WP_16	WT					Asexual Plasmodium falciparum isolates			KE01
SRR25721886	negative		RNA-Seq	PRJNA1007633	SAMN37104773	ABDI LAB, KEMRI-WELLCOME TRUST RESEARCH PROGRAMME	SRX21446036	Illumina HiSeq 4000	PAIRED	Plasmodium falciparum	ILLUMINA	GSM7720446	1740405929	Blood			cell line	uncalculated	uncalculated		missing	missing			Blood	EV_44	WT					Asexual Plasmodium falciparum isolates			sKE01
SRR25721926	negative		RNA-Seq	PRJNA1007633	SAMN37104757	ABDI LAB, KEMRI-WELLCOME TRUST RESEARCH PROGRAMME	SRX21445996	Illumina HiSeq 4000	PAIRED	Plasmodium falciparum	ILLUMINA	GSM7720462	1756153435	Blood			cell line	uncalculated	uncalculated		missing	missing			Blood	WP_20	WT					Asexual Plasmodium falciparum isolates			sKE01
SRR25721852	negative		RNA-Seq	PRJNA1007633	SAMN37104711	ABDI LAB, KEMRI-WELLCOME TRUST RESEARCH PROGRAMME	SRX21446070	Illumina HiSeq 4000	PAIRED	Plasmodium falciparum	ILLUMINA	GSM7720508	1831999742	Blood			cell line	uncalculated	uncalculated		missing	missing			Blood	WP_20	WT					Asexual Plasmodium falciparum isolates			KE06
SRR25721860	negative		RNA-Seq	PRJNA1007633	SAMN37104719	ABDI LAB, KEMRI-WELLCOME TRUST RESEARCH PROGRAMME	SRX21446062	Illumina HiSeq 4000	PAIRED	Plasmodium falciparum	ILLUMINA	GSM7720500	1872711604	Blood			cell line	uncalculated	uncalculated		missing	missing			Blood	WP_8	WT					Asexual Plasmodium falciparum isolates			KE06
SRR25721956	negative		RNA-Seq	PRJNA1007633	SAMN37104815	ABDI LAB, KEMRI-WELLCOME TRUST RESEARCH PROGRAMME	SRX21445966	Illumina HiSeq 4000	PAIRED	Plasmodium falciparum	ILLUMINA	GSM7720404	1891860967	Blood			cell line	uncalculated	uncalculated		missing	missing			Blood	EV_4	WT					Asexual Plasmodium falciparum isolates			KE04
SRR25721841	negative		RNA-Seq	PRJNA1007633	SAMN37104700	ABDI LAB, KEMRI-WELLCOME TRUST RESEARCH PROGRAMME	SRX21446081	Illumina HiSeq 4000	PAIRED	Plasmodium falciparum	ILLUMINA	GSM7720519	2116565137	Blood			cell line	uncalculated	uncalculated		missing	missing			Blood	WP_44	WT					Asexual Plasmodium falciparum isolates			KE02
SRR25721930	negative		RNA-Seq	PRJNA1007633	SAMN37104761	ABDI LAB, KEMRI-WELLCOME TRUST RESEARCH PROGRAMME	SRX21445992	Illumina HiSeq 4000	PAIRED	Plasmodium falciparum	ILLUMINA	GSM7720458	2252911335	Blood			cell line	uncalculated	uncalculated		missing	missing			Blood	EV_20	WT					Asexual Plasmodium falciparum isolates			sKE01
SRR25721855	negative		RNA-Seq	PRJNA1007633	SAMN37104714	ABDI LAB, KEMRI-WELLCOME TRUST RESEARCH PROGRAMME	SRX21446067	Illumina HiSeq 4000	PAIRED	Plasmodium falciparum	ILLUMINA	GSM7720505	2528419264	Blood			cell line	uncalculated	uncalculated		missing	missing			Blood	WP_28	WT					Asexual Plasmodium falciparum isolates			KE06
ERR2234511	negative		RNA-Seq	PRJEB45640	SAMEA2027304	WELLCOME SANGER INSTITUTE	ERX2286813	Illumina HiSeq 2000	PAIRED	Plasmodium falciparum	ILLUMINA	SAMEA2027304	807189397			HB3	cell line	cell line
SRR25721915	negative		RNA-Seq	PRJNA1007633	SAMN37104746	ABDI LAB, KEMRI-WELLCOME TRUST RESEARCH PROGRAMME	SRX21446007	Illumina HiSeq 4000	PAIRED	Plasmodium falciparum	ILLUMINA	GSM7720473	3883393216	Blood			cell line	uncalculated	uncalculated		missing	missing			Blood	EV_8	WT					Asexual Plasmodium falciparum isolates			Dd2
ERR2234518	negative		RNA-Seq	PRJEB45640	SAMEA2025948	WELLCOME SANGER INSTITUTE	ERX2286820	Illumina HiSeq 2000	PAIRED	Plasmodium falciparum	ILLUMINA	SAMEA2025948	878319157			HB3	cell line	cell line
SRR25721953	negative		RNA-Seq	PRJNA1007633	SAMN37104812	ABDI LAB, KEMRI-WELLCOME TRUST RESEARCH PROGRAMME	SRX21445969	Illumina HiSeq 4000	PAIRED	Plasmodium falciparum	ILLUMINA	GSM7720407	4125027874	Blood			cell line	uncalculated	uncalculated		missing	missing			Blood	EV_16	WT					Asexual Plasmodium falciparum isolates			KE04
ERR2234512	negative		RNA-Seq	PRJEB45640	SAMEA2025947	WELLCOME SANGER INSTITUTE	ERX2286814	Illumina HiSeq 2000	PAIRED	Plasmodium falciparum	ILLUMINA	SAMEA2025947	885815806			HB3	cell line	cell line
SRR24319395	negative		RNA-Seq	PRJNA930408	SAMN33007370	UC RIVERSIDE	SRX20113912	Illumina NovaSeq 6000	PAIRED	Plasmodium falciparum 3D7	ILLUMINA	RNAseq_24hpi_control_rep1_SecondSeq	788483014			3D7	cell line	uncalculated	uncalculated		not applicable	2019-06																					24 hpi
ERR2234519	negative		RNA-Seq	PRJEB45640	SAMEA2027260	WELLCOME SANGER INSTITUTE	ERX2286821	Illumina HiSeq 2000	PAIRED	Plasmodium falciparum	ILLUMINA	SAMEA2027260	965799384			HB3	cell line	cell line
ERR2234525	negative		RNA-Seq	PRJEB45640	SAMEA2027304	WELLCOME SANGER INSTITUTE	ERX2286827	Illumina HiSeq 2000	PAIRED	Plasmodium falciparum	ILLUMINA	SAMEA2027304	1002375733			HB3	cell line	cell line
SRR25921807	positive	y	RNA-Seq	PRJNA1013216	SAMN37293931	NANYANG TECHNOLOGICAL UNIVERSITY	SRX21641832	Illumina NovaSeq 6000	PAIRED	Plasmodium falciparum	ILLUMINA	TACT_RNA_H0_030	1123210066			Clinical isolate 29	human blood	Cambodia	Asia		Cambodia: Steung Treng	18/6/2018	not applicable						Packed red blood cells
SRR8303005	negative		RNA-Seq	PRJNA473770	SAMN10584484	INSTITUT PASTEUR	SRX5117511	NextSeq 500	SINGLE	Plasmodium falciparum 3D7	ILLUMINA	P. falciparum dCas mRNA-seq	791258267			3D7	cell line	France	Europe		France:Paris	15/11/2018
ERR2234513	negative		RNA-Seq	PRJEB45640	SAMEA2027258	WELLCOME SANGER INSTITUTE	ERX2286815	Illumina HiSeq 2000	PAIRED	Plasmodium falciparum	ILLUMINA	SAMEA2027258	1003532223			HB3	cell line	cell line
ERR235092	negative		RNA-Seq	PRJEB45640	SAMEA2215166	WELLCOME SANGER INSTITUTE	ERX209597	Illumina HiSeq 2000	PAIRED	Plasmodium falciparum	ILLUMINA	SAMEA2215166	1051885513				cell line	cell line					IT4																				0
SRR25922421	negative	y	RNA-Seq	PRJNA1013216	SAMN37294015	NANYANG TECHNOLOGICAL UNIVERSITY	SRX21641859	Illumina NovaSeq 6000	PAIRED	Plasmodium falciparum	ILLUMINA	TACT_RNA_H0_114	1875314191			Clinical isolate 113	human blood	Cambodia	Asia		Cambodia: Steung Treng	13/5/2019	not applicable						Packed red blood cells
ERR2234508	negative		RNA-Seq	PRJEB45640	SAMEA2029045	WELLCOME SANGER INSTITUTE	ERX2286810	Illumina HiSeq 2000	PAIRED	Plasmodium falciparum	ILLUMINA	SAMEA2029045	1053534713			HB3	cell line	cell line
ERR2234510	negative		RNA-Seq	PRJEB45640	SAMEA2027257	WELLCOME SANGER INSTITUTE	ERX2286812	Illumina HiSeq 2000	PAIRED	Plasmodium falciparum	ILLUMINA	SAMEA2027257	1060390758			HB3	cell line	cell line
SRR25922172	negative		RNA-Seq	PRJNA1013216	SAMN37294175	NANYANG TECHNOLOGICAL UNIVERSITY	SRX21642108	Illumina NovaSeq 6000	PAIRED	Plasmodium falciparum	ILLUMINA	TACT_RNA_H0_274	2084518320			Clinical isolate 310	human blood	Viet Nam	Asia		Viet Nam: Binh Phuoc	17/12/2018	not applicable						Packed red blood cells
ERR2234532	negative		RNA-Seq	PRJEB45640	SAMEA2025948	WELLCOME SANGER INSTITUTE	ERX2286834	Illumina HiSeq 2000	PAIRED	Plasmodium falciparum	ILLUMINA	SAMEA2025948	1085068967			HB3	cell line	cell line
ERR2234526	negative		RNA-Seq	PRJEB45640	SAMEA2025947	WELLCOME SANGER INSTITUTE	ERX2286828	Illumina HiSeq 2000	PAIRED	Plasmodium falciparum	ILLUMINA	SAMEA2025947	1098101526			HB3	cell line	cell line
ERR2234515	negative		RNA-Seq	PRJEB45640	SAMEA1965713	WELLCOME SANGER INSTITUTE	ERX2286817	Illumina HiSeq 2000	PAIRED	Plasmodium falciparum	ILLUMINA	SAMEA1965713	1098607848			HB3	cell line	cell line
SRR25922003	positive	y	RNA-Seq	PRJNA1013216	SAMN37293947	NANYANG TECHNOLOGICAL UNIVERSITY	SRX21641636	Illumina NovaSeq 6000	PAIRED	Plasmodium falciparum	ILLUMINA	TACT_RNA_H0_046	2117334035			Clinical isolate 45	human blood	Cambodia	Asia		Cambodia: Steung Treng	18/7/2018	not applicable						Packed red blood cells
ERR2234517	negative		RNA-Seq	PRJEB45640	SAMEA1971846	WELLCOME SANGER INSTITUTE	ERX2286819	Illumina HiSeq 2000	PAIRED	Plasmodium falciparum	ILLUMINA	SAMEA1971846	1116301807			HB3	cell line	cell line
SRR25922369	negative		RNA-Seq	PRJNA1013216	SAMN37293898	NANYANG TECHNOLOGICAL UNIVERSITY	SRX21641911	Illumina NovaSeq 6000	PAIRED	Plasmodium falciparum 3D7	ILLUMINA	S_3D7_TP_22	2117883323			3D7,not applicable	cell line	uncalculated	uncalculated		not applicable	not applicable							Packed red blood cells
ERR2234514	negative		RNA-Seq	PRJEB45640	SAMEA2027305	WELLCOME SANGER INSTITUTE	ERX2286816	Illumina HiSeq 2000	PAIRED	Plasmodium falciparum	ILLUMINA	SAMEA2027305	1155531280			HB3	cell line	cell line
ERR2234516	negative		RNA-Seq	PRJEB45640	SAMEA2027259	WELLCOME SANGER INSTITUTE	ERX2286818	Illumina HiSeq 2000	PAIRED	Plasmodium falciparum	ILLUMINA	SAMEA2027259	1162697469			HB3	cell line	cell line
ERR2234521	negative		RNA-Seq	PRJEB45640	SAMEA2025949	WELLCOME SANGER INSTITUTE	ERX2286823	Illumina HiSeq 2000	PAIRED	Plasmodium falciparum	ILLUMINA	SAMEA2025949	1171586558			HB3	cell line	cell line
ERR2234533	negative		RNA-Seq	PRJEB45640	SAMEA2027260	WELLCOME SANGER INSTITUTE	ERX2286835	Illumina HiSeq 2000	PAIRED	Plasmodium falciparum	ILLUMINA	SAMEA2027260	1193456691			HB3	cell line	cell line
SRR25922100	negative		RNA-Seq	PRJNA1013216	SAMN37294194	NANYANG TECHNOLOGICAL UNIVERSITY	SRX21641539	Illumina NovaSeq 6000	PAIRED	Plasmodium falciparum	ILLUMINA	TACT_RNA_H0_293	2131960108			Clinical isolate 274	human blood	Viet Nam	Asia		Viet Nam: Binh Phuoc	3/6/2019	not applicable						Packed red blood cells
SRR23304628	negative		RNA-Seq	PRJNA930408	SAMN33007379	UC RIVERSIDE	SRX19247423	Illumina NovaSeq 6000	PAIRED	Plasmodium falciparum 3D7	ILLUMINA	RNAseq_72hpi_drugged_rep1	802006892			3D7	cell line	uncalculated	uncalculated		not applicable	2020-02																					72 hpi
ERR2234520	negative		RNA-Seq	PRJEB45640	SAMEA2027306	WELLCOME SANGER INSTITUTE	ERX2286822	Illumina HiSeq 2000	PAIRED	Plasmodium falciparum	ILLUMINA	SAMEA2027306	1221464416			HB3	cell line	cell line
SRR25922240	negative		RNA-Seq	PRJNA1013216	SAMN37294497	NANYANG TECHNOLOGICAL UNIVERSITY	SRX21642040	Illumina NovaSeq 6000	PAIRED	Plasmodium falciparum	ILLUMINA	TACT_RNA_H6_296	2156565075			Clinical isolate 596	human blood	Viet Nam	Asia		Viet Nam: Binh Phuoc	18/6/2019	not applicable						Packed red blood cells
ERR2234509	negative		RNA-Seq	PRJEB45640	SAMEA2025946	WELLCOME SANGER INSTITUTE	ERX2286811	Illumina HiSeq 2000	PAIRED	Plasmodium falciparum	ILLUMINA	SAMEA2025946	1233782399			HB3	cell line	cell line
ERR2234527	negative		RNA-Seq	PRJEB45640	SAMEA2027258	WELLCOME SANGER INSTITUTE	ERX2286829	Illumina HiSeq 2000	PAIRED	Plasmodium falciparum	ILLUMINA	SAMEA2027258	1251856910			HB3	cell line	cell line
ERR235095	negative		RNA-Seq	PRJEB45640	SAMEA2215155	WELLCOME SANGER INSTITUTE	ERX209600	Illumina HiSeq 2000	PAIRED	Plasmodium falciparum	ILLUMINA	SAMEA2215155	1254285698				cell line	cell line					IT4																				48
ERR2234522	negative		RNA-Seq	PRJEB45640	SAMEA2029045	WELLCOME SANGER INSTITUTE	ERX2286824	Illumina HiSeq 2000	PAIRED	Plasmodium falciparum	ILLUMINA	SAMEA2029045	1312189408			HB3	cell line	cell line
ERR235093	negative		RNA-Seq	PRJEB45640	SAMEA2215164	WELLCOME SANGER INSTITUTE	ERX209598	Illumina HiSeq 2000	PAIRED	Plasmodium falciparum	ILLUMINA	SAMEA2215164	1325273945				cell line	cell line					IT4																				16
ERR2234524	negative		RNA-Seq	PRJEB45640	SAMEA2027257	WELLCOME SANGER INSTITUTE	ERX2286826	Illumina HiSeq 2000	PAIRED	Plasmodium falciparum	ILLUMINA	SAMEA2027257	1330988858			HB3	cell line	cell line
SRR25922241	negative		RNA-Seq	PRJNA1013216	SAMN37293878	NANYANG TECHNOLOGICAL UNIVERSITY	SRX21642039	Illumina NovaSeq 6000	PAIRED	Plasmodium falciparum 3D7	ILLUMINA	S_3D7_TP_1	2195545732			not applicable,3D7	cell line	uncalculated	uncalculated		not applicable	not applicable							Packed red blood cells
ERR2234529	negative		RNA-Seq	PRJEB45640	SAMEA1965713	WELLCOME SANGER INSTITUTE	ERX2286831	Illumina HiSeq 2000	PAIRED	Plasmodium falciparum	ILLUMINA	SAMEA1965713	1351022291			HB3	cell line	cell line
ERR235090	negative		RNA-Seq	PRJEB45640	SAMEA2215156	WELLCOME SANGER INSTITUTE	ERX209595	Illumina HiSeq 2000	PAIRED	Plasmodium falciparum	ILLUMINA	SAMEA2215156	1364549973				cell line	cell line					IT4																				32
ERR235099	negative		RNA-Seq	PRJEB45640	SAMEA2215160	WELLCOME SANGER INSTITUTE	ERX209604	Illumina HiSeq 2000	PAIRED	Plasmodium falciparum	ILLUMINA	SAMEA2215160	1398916883				cell line	cell line					IT4																				8
ERR2234531	negative		RNA-Seq	PRJEB45640	SAMEA1971846	WELLCOME SANGER INSTITUTE	ERX2286833	Illumina HiSeq 2000	PAIRED	Plasmodium falciparum	ILLUMINA	SAMEA1971846	1404490330			HB3	cell line	cell line
ERR2234530	negative		RNA-Seq	PRJEB45640	SAMEA2027259	WELLCOME SANGER INSTITUTE	ERX2286832	Illumina HiSeq 2000	PAIRED	Plasmodium falciparum	ILLUMINA	SAMEA2027259	1441879430			HB3	cell line	cell line
ERR2234528	negative		RNA-Seq	PRJEB45640	SAMEA2027305	WELLCOME SANGER INSTITUTE	ERX2286830	Illumina HiSeq 2000	PAIRED	Plasmodium falciparum	ILLUMINA	SAMEA2027305	1447908874			HB3	cell line	cell line
SRR25922174	negative		RNA-Seq	PRJNA1013216	SAMN37293901	NANYANG TECHNOLOGICAL UNIVERSITY	SRX21642106	Illumina NovaSeq 6000	PAIRED	Plasmodium falciparum 3D7	ILLUMINA	S_3D7_TP_25	2219340441			3D7,not applicable	cell line	uncalculated	uncalculated		not applicable	not applicable							Packed red blood cells
ERR2234535	negative		RNA-Seq	PRJEB45640	SAMEA2025949	WELLCOME SANGER INSTITUTE	ERX2286837	Illumina HiSeq 2000	PAIRED	Plasmodium falciparum	ILLUMINA	SAMEA2025949	1459187963			HB3	cell line	cell line
ERR235088	negative		RNA-Seq	PRJEB45640	SAMEA2215154	WELLCOME SANGER INSTITUTE	ERX209593	Illumina HiSeq 2000	PAIRED	Plasmodium falciparum	ILLUMINA	SAMEA2215154	1467156024				cell line	cell line					IT4																				0
SRR25922067	negative	y	RNA-Seq	PRJNA1013216	SAMN37294266	NANYANG TECHNOLOGICAL UNIVERSITY	SRX21641572	Illumina NovaSeq 6000	PAIRED	Plasmodium falciparum	ILLUMINA	TACT_RNA_H6_055	2228880184			Clinical isolate 365	human blood	Cambodia	Asia		Cambodia: Steung Treng	19/9/2018	not applicable						Packed red blood cells
ERR235094	negative		RNA-Seq	PRJEB45640	SAMEA2215158	WELLCOME SANGER INSTITUTE	ERX209599	Illumina HiSeq 2000	PAIRED	Plasmodium falciparum	ILLUMINA	SAMEA2215158	1476438310				cell line	cell line					IT4																				32
SRR23304629	negative		RNA-Seq	PRJNA930408	SAMN33007378	UC RIVERSIDE	SRX19247422	Illumina NovaSeq 6000	PAIRED	Plasmodium falciparum 3D7	ILLUMINA	RNAseq_72hpi_control_rep1	813267231			3D7	cell line	uncalculated	uncalculated		not applicable	2020-02																					72 hpi
SRR19906013	negative		RNA-Seq	PRJNA854331	SAMN29409925	INSTITUT PASTEUR	SRX15948788	NextSeq 500	PAIRED	Plasmodium falciparum 3D7	ILLUMINA	SMC3_24hpi	813792238			3D7	cell line	France	Europe		France:Paris	2022-01		24hpi
SRR25921859	negative		RNA-Seq	PRJNA1013216	SAMN37294257	NANYANG TECHNOLOGICAL UNIVERSITY	SRX21641780	Illumina NovaSeq 6000	PAIRED	Plasmodium falciparum	ILLUMINA	TACT_RNA_H6_046	2236495788			Clinical isolate 356	human blood	Cambodia	Asia		Cambodia: Steung Treng	19/7/2018	not applicable						Packed red blood cells
SRR25922121	negative		RNA-Seq	PRJNA1013216	SAMN37293983	NANYANG TECHNOLOGICAL UNIVERSITY	SRX21641518	Illumina NovaSeq 6000	PAIRED	Plasmodium falciparum	ILLUMINA	TACT_RNA_H0_082	2245728774			Clinical isolate 81	human blood	Cambodia	Asia		Cambodia: Steung Treng	18/11/2018	not applicable						Packed red blood cells
SRR25922114	negative		RNA-Seq	PRJNA1013216	SAMN37293977	NANYANG TECHNOLOGICAL UNIVERSITY	SRX21641525	Illumina NovaSeq 6000	PAIRED	Plasmodium falciparum	ILLUMINA	TACT_RNA_H0_076	2246092098			Clinical isolate 75	human blood	Cambodia	Asia		Cambodia: Steung Treng	5/11/2018	not applicable						Packed red blood cells
ERR235091	negative		RNA-Seq	PRJEB45640	SAMEA2215161	WELLCOME SANGER INSTITUTE	ERX209596	Illumina HiSeq 2000	PAIRED	Plasmodium falciparum	ILLUMINA	SAMEA2215161	1489444836				cell line	cell line					IT4																				48
ERR2234534	negative		RNA-Seq	PRJEB45640	SAMEA2027306	WELLCOME SANGER INSTITUTE	ERX2286836	Illumina HiSeq 2000	PAIRED	Plasmodium falciparum	ILLUMINA	SAMEA2027306	1527531745			HB3	cell line	cell line
ERR2234523	negative		RNA-Seq	PRJEB45640	SAMEA2025946	WELLCOME SANGER INSTITUTE	ERX2286825	Illumina HiSeq 2000	PAIRED	Plasmodium falciparum	ILLUMINA	SAMEA2025946	1529707991			HB3	cell line	cell line
ERR235097	negative		RNA-Seq	PRJEB45640	SAMEA2215167	WELLCOME SANGER INSTITUTE	ERX209602	Illumina HiSeq 2000	PAIRED	Plasmodium falciparum	ILLUMINA	SAMEA2215167	1593161467				cell line	cell line					IT4																				24
SRR25921847	negative		RNA-Seq	PRJNA1013216	SAMN37294262	NANYANG TECHNOLOGICAL UNIVERSITY	SRX21641792	Illumina NovaSeq 6000	PAIRED	Plasmodium falciparum	ILLUMINA	TACT_RNA_H6_051	2263472957			Clinical isolate 361	human blood	Cambodia	Asia		Cambodia: Steung Treng	4/9/2018	not applicable						Packed red blood cells
ERR235089	negative		RNA-Seq	PRJEB45640	SAMEA2215157	WELLCOME SANGER INSTITUTE	ERX209594	Illumina HiSeq 2000	PAIRED	Plasmodium falciparum	ILLUMINA	SAMEA2215157	1610296059				cell line	cell line					IT4																				16
ERR235101	negative		RNA-Seq	PRJEB45640	SAMEA2215159	WELLCOME SANGER INSTITUTE	ERX209606	Illumina HiSeq 2000	PAIRED	Plasmodium falciparum	ILLUMINA	IT4EXO40_cDNA-sc-2012-09-21T11:20:49Z-1483610	1690392065				cell line	cell line					IT4
SRR19906004	negative		RNA-Seq	PRJNA854331	SAMN29409927	INSTITUT PASTEUR	SRX15948797	NextSeq 500	PAIRED	Plasmodium falciparum 3D7	ILLUMINA	control_12hpi	819490659			3D7	cell line	France	Europe		France:Paris	2021-10		12hpi
ERR235100	negative		RNA-Seq	PRJEB45640	SAMEA2215163	WELLCOME SANGER INSTITUTE	ERX209605	Illumina HiSeq 2000	PAIRED	Plasmodium falciparum	ILLUMINA	IT4EXO24_cDNA-sc-2012-09-21T11:20:48Z-1483609	1693879792				cell line	cell line					IT4
ERR235098	negative		RNA-Seq	PRJEB45640	SAMEA2215165	WELLCOME SANGER INSTITUTE	ERX209603	Illumina HiSeq 2000	PAIRED	Plasmodium falciparum	ILLUMINA	SAMEA2215165	1795560938				cell line	cell line					IT4																				40
ERR235096	negative		RNA-Seq	PRJEB45640	SAMEA2215162	WELLCOME SANGER INSTITUTE	ERX209601	Illumina HiSeq 2000	PAIRED	Plasmodium falciparum	ILLUMINA	SAMEA2215162	1847874619				cell line	cell line					IT4																				8
SRR25922069	negative		RNA-Seq	PRJNA1013216	SAMN37294264	NANYANG TECHNOLOGICAL UNIVERSITY	SRX21641570	Illumina NovaSeq 6000	PAIRED	Plasmodium falciparum	ILLUMINA	TACT_RNA_H6_053	2266084240			Clinical isolate 363	human blood	Cambodia	Asia		Cambodia: Steung Treng	17/9/2018	not applicable						Packed red blood cells
SRR25921933	negative		RNA-Seq	PRJNA1013216	SAMN37294100	NANYANG TECHNOLOGICAL UNIVERSITY	SRX21641706	Illumina NovaSeq 6000	PAIRED	Plasmodium falciparum	ILLUMINA	TACT_RNA_H0_199	2293152663			Clinical isolate 193	human blood	Cambodia	Asia		Cambodia: Kravanh\, Pursat	18/6/2019	not applicable						Packed red blood cells
SRR25921852	negative	y	RNA-Seq	PRJNA1013216	SAMN37293910	NANYANG TECHNOLOGICAL UNIVERSITY	SRX21641787	Illumina NovaSeq 6000	PAIRED	Plasmodium falciparum	ILLUMINA	TACT_RNA_H0_009	2299356854			Clinical isolate 9	human blood	Cambodia	Asia		Cambodia: Steung Treng	3/5/2018	not applicable						Packed red blood cells
SRR25922246	negative		RNA-Seq	PRJNA1013216	SAMN37293935	NANYANG TECHNOLOGICAL UNIVERSITY	SRX21642034	Illumina NovaSeq 6000	PAIRED	Plasmodium falciparum	ILLUMINA	TACT_RNA_H0_034	2303021837			Clinical isolate 33	human blood	Cambodia	Asia		Cambodia: Steung Treng	22/6/2018	not applicable						Packed red blood cells
SRR25921946	positive		RNA-Seq	PRJNA1013216	SAMN37294029	NANYANG TECHNOLOGICAL UNIVERSITY	SRX21641693	Illumina NovaSeq 6000	PAIRED	Plasmodium falciparum	ILLUMINA	TACT_RNA_H0_128	2373084734			Clinical isolate 127	human blood	Cambodia	Asia		Cambodia: Steung Treng	21/7/2019	not applicable						Packed red blood cells
SRR25921881	negative		RNA-Seq	PRJNA1013216	SAMN37294206	NANYANG TECHNOLOGICAL UNIVERSITY	SRX21641758	Illumina NovaSeq 6000	PAIRED	Plasmodium falciparum	ILLUMINA	TACT_RNA_H0_305	2380900748			Clinical isolate 286	human blood	Viet Nam	Asia		Viet Nam: Khanh Hoa	4/3/2019	not applicable						Packed red blood cells
SRR25922024	negative		RNA-Seq	PRJNA1013216	SAMN37293929	NANYANG TECHNOLOGICAL UNIVERSITY	SRX21641615	Illumina NovaSeq 6000	PAIRED	Plasmodium falciparum	ILLUMINA	TACT_RNA_H0_028	2383469498			Clinical isolate 27	human blood	Cambodia	Asia		Cambodia: Steung Treng	13/6/2018	not applicable						Packed red blood cells
SRR25921984	negative		RNA-Seq	PRJNA1013216	SAMN37293964	NANYANG TECHNOLOGICAL UNIVERSITY	SRX21641655	Illumina NovaSeq 6000	PAIRED	Plasmodium falciparum	ILLUMINA	TACT_RNA_H0_063	2390714810			Clinical isolate 62	human blood	Cambodia	Asia		Cambodia: Steung Treng	28/9/2018	not applicable						Packed red blood cells
SRR25922377	negative		RNA-Seq	PRJNA1013216	SAMN37294113	NANYANG TECHNOLOGICAL UNIVERSITY	SRX21641903	Illumina NovaSeq 6000	PAIRED	Plasmodium falciparum	ILLUMINA	TACT_RNA_H0_212	2391559671			Clinical isolate 202	human blood	Cambodia	Asia		Cambodia: Kravanh\, Pursat	5/7/2019	not applicable						Packed red blood cells
SRR25921850	negative		RNA-Seq	PRJNA1013216	SAMN37294210	NANYANG TECHNOLOGICAL UNIVERSITY	SRX21641789	Illumina NovaSeq 6000	PAIRED	Plasmodium falciparum	ILLUMINA	TACT_RNA_H0_309	2394421641			Clinical isolate 290	human blood	Viet Nam	Asia		Viet Nam: Khanh Hoa	10/7/2019	not applicable						Packed red blood cells
SRR25922133	positive		RNA-Seq	PRJNA1013216	SAMN37293971	NANYANG TECHNOLOGICAL UNIVERSITY	SRX21641506	Illumina NovaSeq 6000	PAIRED	Plasmodium falciparum	ILLUMINA	TACT_RNA_H0_070	2394935130			Clinical isolate 69	human blood	Cambodia	Asia		Cambodia: Steung Treng	16/10/2018	not applicable						Packed red blood cells
SRR19905999	negative		RNA-Seq	PRJNA854331	SAMN29409928	INSTITUT PASTEUR	SRX15948802	NextSeq 500	PAIRED	Plasmodium falciparum 3D7	ILLUMINA	control_24hpi	831605610			3D7	cell line	France	Europe		France:Paris	2021-10		24hpi
SRR25922360	negative		RNA-Seq	PRJNA1013216	SAMN37293897	NANYANG TECHNOLOGICAL UNIVERSITY	SRX21641920	Illumina NovaSeq 6000	PAIRED	Plasmodium falciparum 3D7	ILLUMINA	S_3D7_TP_21	2397111202			not applicable,3D7	cell line	uncalculated	uncalculated		not applicable	not applicable							Packed red blood cells
SRR25921830	negative	y	RNA-Seq	PRJNA1013216	SAMN37294396	NANYANG TECHNOLOGICAL UNIVERSITY	SRX21641809	Illumina NovaSeq 6000	PAIRED	Plasmodium falciparum	ILLUMINA	TACT_RNA_H6_185	2397208495			Clinical isolate 495	human blood	Cambodia	Asia		Cambodia: Kravanh\, Pursat	20/4/2019	not applicable						Packed red blood cells
SRR8305752	negative		RIP-Seq	PRJNA473770	SAMN09281312	INSTITUT PASTEUR	SRX5120235	NextSeq 500	SINGLE	Plasmodium falciparum 3D7	ILLUMINA	Plasmodium falciparum dCas m6A-seq	832976820			3D7	cell line	France	Europe		France:Paris	2018
SRR25921926	negative		RNA-Seq	PRJNA1013216	SAMN37294106	NANYANG TECHNOLOGICAL UNIVERSITY	SRX21641713	Illumina NovaSeq 6000	PAIRED	Plasmodium falciparum	ILLUMINA	TACT_RNA_H0_205	2421851422			Clinical isolate 299	human blood	Cambodia	Asia		Cambodia: Kravanh\, Pursat	27/6/2019	not applicable						Packed red blood cells
SRR25922075	negative		RNA-Seq	PRJNA1013216	SAMN37294240	NANYANG TECHNOLOGICAL UNIVERSITY	SRX21641564	Illumina NovaSeq 6000	PAIRED	Plasmodium falciparum	ILLUMINA	TACT_RNA_H6_029	2429424656			Clinical isolate 339	human blood	Cambodia	Asia		Cambodia: Steung Treng	14/6/2018	not applicable						Packed red blood cells
SRR25922208	negative		RNA-Seq	PRJNA1013216	SAMN37294083	NANYANG TECHNOLOGICAL UNIVERSITY	SRX21642072	Illumina NovaSeq 6000	PAIRED	Plasmodium falciparum	ILLUMINA	TACT_RNA_H0_182	2432194776			Clinical isolate 179	human blood	Cambodia	Asia		Cambodia: Steung Treng	7/12/2019	not applicable						Packed red blood cells
SRR25922064	negative		RNA-Seq	PRJNA1013216	SAMN37293911	NANYANG TECHNOLOGICAL UNIVERSITY	SRX21641575	Illumina NovaSeq 6000	PAIRED	Plasmodium falciparum	ILLUMINA	TACT_RNA_H0_010	2449445935			Clinical isolate 10	human blood	Cambodia	Asia		Cambodia: Steung Treng	4/5/2018	not applicable						Packed red blood cells
SRR25922410	negative		RNA-Seq	PRJNA1013216	SAMN37294044	NANYANG TECHNOLOGICAL UNIVERSITY	SRX21641870	Illumina NovaSeq 6000	PAIRED	Plasmodium falciparum	ILLUMINA	TACT_RNA_H0_143	2465180222			Clinical isolate 142	human blood	Cambodia	Asia		Cambodia: Steung Treng	20/8/2019	not applicable						Packed red blood cells
SRR25921901	negative		RNA-Seq	PRJNA1013216	SAMN37294190	NANYANG TECHNOLOGICAL UNIVERSITY	SRX21641738	Illumina NovaSeq 6000	PAIRED	Plasmodium falciparum	ILLUMINA	TACT_RNA_H0_289	2470644961			Clinical isolate 270	human blood	Viet Nam	Asia		Viet Nam: Binh Phuoc	15/4/2019	not applicable						Packed red blood cells
SRR25921938	positive		RNA-Seq	PRJNA1013216	SAMN37294077	NANYANG TECHNOLOGICAL UNIVERSITY	SRX21641701	Illumina NovaSeq 6000	PAIRED	Plasmodium falciparum	ILLUMINA	TACT_RNA_H0_176	2478014512			Clinical isolate 173	human blood	Cambodia	Asia		Cambodia: Steung Treng	8/11/2019	not applicable						Packed red blood cells
SRR25921943	negative		RNA-Seq	PRJNA1013216	SAMN37294031	NANYANG TECHNOLOGICAL UNIVERSITY	SRX21641696	Illumina NovaSeq 6000	PAIRED	Plasmodium falciparum	ILLUMINA	TACT_RNA_H0_130	2480432891			Clinical isolate 129	human blood	Cambodia	Asia		Cambodia: Steung Treng	2/8/2019	not applicable						Packed red blood cells
SRR8305743	negative		RIP-Seq	PRJNA473770	SAMN09281312	INSTITUT PASTEUR	SRX5120244	NextSeq 500	SINGLE	Plasmodium falciparum 3D7	ILLUMINA	Plasmodium falciparum dCas m6A-seq	837094345			3D7	cell line	France	Europe		France:Paris	2018
SRR25921888	negative		RNA-Seq	PRJNA1013216	SAMN37294198	NANYANG TECHNOLOGICAL UNIVERSITY	SRX21641751	Illumina NovaSeq 6000	PAIRED	Plasmodium falciparum	ILLUMINA	TACT_RNA_H0_297	2482500268			Clinical isolate 278	human blood	Viet Nam	Asia		Viet Nam: Binh Phuoc	8/11/2019	not applicable						Packed red blood cells
SRR25922156	positive		RNA-Seq	PRJNA1013216	SAMN37293917	NANYANG TECHNOLOGICAL UNIVERSITY	SRX21642124	Illumina NovaSeq 6000	PAIRED	Plasmodium falciparum	ILLUMINA	TACT_RNA_H0_016	2487519427			Clinical isolate 16	human blood	Cambodia	Asia		Cambodia: Steung Treng	19/5/2018	not applicable						Packed red blood cells
SRR25922235	negative		RNA-Seq	PRJNA1013216	SAMN37294501	NANYANG TECHNOLOGICAL UNIVERSITY	SRX21642045	Illumina NovaSeq 6000	PAIRED	Plasmodium falciparum	ILLUMINA	TACT_RNA_H6_300	2496573390			Clinical isolate 600	human blood	Viet Nam	Asia		Viet Nam: Khanh Hoa	21/8/2018	not applicable						Packed red blood cells
SRR25922236	positive		RNA-Seq	PRJNA1013216	SAMN37293934	NANYANG TECHNOLOGICAL UNIVERSITY	SRX21642044	Illumina NovaSeq 6000	PAIRED	Plasmodium falciparum	ILLUMINA	TACT_RNA_H0_033	2507348823			Clinical isolate 32	human blood	Cambodia	Asia		Cambodia: Steung Treng	21/6/2018	not applicable						Packed red blood cells
SRR25922216	negative		RNA-Seq	PRJNA1013216	SAMN37294055	NANYANG TECHNOLOGICAL UNIVERSITY	SRX21642064	Illumina NovaSeq 6000	PAIRED	Plasmodium falciparum	ILLUMINA	TACT_RNA_H0_154	2514522590			Clinical isolate 151	human blood	Cambodia	Asia		Cambodia: Steung Treng	15/9/2019	not applicable						Packed red blood cells
SRR25922278	negative		RNA-Seq	PRJNA1013216	SAMN37294422	NANYANG TECHNOLOGICAL UNIVERSITY	SRX21642002	Illumina NovaSeq 6000	PAIRED	Plasmodium falciparum	ILLUMINA	TACT_RNA_H6_211	2520211305			Clinical isolate 521	human blood	Cambodia	Asia		Cambodia: Kravanh\, Pursat	3/7/2019	not applicable						Packed red blood cells
SRR25922107	negative		RNA-Seq	PRJNA1013216	SAMN37293884	NANYANG TECHNOLOGICAL UNIVERSITY	SRX21641532	Illumina NovaSeq 6000	PAIRED	Plasmodium falciparum 3D7	ILLUMINA	S_3D7_TP_7	2551545185			not applicable,3D7	cell line	uncalculated	uncalculated		not applicable	not applicable							Packed red blood cells
SRR25922422	negative		RNA-Seq	PRJNA1013216	SAMN37294033	NANYANG TECHNOLOGICAL UNIVERSITY	SRX21641858	Illumina NovaSeq 6000	PAIRED	Plasmodium falciparum	ILLUMINA	TACT_RNA_H0_132	2557859490			Clinical isolate 131	human blood	Cambodia	Asia		Cambodia: Steung Treng	6/8/2019	not applicable						Packed red blood cells
SRR8294986	negative		RNA-Seq	PRJNA498234	SAMN10274237	INSTITUT PASTEUR	SRX5109553	NextSeq 500	PAIRED	Plasmodium falciparum 3D7	ILLUMINA	CRISPRi RNAseq B3	845420328			3D7,B3	cell line	France	Europe		France: Paris	2018-04
SRR25921860	positive		RNA-Seq	PRJNA1013216	SAMN37294254	NANYANG TECHNOLOGICAL UNIVERSITY	SRX21641779	Illumina NovaSeq 6000	PAIRED	Plasmodium falciparum	ILLUMINA	TACT_RNA_H6_043	2564393648			Clinical isolate 353	human blood	Cambodia	Asia		Cambodia: Steung Treng	17/7/2018	not applicable						Packed red blood cells
SRR25922398	negative		RNA-Seq	PRJNA1013216	SAMN37294053	NANYANG TECHNOLOGICAL UNIVERSITY	SRX21641882	Illumina NovaSeq 6000	PAIRED	Plasmodium falciparum	ILLUMINA	TACT_RNA_H0_152	2569342725			Clinical isolate 150	human blood	Cambodia	Asia		Cambodia: Steung Treng	3/9/2019	not applicable						Packed red blood cells
SRR25921960	negative		RNA-Seq	PRJNA1013216	SAMN37293997	NANYANG TECHNOLOGICAL UNIVERSITY	SRX21641679	Illumina NovaSeq 6000	PAIRED	Plasmodium falciparum	ILLUMINA	TACT_RNA_H0_096	2570127171			Clinical isolate 95	human blood	Cambodia	Asia		Cambodia: Steung Treng	22/12/2018	not applicable						Packed red blood cells
SRR25921953	positive		RNA-Seq	PRJNA1013216	SAMN37294022	NANYANG TECHNOLOGICAL UNIVERSITY	SRX21641686	Illumina NovaSeq 6000	PAIRED	Plasmodium falciparum	ILLUMINA	TACT_RNA_H0_121	2577012358			Clinical isolate 120	human blood	Cambodia	Asia		Cambodia: Steung Treng	19/6/2019	not applicable						Packed red blood cells
SRR25921918	positive		RNA-Seq	PRJNA1013216	SAMN37294111	NANYANG TECHNOLOGICAL UNIVERSITY	SRX21641721	Illumina NovaSeq 6000	PAIRED	Plasmodium falciparum	ILLUMINA	TACT_RNA_H0_210	2584060839			Clinical isolate 301	human blood	Cambodia	Asia		Cambodia: Kravanh\, Pursat	1/7/2019	not applicable						Packed red blood cells
SRR25922217	negative		RNA-Seq	PRJNA1013216	SAMN37294073	NANYANG TECHNOLOGICAL UNIVERSITY	SRX21642063	Illumina NovaSeq 6000	PAIRED	Plasmodium falciparum	ILLUMINA	TACT_RNA_H0_172	2600436519			Clinical isolate 169	human blood	Cambodia	Asia		Cambodia: Steung Treng	1/11/2019	not applicable						Packed red blood cells
SRR25922248	negative		RNA-Seq	PRJNA1013216	SAMN37294509	NANYANG TECHNOLOGICAL UNIVERSITY	SRX21642032	Illumina NovaSeq 6000	PAIRED	Plasmodium falciparum	ILLUMINA	TACT_RNA_H6_308	2604143666			Clinical isolate 608	human blood	Viet Nam	Asia		Viet Nam: Khanh Hoa	31/5/2019	not applicable						Packed red blood cells
SRR25921990	positive		RNA-Seq	PRJNA1013216	SAMN37293959	NANYANG TECHNOLOGICAL UNIVERSITY	SRX21641649	Illumina NovaSeq 6000	PAIRED	Plasmodium falciparum	ILLUMINA	TACT_RNA_H0_058	2604252916			Clinical isolate 57	human blood	Cambodia	Asia		Cambodia: Steung Treng	22/9/2018	not applicable						Packed red blood cells
SRR25922388	negative		RNA-Seq	PRJNA1013216	SAMN37294121	NANYANG TECHNOLOGICAL UNIVERSITY	SRX21641892	Illumina NovaSeq 6000	PAIRED	Plasmodium falciparum	ILLUMINA	TACT_RNA_H0_220	2608602150			Clinical isolate 208	human blood	Cambodia	Asia		Cambodia: Kravanh\, Pursat	19/7/2019	not applicable						Packed red blood cells
SRR25921955	negative		RNA-Seq	PRJNA1013216	SAMN37293886	NANYANG TECHNOLOGICAL UNIVERSITY	SRX21641684	Illumina NovaSeq 6000	PAIRED	Plasmodium falciparum 3D7	ILLUMINA	S_3D7_TP_10	2612549394			not applicable,3D7	cell line	uncalculated	uncalculated		not applicable	not applicable							Packed red blood cells
SRR25921865	negative		RNA-Seq	PRJNA1013216	SAMN37294243	NANYANG TECHNOLOGICAL UNIVERSITY	SRX21641774	Illumina NovaSeq 6000	PAIRED	Plasmodium falciparum	ILLUMINA	TACT_RNA_H6_032	2613955854			Clinical isolate 342	human blood	Cambodia	Asia		Cambodia: Steung Treng	21/6/2018	not applicable						Packed red blood cells
SRR25922284	negative		RNA-Seq	PRJNA1013216	SAMN37294416	NANYANG TECHNOLOGICAL UNIVERSITY	SRX21641996	Illumina NovaSeq 6000	PAIRED	Plasmodium falciparum	ILLUMINA	TACT_RNA_H6_205	2614426085			Clinical isolate 515	human blood	Cambodia	Asia		Cambodia: Kravanh\, Pursat	27/6/2019	not applicable						Packed red blood cells
SRR25922382	negative		RNA-Seq	PRJNA1013216	SAMN37294129	NANYANG TECHNOLOGICAL UNIVERSITY	SRX21641898	Illumina NovaSeq 6000	PAIRED	Plasmodium falciparum	ILLUMINA	TACT_RNA_H0_228	2619813865			Clinical isolate 215	human blood	Cambodia	Asia		Cambodia: Kravanh\, Pursat	2/8/2019	not applicable						Packed red blood cells
SRR8305740	negative		RIP-Seq	PRJNA473770	SAMN09281312	INSTITUT PASTEUR	SRX5120246	NextSeq 500	SINGLE	Plasmodium falciparum 3D7	ILLUMINA	Plasmodium falciparum dCas m6A-seq	854185214			3D7	cell line	France	Europe		France:Paris	2018
SRR25922365	negative	y	RNA-Seq	PRJNA1013216	SAMN37294144	NANYANG TECHNOLOGICAL UNIVERSITY	SRX21641915	Illumina NovaSeq 6000	PAIRED	Plasmodium falciparum	ILLUMINA	TACT_RNA_H0_243	2621850968			Clinical isolate 227	human blood	Cambodia	Asia		Cambodia: Kravanh\, Pursat	9/10/2019	not applicable						Packed red blood cells
SRR25922178	negative		RNA-Seq	PRJNA1013216	SAMN37293899	NANYANG TECHNOLOGICAL UNIVERSITY	SRX21642102	Illumina NovaSeq 6000	PAIRED	Plasmodium falciparum 3D7	ILLUMINA	S_3D7_TP_23	2623924792			3D7,not applicable	cell line	uncalculated	uncalculated		not applicable	not applicable							Packed red blood cells
SRR24319385	negative		RNA-Seq	PRJNA930408	SAMN33007383	UC RIVERSIDE	SRX20113922	Illumina NovaSeq 6000	PAIRED	Plasmodium falciparum 3D7	ILLUMINA	RNAseq_24hpi_drugged_rep2	856932238			3D7	cell line	uncalculated	uncalculated		not applicable	2020-02																					24 hpi
SRR25922378	negative		RNA-Seq	PRJNA1013216	SAMN37294112	NANYANG TECHNOLOGICAL UNIVERSITY	SRX21641902	Illumina NovaSeq 6000	PAIRED	Plasmodium falciparum	ILLUMINA	TACT_RNA_H0_211	2628381255			Clinical isolate 201	human blood	Cambodia	Asia		Cambodia: Kravanh\, Pursat	3/7/2019	not applicable						Packed red blood cells
SRR25922229	negative		RNA-Seq	PRJNA1013216	SAMN37294061	NANYANG TECHNOLOGICAL UNIVERSITY	SRX21642051	Illumina NovaSeq 6000	PAIRED	Plasmodium falciparum	ILLUMINA	TACT_RNA_H0_160	2632582612			Clinical isolate 157	human blood	Cambodia	Asia		Cambodia: Steung Treng	17/10/2019	not applicable						Packed red blood cells
SRR25921996	negative		RNA-Seq	PRJNA1013216	SAMN37293953	NANYANG TECHNOLOGICAL UNIVERSITY	SRX21641643	Illumina NovaSeq 6000	PAIRED	Plasmodium falciparum	ILLUMINA	TACT_RNA_H0_052	2639124147			Clinical isolate 51	human blood	Cambodia	Asia		Cambodia: Steung Treng	15/9/2018	not applicable						Packed red blood cells
SRR25921961	negative		RNA-Seq	PRJNA1013216	SAMN37293996	NANYANG TECHNOLOGICAL UNIVERSITY	SRX21641678	Illumina NovaSeq 6000	PAIRED	Plasmodium falciparum	ILLUMINA	TACT_RNA_H0_095	2642805728			Clinical isolate 94	human blood	Cambodia	Asia		Cambodia: Steung Treng	18/12/2018	not applicable						Packed red blood cells
SRR25922313	negative		RNA-Seq	PRJNA1013216	SAMN37294362	NANYANG TECHNOLOGICAL UNIVERSITY	SRX21641967	Illumina NovaSeq 6000	PAIRED	Plasmodium falciparum	ILLUMINA	TACT_RNA_H6_151	2652770673			Clinical isolate 461	human blood	Cambodia	Asia		Cambodia: Steung Treng	31/8/2019	not applicable						Packed red blood cells
SRR25921967	negative		RNA-Seq	PRJNA1013216	SAMN37293885	NANYANG TECHNOLOGICAL UNIVERSITY	SRX21641672	Illumina NovaSeq 6000	PAIRED	Plasmodium falciparum 3D7	ILLUMINA	S_3D7_TP_8	2653016390			not applicable,3D7	cell line	uncalculated	uncalculated		not applicable	not applicable							Packed red blood cells
SRR25922383	negative		RNA-Seq	PRJNA1013216	SAMN37294128	NANYANG TECHNOLOGICAL UNIVERSITY	SRX21641897	Illumina NovaSeq 6000	PAIRED	Plasmodium falciparum	ILLUMINA	TACT_RNA_H0_227	2655343908			Clinical isolate 214	human blood	Cambodia	Asia		Cambodia: Kravanh\, Pursat	2/8/2019	not applicable						Packed red blood cells
SRR25922004	negative		RNA-Seq	PRJNA1013216	SAMN37293946	NANYANG TECHNOLOGICAL UNIVERSITY	SRX21641635	Illumina NovaSeq 6000	PAIRED	Plasmodium falciparum	ILLUMINA	TACT_RNA_H0_045	2658921242			Clinical isolate 44	human blood	Cambodia	Asia		Cambodia: Steung Treng	18/7/2018	not applicable						Packed red blood cells
SRR25922315	negative		RNA-Seq	PRJNA1013216	SAMN37293920	NANYANG TECHNOLOGICAL UNIVERSITY	SRX21641965	Illumina NovaSeq 6000	PAIRED	Plasmodium falciparum	ILLUMINA	TACT_RNA_H0_019	2662780540			Clinical isolate 19	human blood	Cambodia	Asia		Cambodia: Steung Treng	24/5/2018	not applicable						Packed red blood cells
SRR25921969	negative		RNA-Seq	PRJNA1013216	SAMN37294009	NANYANG TECHNOLOGICAL UNIVERSITY	SRX21641670	Illumina NovaSeq 6000	PAIRED	Plasmodium falciparum	ILLUMINA	TACT_RNA_H0_108	2664732048			Clinical isolate 107	human blood	Cambodia	Asia		Cambodia: Steung Treng	16/3/2019	not applicable						Packed red blood cells
SRR25922126	negative		RNA-Seq	PRJNA1013216	SAMN37293988	NANYANG TECHNOLOGICAL UNIVERSITY	SRX21641513	Illumina NovaSeq 6000	PAIRED	Plasmodium falciparum	ILLUMINA	TACT_RNA_H0_087	2671879992			Clinical isolate 86	human blood	Cambodia	Asia		Cambodia: Steung Treng	28/11/2018	not applicable						Packed red blood cells
SRR25922141	positive		RNA-Seq	PRJNA1013216	SAMN37294344	NANYANG TECHNOLOGICAL UNIVERSITY	SRX21642139	Illumina NovaSeq 6000	PAIRED	Plasmodium falciparum	ILLUMINA	TACT_RNA_H6_133	2672288103			Clinical isolate 443	human blood	Cambodia	Asia		Cambodia: Steung Treng	7/8/2019	not applicable						Packed red blood cells
SRR25922329	negative		RNA-Seq	PRJNA1013216	SAMN37294319	NANYANG TECHNOLOGICAL UNIVERSITY	SRX21641951	Illumina NovaSeq 6000	PAIRED	Plasmodium falciparum	ILLUMINA	TACT_RNA_H6_108	2677985933			Clinical isolate 418	human blood	Cambodia	Asia		Cambodia: Steung Treng	16/3/2019	not applicable						Packed red blood cells
SRR25922407	negative		RNA-Seq	PRJNA1013216	SAMN37294046	NANYANG TECHNOLOGICAL UNIVERSITY	SRX21641873	Illumina NovaSeq 6000	PAIRED	Plasmodium falciparum	ILLUMINA	TACT_RNA_H0_145	2679760999			Clinical isolate 144	human blood	Cambodia	Asia		Cambodia: Steung Treng	21/8/2019	not applicable						Packed red blood cells
SRR25921889	negative		RNA-Seq	PRJNA1013216	SAMN37294197	NANYANG TECHNOLOGICAL UNIVERSITY	SRX21641750	Illumina NovaSeq 6000	PAIRED	Plasmodium falciparum	ILLUMINA	TACT_RNA_H0_296	2679920968			Clinical isolate 277	human blood	Viet Nam	Asia		Viet Nam: Binh Phuoc	18/6/2019	not applicable						Packed red blood cells
SRR25921916	negative		RNA-Seq	PRJNA1013216	SAMN37294095	NANYANG TECHNOLOGICAL UNIVERSITY	SRX21641723	Illumina NovaSeq 6000	PAIRED	Plasmodium falciparum	ILLUMINA	TACT_RNA_H0_194	2683485507			Clinical isolate 190	human blood	Cambodia	Asia		Cambodia: Kravanh\, Pursat	3/6/2019	not applicable						Packed red blood cells
SRR25922132	negative		RNA-Seq	PRJNA1013216	SAMN37293881	NANYANG TECHNOLOGICAL UNIVERSITY	SRX21641507	Illumina NovaSeq 6000	PAIRED	Plasmodium falciparum 3D7	ILLUMINA	S_3D7_TP_4	2684665089			not applicable,3D7	cell line	uncalculated	uncalculated		not applicable	not applicable							Packed red blood cells
SRR25921864	negative		RNA-Seq	PRJNA1013216	SAMN37294251	NANYANG TECHNOLOGICAL UNIVERSITY	SRX21641775	Illumina NovaSeq 6000	PAIRED	Plasmodium falciparum	ILLUMINA	TACT_RNA_H6_040	2688978737			Clinical isolate 350	human blood	Cambodia	Asia		Cambodia: Steung Treng	2/7/2018	not applicable						Packed red blood cells
SRR25921988	negative		RNA-Seq	PRJNA1013216	SAMN37293880	NANYANG TECHNOLOGICAL UNIVERSITY	SRX21641651	Illumina NovaSeq 6000	PAIRED	Plasmodium falciparum 3D7	ILLUMINA	S_3D7_TP_3	2690524973			not applicable,3D7	cell line	uncalculated	uncalculated		not applicable	not applicable							Packed red blood cells
SRR25922192	negative		RNA-Seq	PRJNA1013216	SAMN37294157	NANYANG TECHNOLOGICAL UNIVERSITY	SRX21642088	Illumina NovaSeq 6000	PAIRED	Plasmodium falciparum	ILLUMINA	TACT_RNA_H0_256	2691714826			Clinical isolate 239	human blood	Cambodia	Asia		Cambodia: Kravanh\, Pursat	16/12/2019	not applicable						Packed red blood cells
SRR25922025	negative		RNA-Seq	PRJNA1013216	SAMN37294450	NANYANG TECHNOLOGICAL UNIVERSITY	SRX21641614	Illumina NovaSeq 6000	PAIRED	Plasmodium falciparum	ILLUMINA	TACT_RNA_H6_239	2701421887			Clinical isolate 549	human blood	Cambodia	Asia		Cambodia: Kravanh\, Pursat	17/9/2019	not applicable						Packed red blood cells
SRR8303006	negative		RNA-Seq	PRJNA473770	SAMN10584484	INSTITUT PASTEUR	SRX5117510	NextSeq 500	SINGLE	Plasmodium falciparum 3D7	ILLUMINA	P. falciparum dCas mRNA-seq	870702239			3D7	cell line	France	Europe		France:Paris	15/11/2018
SRR8303009	negative		RNA-Seq	PRJNA473770	SAMN10584484	INSTITUT PASTEUR	SRX5117507	NextSeq 500	SINGLE	Plasmodium falciparum 3D7	ILLUMINA	P. falciparum dCas mRNA-seq	871011650			3D7	cell line	France	Europe		France:Paris	15/11/2018
SRR25922150	negative		RNA-Seq	PRJNA1013216	SAMN37294336	NANYANG TECHNOLOGICAL UNIVERSITY	SRX21642130	Illumina NovaSeq 6000	PAIRED	Plasmodium falciparum	ILLUMINA	TACT_RNA_H6_125	2702156321			Clinical isolate 435	human blood	Cambodia	Asia		Cambodia: Steung Treng	10/7/2019	not applicable						Packed red blood cells
SRR25922193	negative		RNA-Seq	PRJNA1013216	SAMN37294156	NANYANG TECHNOLOGICAL UNIVERSITY	SRX21642087	Illumina NovaSeq 6000	PAIRED	Plasmodium falciparum	ILLUMINA	TACT_RNA_H0_255	2702740869			Clinical isolate 308	human blood	Cambodia	Asia		Cambodia: Kravanh\, Pursat	25/11/2019	not applicable						Packed red blood cells
SRR25921948	negative		RNA-Seq	PRJNA1013216	SAMN37294027	NANYANG TECHNOLOGICAL UNIVERSITY	SRX21641691	Illumina NovaSeq 6000	PAIRED	Plasmodium falciparum	ILLUMINA	TACT_RNA_H0_126	2702922813			Clinical isolate 125	human blood	Cambodia	Asia		Cambodia: Steung Treng	12/7/2019	not applicable						Packed red blood cells
SRR25921930	negative	y	RNA-Seq	PRJNA1013216	SAMN37294102	NANYANG TECHNOLOGICAL UNIVERSITY	SRX21641709	Illumina NovaSeq 6000	PAIRED	Plasmodium falciparum	ILLUMINA	TACT_RNA_H0_201	2702950259			Clinical isolate 194	human blood	Cambodia	Asia		Cambodia: Kravanh\, Pursat	22/6/2019	not applicable						Packed red blood cells
SRR25922387	positive	y	RNA-Seq	PRJNA1013216	SAMN37294122	NANYANG TECHNOLOGICAL UNIVERSITY	SRX21641893	Illumina NovaSeq 6000	PAIRED	Plasmodium falciparum	ILLUMINA	TACT_RNA_H0_221	2707073095			Clinical isolate 209	human blood	Cambodia	Asia		Cambodia: Kravanh\, Pursat	19/7/2019	not applicable						Packed red blood cells
ERR10969712	negative		RNA-Seq	PRJEB60450	SAMEA112750845	King Abdullah University of Science and Technology | KAUST	ERX10407010	Illumina HiSeq 4000	PAIRED	Homo sapiens	ILLUMINA	SAMEA112750845	980424334			not applicable	lab strain										wild type genotype				adult	brain microvascular endothelial cell								brain microvascular endothelium		2
ERR10969713	negative		RNA-Seq	PRJEB60450	SAMEA112750846	King Abdullah University of Science and Technology | KAUST	ERX10407011	Illumina HiSeq 4000	PAIRED	Homo sapiens	ILLUMINA	SAMEA112750846	1326037155			not applicable	lab strain										wild type genotype				adult	brain microvascular endothelial cell								brain microvascular endothelium		6
ERR10969719	negative		RNA-Seq	PRJEB60450	SAMEA112750852	King Abdullah University of Science and Technology | KAUST	ERX10407017	Illumina HiSeq 4000	PAIRED	Homo sapiens	ILLUMINA	SAMEA112750852	1326639155			not applicable	lab strain										wild type genotype				adult	erythrocyte								blood		6
SRR8303002	negative		RNA-Seq	PRJNA473770	SAMN10584484	INSTITUT PASTEUR	SRX5117514	NextSeq 500	SINGLE	Plasmodium falciparum 3D7	ILLUMINA	P. falciparum dCas mRNA-seq	875982088			3D7	cell line	France	Europe		France:Paris	15/11/2018
ERR10969709	negative		RNA-Seq	PRJEB60450	SAMEA112750842	King Abdullah University of Science and Technology | KAUST	ERX10407007	Illumina HiSeq 4000	PAIRED	Homo sapiens	ILLUMINA	SAMEA112750842	1401125301			not applicable	lab strain										wild type genotype				adult	brain microvascular endothelial cell								brain microvascular endothelium		20
ERR10969752	negative		RNA-Seq	PRJEB60450	SAMEA112750884	King Abdullah University of Science and Technology | KAUST	ERX10407049	Illumina HiSeq 4000	PAIRED	Homo sapiens	ILLUMINA	SAMEA112750884	1547728516			not applicable	lab strain										wild type genotype				adult	erythrocyte								blood		0
SRR25922285	negative		RNA-Seq	PRJNA1013216	SAMN37294415	NANYANG TECHNOLOGICAL UNIVERSITY	SRX21641995	Illumina NovaSeq 6000	PAIRED	Plasmodium falciparum	ILLUMINA	TACT_RNA_H6_204	2714641779			Clinical isolate 514	human blood	Cambodia	Asia		Cambodia: Kravanh\, Pursat	26/6/2019	not applicable						Packed red blood cells
ERR10969718	negative		RNA-Seq	PRJEB60450	SAMEA112750851	King Abdullah University of Science and Technology | KAUST	ERX10407016	Illumina HiSeq 4000	PAIRED	Homo sapiens	ILLUMINA	SAMEA112750851	1557203204			not applicable	lab strain										wild type genotype				adult	erythrocyte								blood		2
ERR10969710	negative		RNA-Seq	PRJEB60450	SAMEA112750843	King Abdullah University of Science and Technology | KAUST	ERX10407008	Illumina HiSeq 4000	PAIRED	Homo sapiens	ILLUMINA	SAMEA112750843	1573168496			not applicable	lab strain										wild type genotype				adult	brain microvascular endothelial cell								brain microvascular endothelium		20
ERR10969720	negative		RNA-Seq	PRJEB60450	SAMEA112750853	King Abdullah University of Science and Technology | KAUST	ERX10407018	Illumina HiSeq 4000	PAIRED	Homo sapiens	ILLUMINA	SAMEA112750853	1832530413			not applicable	lab strain										wild type genotype				adult	erythrocyte								blood		6
ERR10969716	negative		RNA-Seq	PRJEB60450	SAMEA112750849	King Abdullah University of Science and Technology | KAUST	ERX10407014	Illumina HiSeq 4000	PAIRED	Homo sapiens	ILLUMINA	SAMEA112750849	1837181274			not applicable	lab strain										wild type genotype				adult	erythrocyte								blood		20
ERR10969708	negative		RNA-Seq	PRJEB60450	SAMEA112750841	King Abdullah University of Science and Technology | KAUST	ERX10407006	Illumina HiSeq 4000	PAIRED	Homo sapiens	ILLUMINA	SAMEA112750841	1909295315			not applicable	lab strain										wild type genotype				adult	brain microvascular endothelial cell								brain microvascular endothelium		0
SRR25922311	negative		RNA-Seq	PRJNA1013216	SAMN37294364	NANYANG TECHNOLOGICAL UNIVERSITY	SRX21641969	Illumina NovaSeq 6000	PAIRED	Plasmodium falciparum	ILLUMINA	TACT_RNA_H6_153	2715632859			Clinical isolate 463	human blood	Cambodia	Asia		Cambodia: Steung Treng	3/9/2019	not applicable						Packed red blood cells
SRR25922118	negative		RNA-Seq	PRJNA1013216	SAMN37293882	NANYANG TECHNOLOGICAL UNIVERSITY	SRX21641521	Illumina NovaSeq 6000	PAIRED	Plasmodium falciparum 3D7	ILLUMINA	S_3D7_TP_5	2718764659			not applicable,3D7	cell line	uncalculated	uncalculated		not applicable	not applicable							Packed red blood cells
ERR10969717	negative		RNA-Seq	PRJEB60450	SAMEA112750850	King Abdullah University of Science and Technology | KAUST	ERX10407015	Illumina HiSeq 4000	PAIRED	Homo sapiens	ILLUMINA	SAMEA112750850	2223363802			not applicable	lab strain										wild type genotype				adult	erythrocyte								blood		2
SRR19906002	negative		RNA-Seq	PRJNA854331	SAMN29409927	INSTITUT PASTEUR	SRX15948799	NextSeq 500	PAIRED	Plasmodium falciparum 3D7	ILLUMINA	control_12hpi	886370348			3D7	cell line	France	Europe		France:Paris	2021-10		12hpi
ERR10969714	negative		RNA-Seq	PRJEB60450	SAMEA112750847	King Abdullah University of Science and Technology | KAUST	ERX10407012	Illumina HiSeq 4000	PAIRED	Homo sapiens	ILLUMINA	SAMEA112750847	2321331453			not applicable	lab strain										wild type genotype				adult	brain microvascular endothelial cell								brain microvascular endothelium		6
SRR13389624	negative		RNA-Seq	PRJNA690830	SAMN17266126	UC RIVERSIDE	SRX9808741	Illumina NovaSeq 6000	PAIRED	Plasmodium falciparum 3D7	ILLUMINA	RAP01KD_RNAseq_80h_aTc+_rep2	887725226			3D7	cell line	uncalculated	uncalculated		not applicable	2020
ERR10969715	negative		RNA-Seq	PRJEB60450	SAMEA112750848	King Abdullah University of Science and Technology | KAUST	ERX10407013	Illumina HiSeq 4000	PAIRED	Homo sapiens	ILLUMINA	SAMEA112750848	2370459056			not applicable	lab strain										wild type genotype				adult	erythrocyte								blood		20
SRR15566829	negative		RNA-Seq	PRJNA756448	SAMN20865800	INSTITUTE OF CHINESE MATERIA MEDICA, CHINA ACADEMY OF CHINESE MEDICAL SCIENCES	SRX11864946	Illumina HiSeq 4000	PAIRED	Plasmodium falciparum 3D7	ILLUMINA	replicate 1 control 1	890797337			3D7	cell line	China	Asia		China: Beijing	19/6/2019							Sterile cell culture room
SRR8294996	negative		RNA-Seq	PRJNA498234	SAMN10274239	INSTITUT PASTEUR	SRX5109543	NextSeq 500	PAIRED	Plasmodium falciparum 3D7	ILLUMINA	CRISPRi control RNAseq D11	890852258			3D7,D11	cell line	France	Europe		France: Paris	2018-09
SRR25922401	negative		RNA-Seq	PRJNA1013216	SAMN37293889	NANYANG TECHNOLOGICAL UNIVERSITY	SRX21641879	Illumina NovaSeq 6000	PAIRED	Plasmodium falciparum 3D7	ILLUMINA	S_3D7_TP_13	2722493237			not applicable,3D7	cell line	uncalculated	uncalculated		not applicable	not applicable							Packed red blood cells
ERR10969753	negative		RNA-Seq	PRJEB60450	SAMEA112750885	King Abdullah University of Science and Technology | KAUST	ERX10407050	Illumina HiSeq 4000	PAIRED	Homo sapiens	ILLUMINA	SAMEA112750885	2543552984			not applicable	lab strain										wild type genotype				adult	erythrocyte								blood		0
ERR10969726	negative		RNA-Seq	PRJEB60450	SAMEA112750859	King Abdullah University of Science and Technology | KAUST	ERX10407024	Illumina HiSeq 4000	PAIRED	Homo sapiens	ILLUMINA	SAMEA112750859	2732287103			not applicable	lab strain										wild type genotype				adult	brain microvascular endothelial cell								brain microvascular endothelium		6
SRR25921892	negative		RNA-Seq	PRJNA1013216	SAMN37294183	NANYANG TECHNOLOGICAL UNIVERSITY	SRX21641747	Illumina NovaSeq 6000	PAIRED	Plasmodium falciparum	ILLUMINA	TACT_RNA_H0_282	2725564387			Clinical isolate 263	human blood	Viet Nam	Asia		Viet Nam: Binh Phuoc	15/1/2019	not applicable						Packed red blood cells
ERR10969735	negative		RNA-Seq	PRJEB60450	SAMEA112750867	King Abdullah University of Science and Technology | KAUST	ERX10407032	Illumina HiSeq 4000	PAIRED	Homo sapiens	ILLUMINA	SAMEA112750867	2871250360			not applicable	lab strain										wild type genotype				adult	brain microvascular endothelial cell								brain microvascular endothelium		20
ERR10969725	negative		RNA-Seq	PRJEB60450	SAMEA112750858	King Abdullah University of Science and Technology | KAUST	ERX10407023	Illumina HiSeq 4000	PAIRED	Homo sapiens	ILLUMINA	SAMEA112750858	2941802331			not applicable	lab strain										wild type genotype				adult	brain microvascular endothelial cell								brain microvascular endothelium		2
ERR10969737	negative		RNA-Seq	PRJEB60450	SAMEA112750869	King Abdullah University of Science and Technology | KAUST	ERX10407034	Illumina HiSeq 4000	PAIRED	Homo sapiens	ILLUMINA	SAMEA112750869	3004782567			not applicable	lab strain										wild type genotype				adult	brain microvascular endothelial cell								brain microvascular endothelium		20
ERR10969723	negative		RNA-Seq	PRJEB60450	SAMEA112750856	King Abdullah University of Science and Technology | KAUST	ERX10407021	Illumina HiSeq 4000	PAIRED	Homo sapiens	ILLUMINA	SAMEA112750856	3047360454			not applicable	lab strain										wild type genotype				adult	brain microvascular endothelial cell								brain microvascular endothelium		6
SRR25922123	negative		RNA-Seq	PRJNA1013216	SAMN37293985	NANYANG TECHNOLOGICAL UNIVERSITY	SRX21641516	Illumina NovaSeq 6000	PAIRED	Plasmodium falciparum	ILLUMINA	TACT_RNA_H0_084	2727812626			Clinical isolate 83	human blood	Cambodia	Asia		Cambodia: Steung Treng	23/11/2018	not applicable						Packed red blood cells
ERR10969733	negative		RNA-Seq	PRJEB60450	SAMEA112750865	King Abdullah University of Science and Technology | KAUST	ERX10407030	Illumina HiSeq 4000	PAIRED	Homo sapiens	ILLUMINA	SAMEA112750865	3155869821			not applicable	lab strain										wild type genotype				adult	brain microvascular endothelial cell								brain microvascular endothelium		0
ERR10969739	negative		RNA-Seq	PRJEB60450	SAMEA112750871	King Abdullah University of Science and Technology | KAUST	ERX10407036	Illumina HiSeq 4000	PAIRED	Homo sapiens	ILLUMINA	SAMEA112750871	3234075282			not applicable	lab strain										wild type genotype				adult	brain microvascular endothelial cell								brain microvascular endothelium		6
SRR25921978	negative		RNA-Seq	PRJNA1013216	SAMN37293967	NANYANG TECHNOLOGICAL UNIVERSITY	SRX21641661	Illumina NovaSeq 6000	PAIRED	Plasmodium falciparum	ILLUMINA	TACT_RNA_H0_066	2728352220			Clinical isolate 65	human blood	Cambodia	Asia		Cambodia: Steung Treng	3/10/2018	not applicable						Packed red blood cells
ERR10969724	negative		RNA-Seq	PRJEB60450	SAMEA112750857	King Abdullah University of Science and Technology | KAUST	ERX10407022	Illumina HiSeq 4000	PAIRED	Homo sapiens	ILLUMINA	SAMEA112750857	3260001769			not applicable	lab strain										wild type genotype				adult	brain microvascular endothelial cell								brain microvascular endothelium		20
SRR25922002	negative		RNA-Seq	PRJNA1013216	SAMN37293948	NANYANG TECHNOLOGICAL UNIVERSITY	SRX21641637	Illumina NovaSeq 6000	PAIRED	Plasmodium falciparum	ILLUMINA	TACT_RNA_H0_047	2742683385			Clinical isolate 46	human blood	Cambodia	Asia		Cambodia: Steung Treng	6/8/2018	not applicable						Packed red blood cells
SRR25921828	negative		RNA-Seq	PRJNA1013216	SAMN37294398	NANYANG TECHNOLOGICAL UNIVERSITY	SRX21641811	Illumina NovaSeq 6000	PAIRED	Plasmodium falciparum	ILLUMINA	TACT_RNA_H6_187	2743249850			Clinical isolate 497	human blood	Cambodia	Asia		Cambodia: Kravanh\, Pursat	29/4/2019	not applicable						Packed red blood cells
SRR8305746	negative		RNA-Seq	PRJNA473770	SAMN09281312	INSTITUT PASTEUR	SRX5120241	NextSeq 500	SINGLE	Plasmodium falciparum 3D7	ILLUMINA	Plasmodium falciparum dCas m6A-seq	903004303			3D7	cell line	France	Europe		France:Paris	2018
ERR10969744	negative		RNA-Seq	PRJEB60450	SAMEA112750876	King Abdullah University of Science and Technology | KAUST	ERX10407041	Illumina HiSeq 4000	PAIRED	Homo sapiens	ILLUMINA	SAMEA112750876	3283843993			not applicable	lab strain										wild type genotype				adult	erythrocyte								blood		6
SRR25922010	negative		RNA-Seq	PRJNA1013216	SAMN37294443	NANYANG TECHNOLOGICAL UNIVERSITY	SRX21641629	Illumina NovaSeq 6000	PAIRED	Plasmodium falciparum	ILLUMINA	TACT_RNA_H6_232	2743450660			Clinical isolate 542	human blood	Cambodia	Asia		Cambodia: Kravanh\, Pursat	26/8/2019	not applicable						Packed red blood cells
SRR25922252	negative		RNA-Seq	PRJNA1013216	SAMN37294505	NANYANG TECHNOLOGICAL UNIVERSITY	SRX21642028	Illumina NovaSeq 6000	PAIRED	Plasmodium falciparum	ILLUMINA	TACT_RNA_H6_304	2743988004			Clinical isolate 604	human blood	Viet Nam	Asia		Viet Nam: Khanh Hoa	1/11/2018	not applicable						Packed red blood cells
SRR8303011	negative		RNA-Seq	PRJNA473770	SAMN10584484	INSTITUT PASTEUR	SRX5117505	NextSeq 500	SINGLE	Plasmodium falciparum 3D7	ILLUMINA	P. falciparum dCas mRNA-seq	905438953			3D7	cell line	France	Europe		France:Paris	15/11/2018
ERR10969730	negative		RNA-Seq	PRJEB60450	SAMEA112750863	King Abdullah University of Science and Technology | KAUST	ERX10407028	Illumina HiSeq 4000	PAIRED	Homo sapiens	ILLUMINA	SAMEA112750863	3305260381			not applicable	lab strain										wild type genotype				adult	brain microvascular endothelial cell								brain microvascular endothelium		6
SRR24319389	negative		RNA-Seq	PRJNA930408	SAMN33007380	UC RIVERSIDE	SRX20113918	Illumina NovaSeq 6000	PAIRED	Plasmodium falciparum 3D7	ILLUMINA	RNAseq_12hpi_control_rep2	908792871			3D7	cell line	uncalculated	uncalculated		not applicable	2020-02																					12 hpi
ERR10969727	negative		RNA-Seq	PRJEB60450	SAMEA112750860	King Abdullah University of Science and Technology | KAUST	ERX10407025	Illumina HiSeq 4000	PAIRED	Homo sapiens	ILLUMINA	SAMEA112750860	3337686757			not applicable	lab strain										wild type genotype				adult	brain microvascular endothelial cell								brain microvascular endothelium		20
ERR10969748	negative		RNA-Seq	PRJEB60450	SAMEA112750880	King Abdullah University of Science and Technology | KAUST	ERX10407045	Illumina HiSeq 4000	PAIRED	Homo sapiens	ILLUMINA	SAMEA112750880	3350505438			not applicable	lab strain										wild type genotype				adult	erythrocyte								blood		0
ERR10969738	negative		RNA-Seq	PRJEB60450	SAMEA112750870	King Abdullah University of Science and Technology | KAUST	ERX10407035	Illumina HiSeq 4000	PAIRED	Homo sapiens	ILLUMINA	SAMEA112750870	3354362886			not applicable	lab strain										wild type genotype				adult	brain microvascular endothelial cell								brain microvascular endothelium		6
ERR10969750	negative		RNA-Seq	PRJEB60450	SAMEA112750882	King Abdullah University of Science and Technology | KAUST	ERX10407047	Illumina HiSeq 4000	PAIRED	Homo sapiens	ILLUMINA	SAMEA112750882	3694186042			not applicable	lab strain										wild type genotype				adult	erythrocyte								blood		6
ERR10969728	negative		RNA-Seq	PRJEB60450	SAMEA112750861	King Abdullah University of Science and Technology | KAUST	ERX10407026	Illumina HiSeq 4000	PAIRED	Homo sapiens	ILLUMINA	SAMEA112750861	3696576431			not applicable	lab strain										wild type genotype				adult	brain microvascular endothelial cell								brain microvascular endothelium		0
SRR25922420	negative		RNA-Seq	PRJNA1013216	SAMN37294016	NANYANG TECHNOLOGICAL UNIVERSITY	SRX21641860	Illumina NovaSeq 6000	PAIRED	Plasmodium falciparum	ILLUMINA	TACT_RNA_H0_115	2747759358			Clinical isolate 114	human blood	Cambodia	Asia		Cambodia: Steung Treng	17/5/2019	not applicable						Packed red blood cells
SRR19906011	negative		RNA-Seq	PRJNA854331	SAMN29409925	INSTITUT PASTEUR	SRX15948790	NextSeq 500	PAIRED	Plasmodium falciparum 3D7	ILLUMINA	SMC3_24hpi	911082308			3D7	cell line	France	Europe		France:Paris	2022-01		24hpi
SRR25922168	negative		RNA-Seq	PRJNA1013216	SAMN37294181	NANYANG TECHNOLOGICAL UNIVERSITY	SRX21642112	Illumina NovaSeq 6000	PAIRED	Plasmodium falciparum	ILLUMINA	TACT_RNA_H0_280	2748401725			Clinical isolate 261	human blood	Viet Nam	Asia		Viet Nam: Binh Phuoc	12/1/2019	not applicable						Packed red blood cells
SRR12825348	negative		RNA-Seq	PRJNA510715	SAMN10613769	INDIAN INSTITUTE OF SCIENCE EDUCATION AND RESEARCH, PUNE	SRX9292984	NextSeq 500	PAIRED	Plasmodium falciparum	ILLUMINA	Plasmodium	912764524			3D7	cell line	uncalculated	uncalculated		NA	NA							NA
SRR25922176	positive		RNA-Seq	PRJNA1013216	SAMN37294152	NANYANG TECHNOLOGICAL UNIVERSITY	SRX21642104	Illumina NovaSeq 6000	PAIRED	Plasmodium falciparum	ILLUMINA	TACT_RNA_H0_251	2749390999			Clinical isolate 235	human blood	Cambodia	Asia		Cambodia: Kravanh\, Pursat	9/11/2019	not applicable						Packed red blood cells
SRR25922077	negative		RNA-Seq	PRJNA1013216	SAMN37294238	NANYANG TECHNOLOGICAL UNIVERSITY	SRX21641562	Illumina NovaSeq 6000	PAIRED	Plasmodium falciparum	ILLUMINA	TACT_RNA_H6_027	2751217391			Clinical isolate 337	human blood	Cambodia	Asia		Cambodia: Steung Treng	12/6/2018	not applicable						Packed red blood cells
ERR10969741	negative		RNA-Seq	PRJEB60450	SAMEA112750873	King Abdullah University of Science and Technology | KAUST	ERX10407038	Illumina HiSeq 4000	PAIRED	Homo sapiens	ILLUMINA	SAMEA112750873	3712512019			not applicable	lab strain										wild type genotype				adult	brain microvascular endothelial cell								brain microvascular endothelium		0
ERR10969743	negative		RNA-Seq	PRJEB60450	SAMEA112750875	King Abdullah University of Science and Technology | KAUST	ERX10407040	Illumina HiSeq 4000	PAIRED	Homo sapiens	ILLUMINA	SAMEA112750875	3792498391			not applicable	lab strain										wild type genotype				adult	erythrocyte								blood		2
SRR25921824	negative		RNA-Seq	PRJNA1013216	SAMN37294401	NANYANG TECHNOLOGICAL UNIVERSITY	SRX21641815	Illumina NovaSeq 6000	PAIRED	Plasmodium falciparum	ILLUMINA	TACT_RNA_H6_190	2751860032			Clinical isolate 500	human blood	Cambodia	Asia		Cambodia: Kravanh\, Pursat	9/5/2019	not applicable						Packed red blood cells
ERR10969751	negative		RNA-Seq	PRJEB60450	SAMEA112750883	King Abdullah University of Science and Technology | KAUST	ERX10407048	Illumina HiSeq 4000	PAIRED	Homo sapiens	ILLUMINA	SAMEA112750883	3873206533			not applicable	lab strain										wild type genotype				adult	erythrocyte								blood		20
ERR10969745	negative		RNA-Seq	PRJEB60450	SAMEA112750877	King Abdullah University of Science and Technology | KAUST	ERX10407042	Illumina HiSeq 4000	PAIRED	Homo sapiens	ILLUMINA	SAMEA112750877	3882879254			not applicable	lab strain										wild type genotype				adult	erythrocyte								blood		20
ERR10969740	negative		RNA-Seq	PRJEB60450	SAMEA112750872	King Abdullah University of Science and Technology | KAUST	ERX10407037	Illumina HiSeq 4000	PAIRED	Homo sapiens	ILLUMINA	SAMEA112750872	3913311808			not applicable	lab strain										wild type genotype				adult	brain microvascular endothelial cell								brain microvascular endothelium		6
ERR10969729	negative		RNA-Seq	PRJEB60450	SAMEA112750862	King Abdullah University of Science and Technology | KAUST	ERX10407027	Illumina HiSeq 4000	PAIRED	Homo sapiens	ILLUMINA	SAMEA112750862	3954976994			not applicable	lab strain										wild type genotype				adult	brain microvascular endothelial cell								brain microvascular endothelium		2
SRR25922144	negative		RNA-Seq	PRJNA1013216	SAMN37294341	NANYANG TECHNOLOGICAL UNIVERSITY	SRX21642136	Illumina NovaSeq 6000	PAIRED	Plasmodium falciparum	ILLUMINA	TACT_RNA_H6_130	2753953288			Clinical isolate 440	human blood	Cambodia	Asia		Cambodia: Steung Treng	3/8/2019	not applicable						Packed red blood cells
SRR25921958	negative		RNA-Seq	PRJNA1013216	SAMN37294018	NANYANG TECHNOLOGICAL UNIVERSITY	SRX21641681	Illumina NovaSeq 6000	PAIRED	Plasmodium falciparum	ILLUMINA	TACT_RNA_H0_117	2754717641			Clinical isolate 116	human blood	Cambodia	Asia		Cambodia: Steung Treng	22/5/2019	not applicable						Packed red blood cells
ERR10969707	negative		RNA-Seq	PRJEB60450	SAMEA112750840	King Abdullah University of Science and Technology | KAUST	ERX10407005	Illumina HiSeq 4000	PAIRED	Homo sapiens	ILLUMINA	SAMEA112750840	3964260886			not applicable	lab strain										wild type genotype				adult	brain microvascular endothelial cell								brain microvascular endothelium		0
ERR10969746	negative		RNA-Seq	PRJEB60450	SAMEA112750878	King Abdullah University of Science and Technology | KAUST	ERX10407043	Illumina HiSeq 4000	PAIRED	Homo sapiens	ILLUMINA	SAMEA112750878	3987578277			not applicable	lab strain										wild type genotype				adult	erythrocyte								blood		6
SRR25922414	negative		RNA-Seq	PRJNA1013216	SAMN37293888	NANYANG TECHNOLOGICAL UNIVERSITY	SRX21641866	Illumina NovaSeq 6000	PAIRED	Plasmodium falciparum 3D7	ILLUMINA	S_3D7_TP_12	2755566375			not applicable,3D7	cell line	uncalculated	uncalculated		not applicable	not applicable							Packed red blood cells
ERR10969722	negative		RNA-Seq	PRJEB60450	SAMEA112750855	King Abdullah University of Science and Technology | KAUST	ERX10407020	Illumina HiSeq 4000	PAIRED	Homo sapiens	ILLUMINA	SAMEA112750855	4025231040			not applicable	lab strain										wild type genotype				adult	brain microvascular endothelial cell								brain microvascular endothelium		2
ERR10969731	negative		RNA-Seq	PRJEB60450	SAMEA112750864	King Abdullah University of Science and Technology | KAUST	ERX10407029	Illumina HiSeq 4000	PAIRED	Homo sapiens	ILLUMINA	SAMEA112750864	4062072207			not applicable	lab strain										wild type genotype				adult	brain microvascular endothelial cell								brain microvascular endothelium		20
SRR25922271	positive		RNA-Seq	PRJNA1013216	SAMN37294429	NANYANG TECHNOLOGICAL UNIVERSITY	SRX21642009	Illumina NovaSeq 6000	PAIRED	Plasmodium falciparum	ILLUMINA	TACT_RNA_H6_218	2757385965			Clinical isolate 528	human blood	Cambodia	Asia		Cambodia: Kravanh\, Pursat	17/7/2019	not applicable						Packed red blood cells
ERR10969747	negative		RNA-Seq	PRJEB60450	SAMEA112750879	King Abdullah University of Science and Technology | KAUST	ERX10407044	Illumina HiSeq 4000	PAIRED	Homo sapiens	ILLUMINA	SAMEA112750879	4214627423			not applicable	lab strain										wild type genotype				adult	erythrocyte								blood		20
SRR19905991	negative		RNA-Seq	PRJNA854331	SAMN29409924	INSTITUT PASTEUR	SRX15948810	NextSeq 500	PAIRED	Plasmodium falciparum 3D7	ILLUMINA	SMC3_12hpi	925562525			3D7	cell line	France	Europe		France:Paris	2022-01		12hpi
ERR10969711	negative		RNA-Seq	PRJEB60450	SAMEA112750844	King Abdullah University of Science and Technology | KAUST	ERX10407009	Illumina HiSeq 4000	PAIRED	Homo sapiens	ILLUMINA	SAMEA112750844	4255970555			not applicable	lab strain										wild type genotype				adult	brain microvascular endothelial cell								brain microvascular endothelium		2
ERR10969742	negative		RNA-Seq	PRJEB60450	SAMEA112750874	King Abdullah University of Science and Technology | KAUST	ERX10407039	Illumina HiSeq 4000	PAIRED	Homo sapiens	ILLUMINA	SAMEA112750874	4269149714			not applicable	lab strain										wild type genotype				adult	erythrocyte								blood		0
SRR8305753	negative		RNA-Seq	PRJNA473770	SAMN09281312	INSTITUT PASTEUR	SRX5120234	NextSeq 500	SINGLE	Plasmodium falciparum 3D7	ILLUMINA	Plasmodium falciparum dCas m6A-seq	926441778			3D7	cell line	France	Europe		France:Paris	2018
SRR8294995	negative		RNA-Seq	PRJNA498234	SAMN10274239	INSTITUT PASTEUR	SRX5109544	NextSeq 500	PAIRED	Plasmodium falciparum 3D7	ILLUMINA	CRISPRi control RNAseq D11	926585482			3D7,D11	cell line	France	Europe		France: Paris	2018-09
SRR25921945	negative		RNA-Seq	PRJNA1013216	SAMN37294030	NANYANG TECHNOLOGICAL UNIVERSITY	SRX21641694	Illumina NovaSeq 6000	PAIRED	Plasmodium falciparum	ILLUMINA	TACT_RNA_H0_129	2757414030			Clinical isolate 128	human blood	Cambodia	Asia		Cambodia: Steung Treng	29/7/2019	not applicable						Packed red blood cells
SRR25922376	negative		RNA-Seq	PRJNA1013216	SAMN37294114	NANYANG TECHNOLOGICAL UNIVERSITY	SRX21641904	Illumina NovaSeq 6000	PAIRED	Plasmodium falciparum	ILLUMINA	TACT_RNA_H0_213	2757437156			Clinical isolate 302	human blood	Cambodia	Asia		Cambodia: Kravanh\, Pursat	5/7/2019	not applicable						Packed red blood cells
ERR10969734	negative		RNA-Seq	PRJEB60450	SAMEA112750866	King Abdullah University of Science and Technology | KAUST	ERX10407031	Illumina HiSeq 4000	PAIRED	Homo sapiens	ILLUMINA	SAMEA112750866	4282787869			not applicable	lab strain										wild type genotype				adult	brain microvascular endothelial cell								brain microvascular endothelium		0
SRR24319383	negative		RNA-Seq	PRJNA930408	SAMN33007385	UC RIVERSIDE	SRX20113924	Illumina NovaSeq 6000	PAIRED	Plasmodium falciparum 3D7	ILLUMINA	RNAseq_36hpi_drugged_rep2	928010215			3D7	cell line	uncalculated	uncalculated		not applicable	2020-02																					36 hpi
SRR25921879	negative		RNA-Seq	PRJNA1013216	SAMN37294208	NANYANG TECHNOLOGICAL UNIVERSITY	SRX21641760	Illumina NovaSeq 6000	PAIRED	Plasmodium falciparum	ILLUMINA	TACT_RNA_H0_307	2760935237			Clinical isolate 288	human blood	Viet Nam	Asia		Viet Nam: Khanh Hoa	22/5/2019	not applicable						Packed red blood cells
ERR10969721	negative		RNA-Seq	PRJEB60450	SAMEA112750854	King Abdullah University of Science and Technology | KAUST	ERX10407019	Illumina HiSeq 4000	PAIRED	Homo sapiens	ILLUMINA	SAMEA112750854	4287128809			not applicable	lab strain										wild type genotype				adult	brain microvascular endothelial cell								brain microvascular endothelium		0
ERR10969736	negative		RNA-Seq	PRJEB60450	SAMEA112750868	King Abdullah University of Science and Technology | KAUST	ERX10407033	Illumina HiSeq 4000	PAIRED	Homo sapiens	ILLUMINA	SAMEA112750868	5770878080			not applicable	lab strain										wild type genotype				adult	brain microvascular endothelial cell								brain microvascular endothelium		20
ERR10969749	negative		RNA-Seq	PRJEB60450	SAMEA112750881	King Abdullah University of Science and Technology | KAUST	ERX10407046	Illumina HiSeq 4000	PAIRED	Homo sapiens	ILLUMINA	SAMEA112750881	7349846056			not applicable	lab strain										wild type genotype				adult	erythrocyte								blood		2
SRR25921899	negative		RNA-Seq	PRJNA1013216	SAMN37293903	NANYANG TECHNOLOGICAL UNIVERSITY	SRX21641740	Illumina NovaSeq 6000	PAIRED	Plasmodium falciparum	ILLUMINA	TACT_RNA_H0_002	2766158606			Clinical isolate 2	human blood	Cambodia	Asia		Cambodia: Steung Treng	20/3/2018	not applicable						Packed red blood cells
SRR25922079	negative		RNA-Seq	PRJNA1013216	SAMN37294236	NANYANG TECHNOLOGICAL UNIVERSITY	SRX21641560	Illumina NovaSeq 6000	PAIRED	Plasmodium falciparum	ILLUMINA	TACT_RNA_H6_025	2772514920			Clinical isolate 335	human blood	Cambodia	Asia		Cambodia: Steung Treng	9/6/2018	not applicable						Packed red blood cells
SRR25922199	negative		RNA-Seq	PRJNA1013216	SAMN37294091	NANYANG TECHNOLOGICAL UNIVERSITY	SRX21642081	Illumina NovaSeq 6000	PAIRED	Plasmodium falciparum	ILLUMINA	TACT_RNA_H0_190	2772838171			Clinical isolate 187	human blood	Cambodia	Asia		Cambodia: Kravanh\, Pursat	9/5/2019	not applicable						Packed red blood cells
SRR25921937	negative		RNA-Seq	PRJNA1013216	SAMN37294078	NANYANG TECHNOLOGICAL UNIVERSITY	SRX21641702	Illumina NovaSeq 6000	PAIRED	Plasmodium falciparum	ILLUMINA	TACT_RNA_H0_177	2773020579			Clinical isolate 174	human blood	Cambodia	Asia		Cambodia: Steung Treng	8/11/2019	not applicable						Packed red blood cells
SRR25922417	negative		RNA-Seq	PRJNA1013216	SAMN37294038	NANYANG TECHNOLOGICAL UNIVERSITY	SRX21641863	Illumina NovaSeq 6000	PAIRED	Plasmodium falciparum	ILLUMINA	TACT_RNA_H0_137	2773311344			Clinical isolate 136	human blood	Cambodia	Asia		Cambodia: Steung Treng	13/8/2019	not applicable						Packed red blood cells
SRR19906010	negative		RNA-Seq	PRJNA854331	SAMN29409925	INSTITUT PASTEUR	SRX15948791	NextSeq 500	PAIRED	Plasmodium falciparum 3D7	ILLUMINA	SMC3_24hpi	935863955			3D7	cell line	France	Europe		France:Paris	2022-01		24hpi
SRR8305751	negative		RNA-Seq	PRJNA473770	SAMN09281312	INSTITUT PASTEUR	SRX5120236	NextSeq 500	SINGLE	Plasmodium falciparum 3D7	ILLUMINA	Plasmodium falciparum dCas m6A-seq	937338009			3D7	cell line	France	Europe		France:Paris	2018
SRR25921915	negative		RNA-Seq	PRJNA1013216	SAMN37294096	NANYANG TECHNOLOGICAL UNIVERSITY	SRX21641724	Illumina NovaSeq 6000	PAIRED	Plasmodium falciparum	ILLUMINA	TACT_RNA_H0_195	2774567112			Clinical isolate 296	human blood	Cambodia	Asia		Cambodia: Kravanh\, Pursat	10/6/2019	not applicable						Packed red blood cells
SRR25922253	negative		RNA-Seq	PRJNA1013216	SAMN37294504	NANYANG TECHNOLOGICAL UNIVERSITY	SRX21642027	Illumina NovaSeq 6000	PAIRED	Plasmodium falciparum	ILLUMINA	TACT_RNA_H6_303	2777073636			Clinical isolate 603	human blood	Viet Nam	Asia		Viet Nam: Khanh Hoa	22/10/2018	not applicable						Packed red blood cells
SRR25922356	negative		RNA-Seq	PRJNA1013216	SAMN37294293	NANYANG TECHNOLOGICAL UNIVERSITY	SRX21641924	Illumina NovaSeq 6000	PAIRED	Plasmodium falciparum	ILLUMINA	TACT_RNA_H6_082	2784271604			Clinical isolate 392	human blood	Cambodia	Asia		Cambodia: Steung Treng	18/11/2018	not applicable						Packed red blood cells
SRR19906000	negative		RNA-Seq	PRJNA854331	SAMN29409928	INSTITUT PASTEUR	SRX15948801	NextSeq 500	PAIRED	Plasmodium falciparum 3D7	ILLUMINA	control_24hpi	939464908			3D7	cell line	France	Europe		France:Paris	2021-10		24hpi
SRR25921873	positive		RNA-Seq	PRJNA1013216	SAMN37294247	NANYANG TECHNOLOGICAL UNIVERSITY	SRX21641766	Illumina NovaSeq 6000	PAIRED	Plasmodium falciparum	ILLUMINA	TACT_RNA_H6_036	2785299856			Clinical isolate 346	human blood	Cambodia	Asia		Cambodia: Steung Treng	30/6/2018	not applicable						Packed red blood cells
SRR25921998	negative		RNA-Seq	PRJNA1013216	SAMN37293951	NANYANG TECHNOLOGICAL UNIVERSITY	SRX21641641	Illumina NovaSeq 6000	PAIRED	Plasmodium falciparum	ILLUMINA	TACT_RNA_H0_050	2792304973			Clinical isolate 49	human blood	Cambodia	Asia		Cambodia: Steung Treng	26/8/2018	not applicable						Packed red blood cells
SRR25922393	negative		RNA-Seq	PRJNA1013216	SAMN37294058	NANYANG TECHNOLOGICAL UNIVERSITY	SRX21641887	Illumina NovaSeq 6000	PAIRED	Plasmodium falciparum	ILLUMINA	TACT_RNA_H0_157	2792351909			Clinical isolate 154	human blood	Cambodia	Asia		Cambodia: Steung Treng	6/10/2019	not applicable						Packed red blood cells
SRR25922347	positive		RNA-Seq	PRJNA1013216	SAMN37294302	NANYANG TECHNOLOGICAL UNIVERSITY	SRX21641933	Illumina NovaSeq 6000	PAIRED	Plasmodium falciparum	ILLUMINA	TACT_RNA_H6_091	2794293805			Clinical isolate 401	human blood	Cambodia	Asia		Cambodia: Steung Treng	2/12/2018	not applicable						Packed red blood cells
SRR25922119	negative		RNA-Seq	PRJNA1013216	SAMN37293981	NANYANG TECHNOLOGICAL UNIVERSITY	SRX21641520	Illumina NovaSeq 6000	PAIRED	Plasmodium falciparum	ILLUMINA	TACT_RNA_H0_080	2795629034			Clinical isolate 79	human blood	Cambodia	Asia		Cambodia: Steung Treng	11/11/2018	not applicable						Packed red blood cells
SRR25922349	positive		RNA-Seq	PRJNA1013216	SAMN37293914	NANYANG TECHNOLOGICAL UNIVERSITY	SRX21641931	Illumina NovaSeq 6000	PAIRED	Plasmodium falciparum	ILLUMINA	TACT_RNA_H0_013	2797223516			Clinical isolate 13	human blood	Cambodia	Asia		Cambodia: Steung Treng	14/5/2018	not applicable						Packed red blood cells
SRR25922289	positive		RNA-Seq	PRJNA1013216	SAMN37294411	NANYANG TECHNOLOGICAL UNIVERSITY	SRX21641991	Illumina NovaSeq 6000	PAIRED	Plasmodium falciparum	ILLUMINA	TACT_RNA_H6_200	2797326168			Clinical isolate 510	human blood	Cambodia	Asia		Cambodia: Kravanh\, Pursat	21/6/2019	not applicable						Packed red blood cells
SRR25922245	negative		RNA-Seq	PRJNA1013216	SAMN37294511	NANYANG TECHNOLOGICAL UNIVERSITY	SRX21642035	Illumina NovaSeq 6000	PAIRED	Plasmodium falciparum	ILLUMINA	TACT_RNA_H6_310	2798743822			Clinical isolate 610	human blood	Viet Nam	Asia		Viet Nam: Khanh Hoa	26/7/2019	not applicable						Packed red blood cells
SRR26711328	negative		RNA-Seq	PRJNA1036731	SAMN38089576	IHMT	SRX22410418	MinION	SINGLE	Plasmodium falciparum	OXFORD_NANOPORE	Barcode06	943171150			3D7	cell line	uncalculated	uncalculated		not applicable	not applicable							not applicable
SRR25921934	negative		RNA-Seq	PRJNA1013216	SAMN37294099	NANYANG TECHNOLOGICAL UNIVERSITY	SRX21641705	Illumina NovaSeq 6000	PAIRED	Plasmodium falciparum	ILLUMINA	TACT_RNA_H0_198	2801601849			Clinical isolate 192	human blood	Cambodia	Asia		Cambodia: Kravanh\, Pursat	12/6/2019	not applicable						Packed red blood cells
SRR25922018	negative		RNA-Seq	PRJNA1013216	SAMN37294456	NANYANG TECHNOLOGICAL UNIVERSITY	SRX21641621	Illumina NovaSeq 6000	PAIRED	Plasmodium falciparum	ILLUMINA	TACT_RNA_H6_245	2802704432			Clinical isolate 555	human blood	Cambodia	Asia		Cambodia: Kravanh\, Pursat	10/10/2019	not applicable						Packed red blood cells
SRR25922357	negative		RNA-Seq	PRJNA1013216	SAMN37294292	NANYANG TECHNOLOGICAL UNIVERSITY	SRX21641923	Illumina NovaSeq 6000	PAIRED	Plasmodium falciparum	ILLUMINA	TACT_RNA_H6_081	2804651463			Clinical isolate 391	human blood	Cambodia	Asia		Cambodia: Steung Treng	11/11/2018	not applicable						Packed red blood cells
SRR25922125	positive		RNA-Seq	PRJNA1013216	SAMN37293987	NANYANG TECHNOLOGICAL UNIVERSITY	SRX21641514	Illumina NovaSeq 6000	PAIRED	Plasmodium falciparum	ILLUMINA	TACT_RNA_H0_086	2805986153			Clinical isolate 85	human blood	Cambodia	Asia		Cambodia: Steung Treng	26/11/2018	not applicable						Packed red blood cells
SRR25922351	negative		RNA-Seq	PRJNA1013216	SAMN37294299	NANYANG TECHNOLOGICAL UNIVERSITY	SRX21641929	Illumina NovaSeq 6000	PAIRED	Plasmodium falciparum	ILLUMINA	TACT_RNA_H6_088	2807096124			Clinical isolate 398	human blood	Cambodia	Asia		Cambodia: Steung Treng	29/11/2018	not applicable						Packed red blood cells
SRR25922323	negative		RNA-Seq	PRJNA1013216	SAMN37294353	NANYANG TECHNOLOGICAL UNIVERSITY	SRX21641957	Illumina NovaSeq 6000	PAIRED	Plasmodium falciparum	ILLUMINA	TACT_RNA_H6_142	2809764180			Clinical isolate 452	human blood	Cambodia	Asia		Cambodia: Steung Treng	17/8/2019	not applicable						Packed red blood cells
SRR8305744	negative		RNA-Seq	PRJNA473770	SAMN09281312	INSTITUT PASTEUR	SRX5120243	NextSeq 500	SINGLE	Plasmodium falciparum 3D7	ILLUMINA	Plasmodium falciparum dCas m6A-seq	949297487			3D7	cell line	France	Europe		France:Paris	2018
SRR25922314	positive		RNA-Seq	PRJNA1013216	SAMN37294361	NANYANG TECHNOLOGICAL UNIVERSITY	SRX21641966	Illumina NovaSeq 6000	PAIRED	Plasmodium falciparum	ILLUMINA	TACT_RNA_H6_150	2810108106			Clinical isolate 460	human blood	Cambodia	Asia		Cambodia: Steung Treng	31/8/2019	not applicable						Packed red blood cells
SRR25921932	negative		RNA-Seq	PRJNA1013216	SAMN37293894	NANYANG TECHNOLOGICAL UNIVERSITY	SRX21641707	Illumina NovaSeq 6000	PAIRED	Plasmodium falciparum 3D7	ILLUMINA	S_3D7_TP_18	2811520379			not applicable,3D7	cell line	uncalculated	uncalculated		not applicable	not applicable							Packed red blood cells
SRR11775221	negative		RNA-Seq	PRJNA529754	SAMN14884572	INSTITUT PASTEUR	SRX8328150	NextSeq 500	PAIRED	Plasmodium falciparum 3D7	ILLUMINA	ISWI-HA-glmS -Gln	951012921			3D7,-Gln	cell line	France	Europe		France: Paris	2019-12
SRR25922117	negative		RNA-Seq	PRJNA1013216	SAMN37293980	NANYANG TECHNOLOGICAL UNIVERSITY	SRX21641522	Illumina NovaSeq 6000	PAIRED	Plasmodium falciparum	ILLUMINA	TACT_RNA_H0_079	2813615255			Clinical isolate 78	human blood	Cambodia	Asia		Cambodia: Steung Treng	10/11/2018	not applicable						Packed red blood cells
SRR25922228	negative		RNA-Seq	PRJNA1013216	SAMN37294062	NANYANG TECHNOLOGICAL UNIVERSITY	SRX21642052	Illumina NovaSeq 6000	PAIRED	Plasmodium falciparum	ILLUMINA	TACT_RNA_H0_161	2815303752			Clinical isolate 158	human blood	Cambodia	Asia		Cambodia: Steung Treng	17/10/2019	not applicable						Packed red blood cells
SRR25922427	negative		RNA-Seq	PRJNA1013216	SAMN37293933	NANYANG TECHNOLOGICAL UNIVERSITY	SRX21641853	Illumina NovaSeq 6000	PAIRED	Plasmodium falciparum	ILLUMINA	TACT_RNA_H0_032	2816234730			Clinical isolate 31	human blood	Cambodia	Asia		Cambodia: Steung Treng	21/6/2018	not applicable						Packed red blood cells
SRR25922263	positive		RNA-Seq	PRJNA1013216	SAMN37294436	NANYANG TECHNOLOGICAL UNIVERSITY	SRX21642017	Illumina NovaSeq 6000	PAIRED	Plasmodium falciparum	ILLUMINA	TACT_RNA_H6_225	2816627044			Clinical isolate 535	human blood	Cambodia	Asia		Cambodia: Kravanh\, Pursat	26/7/2019	not applicable						Packed red blood cells
SRR25922296	negative		RNA-Seq	PRJNA1013216	SAMN37294377	NANYANG TECHNOLOGICAL UNIVERSITY	SRX21641984	Illumina NovaSeq 6000	PAIRED	Plasmodium falciparum	ILLUMINA	TACT_RNA_H6_166	2816753257			Clinical isolate 476	human blood	Cambodia	Asia		Cambodia: Steung Treng	24/10/2019	not applicable						Packed red blood cells
SRR8303010	negative		RNA-Seq	PRJNA473770	SAMN10584484	INSTITUT PASTEUR	SRX5117506	NextSeq 500	SINGLE	Plasmodium falciparum 3D7	ILLUMINA	P. falciparum dCas mRNA-seq	953779835			3D7	cell line	France	Europe		France:Paris	15/11/2018
SRR25922366	positive		RNA-Seq	PRJNA1013216	SAMN37294143	NANYANG TECHNOLOGICAL UNIVERSITY	SRX21641914	Illumina NovaSeq 6000	PAIRED	Plasmodium falciparum	ILLUMINA	TACT_RNA_H0_242	2817977595			Clinical isolate 226	human blood	Cambodia	Asia		Cambodia: Kravanh\, Pursat	5/10/2019	not applicable						Packed red blood cells
SRR25922242	negative		RNA-Seq	PRJNA1013216	SAMN37293940	NANYANG TECHNOLOGICAL UNIVERSITY	SRX21642038	Illumina NovaSeq 6000	PAIRED	Plasmodium falciparum	ILLUMINA	TACT_RNA_H0_039	2818495327			Clinical isolate 38	human blood	Cambodia	Asia		Cambodia: Steung Treng	2/7/2018	not applicable						Packed red blood cells
SRR8294981	negative		RNA-Seq	PRJNA498234	SAMN10274236	INSTITUT PASTEUR	SRX5109558	NextSeq 500	PAIRED	Plasmodium falciparum 3D7	ILLUMINA	CRISPRi RNAseq A11	956226710			3D7,A11	cell line	France	Europe		France: Paris	2017-12
SRR25921999	negative		RNA-Seq	PRJNA1013216	SAMN37293879	NANYANG TECHNOLOGICAL UNIVERSITY	SRX21641640	Illumina NovaSeq 6000	PAIRED	Plasmodium falciparum 3D7	ILLUMINA	S_3D7_TP_2	2818671132			3D7,not applicable	cell line	uncalculated	uncalculated		not applicable	not applicable							Packed red blood cells
SRR25922261	negative		RNA-Seq	PRJNA1013216	SAMN37293938	NANYANG TECHNOLOGICAL UNIVERSITY	SRX21642019	Illumina NovaSeq 6000	PAIRED	Plasmodium falciparum	ILLUMINA	TACT_RNA_H0_037	2819387049			Clinical isolate 36	human blood	Cambodia	Asia		Cambodia: Steung Treng	30/6/2018	not applicable						Packed red blood cells
SRR25922324	negative		RNA-Seq	PRJNA1013216	SAMN37294352	NANYANG TECHNOLOGICAL UNIVERSITY	SRX21641956	Illumina NovaSeq 6000	PAIRED	Plasmodium falciparum	ILLUMINA	TACT_RNA_H6_141	2819450243			Clinical isolate 451	human blood	Cambodia	Asia		Cambodia: Steung Treng	16/8/2019	not applicable						Packed red blood cells
SRR25921810	negative		RNA-Seq	PRJNA1013216	SAMN37294469	NANYANG TECHNOLOGICAL UNIVERSITY	SRX21641829	Illumina NovaSeq 6000	PAIRED	Plasmodium falciparum	ILLUMINA	TACT_RNA_H6_268	2823254574			Clinical isolate 568	human blood	Viet Nam	Asia		Viet Nam: Binh Phuoc	11/11/2018	not applicable						Packed red blood cells
SRR25922019	negative		RNA-Seq	PRJNA1013216	SAMN37294455	NANYANG TECHNOLOGICAL UNIVERSITY	SRX21641620	Illumina NovaSeq 6000	PAIRED	Plasmodium falciparum	ILLUMINA	TACT_RNA_H6_244	2829857648			Clinical isolate 554	human blood	Cambodia	Asia		Cambodia: Kravanh\, Pursat	9/10/2019	not applicable						Packed red blood cells
SRR25921876	negative		RNA-Seq	PRJNA1013216	SAMN37294233	NANYANG TECHNOLOGICAL UNIVERSITY	SRX21641763	Illumina NovaSeq 6000	PAIRED	Plasmodium falciparum	ILLUMINA	TACT_RNA_H6_022	2830476076			Clinical isolate 332	human blood	Cambodia	Asia		Cambodia: Steung Treng	29/5/2018	not applicable						Packed red blood cells
SRR25922085	negative		RNA-Seq	PRJNA1013216	SAMN37294212	NANYANG TECHNOLOGICAL UNIVERSITY	SRX21641554	Illumina NovaSeq 6000	PAIRED	Plasmodium falciparum	ILLUMINA	TACT_RNA_H6_001	2831823738			Clinical isolate 311	human blood	Cambodia	Asia		Cambodia: Steung Treng	20/3/2018	not applicable						Packed red blood cells
SRR25921908	negative		RNA-Seq	PRJNA1013216	SAMN37294169	NANYANG TECHNOLOGICAL UNIVERSITY	SRX21641731	Illumina NovaSeq 6000	PAIRED	Plasmodium falciparum	ILLUMINA	TACT_RNA_H0_268	2832482760			Clinical isolate 250	human blood	Viet Nam	Asia		Viet Nam: Binh Phuoc	11/11/2018	not applicable						Packed red blood cells
SRR25921942	negative		RNA-Seq	PRJNA1013216	SAMN37294032	NANYANG TECHNOLOGICAL UNIVERSITY	SRX21641697	Illumina NovaSeq 6000	PAIRED	Plasmodium falciparum	ILLUMINA	TACT_RNA_H0_131	2841557874			Clinical isolate 130	human blood	Cambodia	Asia		Cambodia: Steung Treng	4/8/2019	not applicable						Packed red blood cells
SRR5146380	negative		RNA-Seq	PRJNA344838	SAMN05862068	INSTITUT PASTEUR	SRX2464461	NextSeq 550	SINGLE	Plasmodium falciparum 3D7	ILLUMINA	Plasmodium falciparum ring stage	961692642			3D7	cell line	France	Europe		France: Paris	2015
SRR25922112	positive		RNA-Seq	PRJNA1013216	SAMN37293992	NANYANG TECHNOLOGICAL UNIVERSITY	SRX21641527	Illumina NovaSeq 6000	PAIRED	Plasmodium falciparum	ILLUMINA	TACT_RNA_H0_091	2848175485			Clinical isolate 90	human blood	Cambodia	Asia		Cambodia: Steung Treng	2/12/2018	not applicable						Packed red blood cells
SRR25922076	negative		RNA-Seq	PRJNA1013216	SAMN37294239	NANYANG TECHNOLOGICAL UNIVERSITY	SRX21641563	Illumina NovaSeq 6000	PAIRED	Plasmodium falciparum	ILLUMINA	TACT_RNA_H6_028	2849715991			Clinical isolate 338	human blood	Cambodia	Asia		Cambodia: Steung Treng	13/6/2018	not applicable						Packed red blood cells
SRR8305748	negative		RIP-Seq	PRJNA473770	SAMN09281312	INSTITUT PASTEUR	SRX5120238	NextSeq 500	SINGLE	Plasmodium falciparum 3D7	ILLUMINA	Plasmodium falciparum dCas m6A-seq	962944598			3D7	cell line	France	Europe		France:Paris	2018
SRR25922328	negative		RNA-Seq	PRJNA1013216	SAMN37294320	NANYANG TECHNOLOGICAL UNIVERSITY	SRX21641952	Illumina NovaSeq 6000	PAIRED	Plasmodium falciparum	ILLUMINA	TACT_RNA_H6_109	2850106066			Clinical isolate 419	human blood	Cambodia	Asia		Cambodia: Steung Treng	22/4/2019	not applicable						Packed red blood cells
SRR25922171	negative		RNA-Seq	PRJNA1013216	SAMN37294179	NANYANG TECHNOLOGICAL UNIVERSITY	SRX21642109	Illumina NovaSeq 6000	PAIRED	Plasmodium falciparum	ILLUMINA	TACT_RNA_H0_278	2851243944			Clinical isolate 259	human blood	Viet Nam	Asia		Viet Nam: Binh Phuoc	10/1/2019	not applicable						Packed red blood cells
SRR25922055	negative		RNA-Seq	PRJNA1013216	SAMN37294278	NANYANG TECHNOLOGICAL UNIVERSITY	SRX21641584	Illumina NovaSeq 6000	PAIRED	Plasmodium falciparum	ILLUMINA	TACT_RNA_H6_067	2853883126			Clinical isolate 377	human blood	Cambodia	Asia		Cambodia: Steung Treng	6/10/2018	not applicable						Packed red blood cells
SRR23304617	negative		RNA-Seq	PRJNA930408	SAMN33007390	UC RIVERSIDE	SRX19247434	Illumina NovaSeq 6000	PAIRED	Plasmodium falciparum 3D7	ILLUMINA	RNAseq_72hpi_control_rep2	965530120			3D7	cell line	uncalculated	uncalculated		not applicable	2020-02																					72 hpi
SRR25921882	negative		RNA-Seq	PRJNA1013216	SAMN37294201	NANYANG TECHNOLOGICAL UNIVERSITY	SRX21641757	Illumina NovaSeq 6000	PAIRED	Plasmodium falciparum	ILLUMINA	TACT_RNA_H0_300	2855646827			Clinical isolate 281	human blood	Viet Nam	Asia		Viet Nam: Khanh Hoa	21/8/2018	not applicable						Packed red blood cells
SRR25922051	positive		RNA-Seq	PRJNA1013216	SAMN37294281	NANYANG TECHNOLOGICAL UNIVERSITY	SRX21641588	Illumina NovaSeq 6000	PAIRED	Plasmodium falciparum	ILLUMINA	TACT_RNA_H6_070	2855796098			Clinical isolate 380	human blood	Cambodia	Asia		Cambodia: Steung Treng	16/10/2018	not applicable						Packed red blood cells
SRR25921928	negative		RNA-Seq	PRJNA1013216	SAMN37294104	NANYANG TECHNOLOGICAL UNIVERSITY	SRX21641711	Illumina NovaSeq 6000	PAIRED	Plasmodium falciparum	ILLUMINA	TACT_RNA_H0_203	2855828310			Clinical isolate 196	human blood	Cambodia	Asia		Cambodia: Kravanh\, Pursat	25/6/2019	not applicable						Packed red blood cells
SRR25922381	negative		RNA-Seq	PRJNA1013216	SAMN37294132	NANYANG TECHNOLOGICAL UNIVERSITY	SRX21641899	Illumina NovaSeq 6000	PAIRED	Plasmodium falciparum	ILLUMINA	TACT_RNA_H0_231	2858287351			Clinical isolate 217	human blood	Cambodia	Asia		Cambodia: Kravanh\, Pursat	23/8/2019	not applicable						Packed red blood cells
SRR25922239	negative		RNA-Seq	PRJNA1013216	SAMN37294498	NANYANG TECHNOLOGICAL UNIVERSITY	SRX21642041	Illumina NovaSeq 6000	PAIRED	Plasmodium falciparum	ILLUMINA	TACT_RNA_H6_297	2865065807			Clinical isolate 597	human blood	Viet Nam	Asia		Viet Nam: Binh Phuoc	9/11/2019	not applicable						Packed red blood cells
SRR25922288	negative		RNA-Seq	PRJNA1013216	SAMN37294412	NANYANG TECHNOLOGICAL UNIVERSITY	SRX21641992	Illumina NovaSeq 6000	PAIRED	Plasmodium falciparum	ILLUMINA	TACT_RNA_H6_201	2868987127			Clinical isolate 511	human blood	Cambodia	Asia		Cambodia: Kravanh\, Pursat	22/6/2019	not applicable						Packed red blood cells
SRR25922096	negative		RNA-Seq	PRJNA1013216	SAMN37294203	NANYANG TECHNOLOGICAL UNIVERSITY	SRX21641543	Illumina NovaSeq 6000	PAIRED	Plasmodium falciparum	ILLUMINA	TACT_RNA_H0_302	2870757132			Clinical isolate 283	human blood	Viet Nam	Asia		Viet Nam: Khanh Hoa	12/10/2018	not applicable						Packed red blood cells
SRR25921952	positive		RNA-Seq	PRJNA1013216	SAMN37294023	NANYANG TECHNOLOGICAL UNIVERSITY	SRX21641687	Illumina NovaSeq 6000	PAIRED	Plasmodium falciparum	ILLUMINA	TACT_RNA_H0_122	2872601486			Clinical isolate 121	human blood	Cambodia	Asia		Cambodia: Steung Treng	27/6/2019	not applicable						Packed red blood cells
SRR25922109	negative		RNA-Seq	PRJNA1013216	SAMN37293999	NANYANG TECHNOLOGICAL UNIVERSITY	SRX21641530	Illumina NovaSeq 6000	PAIRED	Plasmodium falciparum	ILLUMINA	TACT_RNA_H0_098	2875726750			Clinical isolate 97	human blood	Cambodia	Asia		Cambodia: Steung Treng	6/1/2019	not applicable						Packed red blood cells
SRR25922201	positive		RNA-Seq	PRJNA1013216	SAMN37294090	NANYANG TECHNOLOGICAL UNIVERSITY	SRX21642079	Illumina NovaSeq 6000	PAIRED	Plasmodium falciparum	ILLUMINA	TACT_RNA_H0_189	2879336586			Clinical isolate 186	human blood	Cambodia	Asia		Cambodia: Kravanh\, Pursat	8/5/2019	not applicable						Packed red blood cells
SRR25921825	negative		RNA-Seq	PRJNA1013216	SAMN37293924	NANYANG TECHNOLOGICAL UNIVERSITY	SRX21641814	Illumina NovaSeq 6000	PAIRED	Plasmodium falciparum	ILLUMINA	TACT_RNA_H0_023	2881101558			Clinical isolate 23	human blood	Cambodia	Asia		Cambodia: Steung Treng	30/5/2018	not applicable						Packed red blood cells
SRR19905989	negative		RNA-Seq	PRJNA854331	SAMN29409924	INSTITUT PASTEUR	SRX15948812	NextSeq 500	PAIRED	Plasmodium falciparum 3D7	ILLUMINA	SMC3_12hpi	971975220			3D7	cell line	France	Europe		France:Paris	2022-01		12hpi
SRR25922122	negative		RNA-Seq	PRJNA1013216	SAMN37293984	NANYANG TECHNOLOGICAL UNIVERSITY	SRX21641517	Illumina NovaSeq 6000	PAIRED	Plasmodium falciparum	ILLUMINA	TACT_RNA_H0_083	2881947897			Clinical isolate 82	human blood	Cambodia	Asia		Cambodia: Steung Treng	21/11/2018	not applicable						Packed red blood cells
SRR8305749	negative		RNA-Seq	PRJNA473770	SAMN09281312	INSTITUT PASTEUR	SRX5120237	NextSeq 500	SINGLE	Plasmodium falciparum 3D7	ILLUMINA	Plasmodium falciparum dCas m6A-seq	975763535			3D7	cell line	France	Europe		France:Paris	2018
SRR24319372	negative		RNA-Seq	PRJNA930408	SAMN33007367	UC RIVERSIDE	SRX20113935	NextSeq 500	SINGLE	Plasmodium falciparum 3D7	ILLUMINA	RNAseq_60hpi_drugged_rep1_FirstSeq	976469399			3D7	cell line	uncalculated	uncalculated		not applicable	2019-06																					60 hpi
SRR25922231	negative		RNA-Seq	PRJNA1013216	SAMN37293943	NANYANG TECHNOLOGICAL UNIVERSITY	SRX21642049	Illumina NovaSeq 6000	PAIRED	Plasmodium falciparum	ILLUMINA	TACT_RNA_H0_042	2885318280			Clinical isolate 41	human blood	Cambodia	Asia		Cambodia: Steung Treng	12/7/2018	not applicable						Packed red blood cells
SRR773584	negative		RNA-Seq	PRJNA193100	SAMN01978285	GEO	SRX249450	Illumina Genome Analyzer IIx	PAIRED	Plasmodium falciparum 3D7	ILLUMINA	GSM1098533	1238939898	mixed intraerythrocytic stage	GSM1098533	3D7	cell line	cell line													mixed intraerythrocytic stage
SRR836070	negative		RNA-Seq	PRJNA198874	SAMN02056409	UNIVERSITY OF CALIFORNIA, RIVERSIDE	SRX272765	Illumina HiSeq 2000	PAIRED	Plasmodium falciparum 3D7	ILLUMINA	Translatome_36h	706616780			3D7	cell line	cell line
SRR836067	negative		RNA-Seq	PRJNA198874	SAMN02056406	UNIVERSITY OF CALIFORNIA, RIVERSIDE	SRX272761	Illumina HiSeq 2000	PAIRED	Plasmodium falciparum 3D7	ILLUMINA	Transcriptome_36h	999784734			3D7	cell line	cell line
SRR836066	negative		RNA-Seq	PRJNA198874	SAMN02056405	UNIVERSITY OF CALIFORNIA, RIVERSIDE	SRX272760	Illumina HiSeq 2000	PAIRED	Plasmodium falciparum 3D7	ILLUMINA	Transcriptome_18h	1568033360			3D7	cell line	cell line
SRR8303000	negative		RNA-Seq	PRJNA473770	SAMN10584484	INSTITUT PASTEUR	SRX5117516	NextSeq 500	SINGLE	Plasmodium falciparum 3D7	ILLUMINA	P. falciparum dCas mRNA-seq	980442101			3D7	cell line	France	Europe		France:Paris	15/11/2018
SRR836069	negative		RNA-Seq	PRJNA198874	SAMN02056408	UNIVERSITY OF CALIFORNIA, RIVERSIDE	SRX272764	Illumina HiSeq 2000	PAIRED	Plasmodium falciparum 3D7	ILLUMINA	Translatome_18h	1614216843			3D7	cell line	cell line
SRR25922131	positive		RNA-Seq	PRJNA1013216	SAMN37293872	NANYANG TECHNOLOGICAL UNIVERSITY	SRX21641508	Illumina NovaSeq 6000	PAIRED	Plasmodium falciparum 3D7	ILLUMINA	CTRL_2	2887452804			Pooled IDC stages 2,3D7	cell line	n/a	n/a		not applicable	not applicable							Packed red blood cells
SRR835998	negative		RNA-Seq	PRJNA198874	SAMN02056404	UNIVERSITY OF CALIFORNIA, RIVERSIDE	SRX272489	Illumina HiSeq 2000	PAIRED	Plasmodium falciparum 3D7	ILLUMINA	Transcriptome_0h	1666830323			3D7	cell line	cell line
SRR836071	negative		RNA-Seq	PRJNA198874	SAMN02056410	UNIVERSITY OF CALIFORNIA, RIVERSIDE	SRX272766	Illumina HiSeq 2000	PAIRED	Plasmodium falciparum 3D7	ILLUMINA	Translatome_36h_replicate	2193226208			3D7	cell line	cell line
SRR25922292	negative		RNA-Seq	PRJNA1013216	SAMN37294409	NANYANG TECHNOLOGICAL UNIVERSITY	SRX21641988	Illumina NovaSeq 6000	PAIRED	Plasmodium falciparum	ILLUMINA	TACT_RNA_H6_198	2893291073			Clinical isolate 508	human blood	Cambodia	Asia		Cambodia: Kravanh\, Pursat	12/6/2019	not applicable						Packed red blood cells
SRR836068	negative		RNA-Seq	PRJNA198874	SAMN02056407	UNIVERSITY OF CALIFORNIA, RIVERSIDE	SRX272763	Illumina HiSeq 2000	PAIRED	Plasmodium falciparum 3D7	ILLUMINA	Translatome_0h	2239294758			3D7	cell line	cell line
SRR25922243	positive		RNA-Seq	PRJNA1013216	SAMN37293937	NANYANG TECHNOLOGICAL UNIVERSITY	SRX21642037	Illumina NovaSeq 6000	PAIRED	Plasmodium falciparum	ILLUMINA	TACT_RNA_H0_036	2895487383			Clinical isolate 35	human blood	Cambodia	Asia		Cambodia: Steung Treng	30/6/2018	not applicable						Packed red blood cells
SRR25922160	negative		RNA-Seq	PRJNA1013216	SAMN37294307	NANYANG TECHNOLOGICAL UNIVERSITY	SRX21642120	Illumina NovaSeq 6000	PAIRED	Plasmodium falciparum	ILLUMINA	TACT_RNA_H6_096	2896004346			Clinical isolate 406	human blood	Cambodia	Asia		Cambodia: Steung Treng	22/12/2018	not applicable						Packed red blood cells
SRR923453	negative		RNA-Seq	PRJNA208965	SAMN02208094	UNIVERSITY OF CALIFORNIA, RIVERSIDE	SRX316318	Illumina HiSeq 2000	PAIRED	Plasmodium falciparum 3D7	ILLUMINA	Transcriptome_Gametocyte_stage_V	1403824139			3D7	cell line	cell line
SRR25922142	negative		RNA-Seq	PRJNA1013216	SAMN37294343	NANYANG TECHNOLOGICAL UNIVERSITY	SRX21642138	Illumina NovaSeq 6000	PAIRED	Plasmodium falciparum	ILLUMINA	TACT_RNA_H6_132	2897233498			Clinical isolate 442	human blood	Cambodia	Asia		Cambodia: Steung Treng	6/8/2019	not applicable						Packed red blood cells
SRR25921907	negative		RNA-Seq	PRJNA1013216	SAMN37294170	NANYANG TECHNOLOGICAL UNIVERSITY	SRX21641732	Illumina NovaSeq 6000	PAIRED	Plasmodium falciparum	ILLUMINA	TACT_RNA_H0_269	2898022250			Clinical isolate 251	human blood	Viet Nam	Asia		Viet Nam: Binh Phuoc	21/11/2018	not applicable						Packed red blood cells
SRR25922139	positive		RNA-Seq	PRJNA1013216	SAMN37294346	NANYANG TECHNOLOGICAL UNIVERSITY	SRX21642141	Illumina NovaSeq 6000	PAIRED	Plasmodium falciparum	ILLUMINA	TACT_RNA_H6_135	2900654627			Clinical isolate 445	human blood	Cambodia	Asia		Cambodia: Steung Treng	13/8/2019	not applicable						Packed red blood cells
SRR25922033	negative		RNA-Seq	PRJNA1013216	SAMN37293926	NANYANG TECHNOLOGICAL UNIVERSITY	SRX21641606	Illumina NovaSeq 6000	PAIRED	Plasmodium falciparum	ILLUMINA	TACT_RNA_H0_025	2907073800			Clinical isolate 25	human blood	Cambodia	Asia		Cambodia: Steung Treng	9/6/2018	not applicable						Packed red blood cells
SRR25922222	negative		RNA-Seq	PRJNA1013216	SAMN37294070	NANYANG TECHNOLOGICAL UNIVERSITY	SRX21642058	Illumina NovaSeq 6000	PAIRED	Plasmodium falciparum	ILLUMINA	TACT_RNA_H0_169	2914187927			Clinical isolate 166	human blood	Cambodia	Asia		Cambodia: Steung Treng	28/10/2019	not applicable						Packed red blood cells
SRR25922068	negative		RNA-Seq	PRJNA1013216	SAMN37294265	NANYANG TECHNOLOGICAL UNIVERSITY	SRX21641571	Illumina NovaSeq 6000	PAIRED	Plasmodium falciparum	ILLUMINA	TACT_RNA_H6_054	2917984350			Clinical isolate 364	human blood	Cambodia	Asia		Cambodia: Steung Treng	17/9/2018	not applicable						Packed red blood cells
SRR25922072	negative		RNA-Seq	PRJNA1013216	SAMN37293907	NANYANG TECHNOLOGICAL UNIVERSITY	SRX21641567	Illumina NovaSeq 6000	PAIRED	Plasmodium falciparum	ILLUMINA	TACT_RNA_H0_006	2918855005			Clinical isolate 6	human blood	Cambodia	Asia		Cambodia: Steung Treng	28/4/2018	not applicable						Packed red blood cells
SRR19906014	negative		RNA-Seq	PRJNA854331	SAMN29409925	INSTITUT PASTEUR	SRX15948787	NextSeq 500	PAIRED	Plasmodium falciparum 3D7	ILLUMINA	SMC3_24hpi	999564633			3D7	cell line	France	Europe		France:Paris	2022-01		24hpi
SRR25922099	negative		RNA-Seq	PRJNA1013216	SAMN37293905	NANYANG TECHNOLOGICAL UNIVERSITY	SRX21641540	Illumina NovaSeq 6000	PAIRED	Plasmodium falciparum	ILLUMINA	TACT_RNA_H0_004	2920645502			Clinical isolate 4	human blood	Cambodia	Asia		Cambodia: Steung Treng	28/4/2018	not applicable						Packed red blood cells
SRR25922320	negative		RNA-Seq	PRJNA1013216	SAMN37294356	NANYANG TECHNOLOGICAL UNIVERSITY	SRX21641960	Illumina NovaSeq 6000	PAIRED	Plasmodium falciparum	ILLUMINA	TACT_RNA_H6_145	2920969760			Clinical isolate 455	human blood	Cambodia	Asia		Cambodia: Steung Treng	21/8/2019	not applicable						Packed red blood cells
SRR25922106	negative		RNA-Seq	PRJNA1013216	SAMN37294001	NANYANG TECHNOLOGICAL UNIVERSITY	SRX21641533	Illumina NovaSeq 6000	PAIRED	Plasmodium falciparum	ILLUMINA	TACT_RNA_H0_100	2922410015			Clinical isolate 99	human blood	Cambodia	Asia		Cambodia: Steung Treng	11/1/2019	not applicable						Packed red blood cells
SRR25921957	negative		RNA-Seq	PRJNA1013216	SAMN37294019	NANYANG TECHNOLOGICAL UNIVERSITY	SRX21641682	Illumina NovaSeq 6000	PAIRED	Plasmodium falciparum	ILLUMINA	TACT_RNA_H0_118	2930954061			Clinical isolate 117	human blood	Cambodia	Asia		Cambodia: Steung Treng	22/5/2019	not applicable						Packed red blood cells
SRR25921963	negative		RNA-Seq	PRJNA1013216	SAMN37294014	NANYANG TECHNOLOGICAL UNIVERSITY	SRX21641676	Illumina NovaSeq 6000	PAIRED	Plasmodium falciparum	ILLUMINA	TACT_RNA_H0_113	2932062676			Clinical isolate 112	human blood	Cambodia	Asia		Cambodia: Steung Treng	11/5/2019	not applicable						Packed red blood cells
SRR25922014	negative		RNA-Seq	PRJNA1013216	SAMN37294460	NANYANG TECHNOLOGICAL UNIVERSITY	SRX21641625	Illumina NovaSeq 6000	PAIRED	Plasmodium falciparum	ILLUMINA	TACT_RNA_H6_259	2935670887			Clinical isolate 559	human blood	Cambodia	Asia		Cambodia: Kravanh\, Pursat	23/1/2020	not applicable						Packed red blood cells
SRR25922059	negative		RNA-Seq	PRJNA1013216	SAMN37294275	NANYANG TECHNOLOGICAL UNIVERSITY	SRX21641580	Illumina NovaSeq 6000	PAIRED	Plasmodium falciparum	ILLUMINA	TACT_RNA_H6_064	2936355075			Clinical isolate 374	human blood	Cambodia	Asia		Cambodia: Steung Treng	1/10/2018	not applicable						Packed red blood cells
SRR25921837	negative		RNA-Seq	PRJNA1013216	SAMN37294390	NANYANG TECHNOLOGICAL UNIVERSITY	SRX21641802	Illumina NovaSeq 6000	PAIRED	Plasmodium falciparum	ILLUMINA	TACT_RNA_H6_179	2937973483			Clinical isolate 489	human blood	Cambodia	Asia		Cambodia: Steung Treng	12/11/2019	not applicable						Packed red blood cells
SRR25922412	positive		RNA-Seq	PRJNA1013216	SAMN37294042	NANYANG TECHNOLOGICAL UNIVERSITY	SRX21641868	Illumina NovaSeq 6000	PAIRED	Plasmodium falciparum	ILLUMINA	TACT_RNA_H0_141	2938448112			Clinical isolate 140	human blood	Cambodia	Asia		Cambodia: Steung Treng	16/8/2019	not applicable						Packed red blood cells
SRR25922001	negative		RNA-Seq	PRJNA1013216	SAMN37293949	NANYANG TECHNOLOGICAL UNIVERSITY	SRX21641638	Illumina NovaSeq 6000	PAIRED	Plasmodium falciparum	ILLUMINA	TACT_RNA_H0_048	2939025751			Clinical isolate 47	human blood	Cambodia	Asia		Cambodia: Steung Treng	7/8/2018	not applicable						Packed red blood cells
SRR25921992	positive		RNA-Seq	PRJNA1013216	SAMN37293957	NANYANG TECHNOLOGICAL UNIVERSITY	SRX21641647	Illumina NovaSeq 6000	PAIRED	Plasmodium falciparum	ILLUMINA	TACT_RNA_H0_056	2942261896			Clinical isolate 55	human blood	Cambodia	Asia		Cambodia: Steung Treng	20/9/2018	not applicable						Packed red blood cells
SRR24319384	negative		RNA-Seq	PRJNA930408	SAMN33007384	UC RIVERSIDE	SRX20113923	Illumina NovaSeq 6000	PAIRED	Plasmodium falciparum 3D7	ILLUMINA	RNAseq_36hpi_control_rep2	1003017905			3D7	cell line	uncalculated	uncalculated		not applicable	2020-02																					36 hpi
SRR25922030	negative		RNA-Seq	PRJNA1013216	SAMN37294425	NANYANG TECHNOLOGICAL UNIVERSITY	SRX21641609	Illumina NovaSeq 6000	PAIRED	Plasmodium falciparum	ILLUMINA	TACT_RNA_H6_214	2942695479			Clinical isolate 524	human blood	Cambodia	Asia		Cambodia: Kravanh\, Pursat	7/7/2019	not applicable						Packed red blood cells
SRR25922120	negative		RNA-Seq	PRJNA1013216	SAMN37293982	NANYANG TECHNOLOGICAL UNIVERSITY	SRX21641519	Illumina NovaSeq 6000	PAIRED	Plasmodium falciparum	ILLUMINA	TACT_RNA_H0_081	2944687540			Clinical isolate 80	human blood	Cambodia	Asia		Cambodia: Steung Treng	11/11/2018	not applicable						Packed red blood cells
SRR25922390	negative		RNA-Seq	PRJNA1013216	SAMN37294120	NANYANG TECHNOLOGICAL UNIVERSITY	SRX21641890	Illumina NovaSeq 6000	PAIRED	Plasmodium falciparum	ILLUMINA	TACT_RNA_H0_219	2944855715			Clinical isolate 207	human blood	Cambodia	Asia		Cambodia: Kravanh\, Pursat	17/7/2019	not applicable						Packed red blood cells
SRR25921818	positive		RNA-Seq	PRJNA1013216	SAMN37294387	NANYANG TECHNOLOGICAL UNIVERSITY	SRX21641821	Illumina NovaSeq 6000	PAIRED	Plasmodium falciparum	ILLUMINA	TACT_RNA_H6_176	2946621148			Clinical isolate 486	human blood	Cambodia	Asia		Cambodia: Steung Treng	8/11/2019	not applicable						Packed red blood cells
SRR25922180	positive		RNA-Seq	PRJNA1013216	SAMN37294166	NANYANG TECHNOLOGICAL UNIVERSITY	SRX21642100	Illumina NovaSeq 6000	PAIRED	Plasmodium falciparum	ILLUMINA	TACT_RNA_H0_265	2947682621			Clinical isolate 248	human blood	Viet Nam	Asia		Viet Nam: Binh Phuoc	16/8/2018	not applicable						Packed red blood cells
SRR25921913	negative		RNA-Seq	PRJNA1013216	SAMN37294116	NANYANG TECHNOLOGICAL UNIVERSITY	SRX21641726	Illumina NovaSeq 6000	PAIRED	Plasmodium falciparum	ILLUMINA	TACT_RNA_H0_215	2949594212			Clinical isolate 204	human blood	Cambodia	Asia		Cambodia: Kravanh\, Pursat	8/7/2019	not applicable						Packed red blood cells
SRR25922277	negative		RNA-Seq	PRJNA1013216	SAMN37294423	NANYANG TECHNOLOGICAL UNIVERSITY	SRX21642003	Illumina NovaSeq 6000	PAIRED	Plasmodium falciparum	ILLUMINA	TACT_RNA_H6_212	2950655918			Clinical isolate 522	human blood	Cambodia	Asia		Cambodia: Kravanh\, Pursat	5/7/2019	not applicable						Packed red blood cells
SRR25922293	negative		RNA-Seq	PRJNA1013216	SAMN37294408	NANYANG TECHNOLOGICAL UNIVERSITY	SRX21641987	Illumina NovaSeq 6000	PAIRED	Plasmodium falciparum	ILLUMINA	TACT_RNA_H6_197	2952292041			Clinical isolate 507	human blood	Cambodia	Asia		Cambodia: Kravanh\, Pursat	12/6/2019	not applicable						Packed red blood cells
SRR19905998	negative		RNA-Seq	PRJNA854331	SAMN29409928	INSTITUT PASTEUR	SRX15948803	NextSeq 500	PAIRED	Plasmodium falciparum 3D7	ILLUMINA	control_24hpi	1007892002			3D7	cell line	France	Europe		France:Paris	2021-10		24hpi
SRR25922370	negative		RNA-Seq	PRJNA1013216	SAMN37294140	NANYANG TECHNOLOGICAL UNIVERSITY	SRX21641910	Illumina NovaSeq 6000	PAIRED	Plasmodium falciparum	ILLUMINA	TACT_RNA_H0_239	2952915624			Clinical isolate 223	human blood	Cambodia	Asia		Cambodia: Kravanh\, Pursat	17/9/2019	not applicable						Packed red blood cells
SRR25921983	negative		RNA-Seq	PRJNA1013216	SAMN37293965	NANYANG TECHNOLOGICAL UNIVERSITY	SRX21641656	Illumina NovaSeq 6000	PAIRED	Plasmodium falciparum	ILLUMINA	TACT_RNA_H0_064	2954926851			Clinical isolate 63	human blood	Cambodia	Asia		Cambodia: Steung Treng	1/10/2018	not applicable						Packed red blood cells
SRR25922415	negative		RNA-Seq	PRJNA1013216	SAMN37294040	NANYANG TECHNOLOGICAL UNIVERSITY	SRX21641865	Illumina NovaSeq 6000	PAIRED	Plasmodium falciparum	ILLUMINA	TACT_RNA_H0_139	2956470208			Clinical isolate 138	human blood	Cambodia	Asia		Cambodia: Steung Treng	15/8/2019	not applicable						Packed red blood cells
SRR25922268	negative		RNA-Seq	PRJNA1013216	SAMN37294431	NANYANG TECHNOLOGICAL UNIVERSITY	SRX21642012	Illumina NovaSeq 6000	PAIRED	Plasmodium falciparum	ILLUMINA	TACT_RNA_H6_220	2956854585			Clinical isolate 530	human blood	Cambodia	Asia		Cambodia: Kravanh\, Pursat	19/7/2019	not applicable						Packed red blood cells
SRR25922269	negative		RNA-Seq	PRJNA1013216	SAMN37293927	NANYANG TECHNOLOGICAL UNIVERSITY	SRX21642011	Illumina NovaSeq 6000	PAIRED	Plasmodium falciparum	ILLUMINA	TACT_RNA_H0_026	2957975645			Clinical isolate 292	human blood	Cambodia	Asia		Cambodia: Steung Treng	10/6/2018	not applicable						Packed red blood cells
SRR25921912	positive		RNA-Seq	PRJNA1013216	SAMN37294117	NANYANG TECHNOLOGICAL UNIVERSITY	SRX21641727	Illumina NovaSeq 6000	PAIRED	Plasmodium falciparum	ILLUMINA	TACT_RNA_H0_216	2960495704			Clinical isolate 205	human blood	Cambodia	Asia		Cambodia: Kravanh\, Pursat	11/7/2019	not applicable						Packed red blood cells
SRR25922425	negative		RNA-Seq	PRJNA1013216	SAMN37294492	NANYANG TECHNOLOGICAL UNIVERSITY	SRX21641855	Illumina NovaSeq 6000	PAIRED	Plasmodium falciparum	ILLUMINA	TACT_RNA_H6_291	2963450171			Clinical isolate 591	human blood	Viet Nam	Asia		Viet Nam: Binh Phuoc	23/5/2019	not applicable						Packed red blood cells
SRR25921823	negative		RNA-Seq	PRJNA1013216	SAMN37294382	NANYANG TECHNOLOGICAL UNIVERSITY	SRX21641816	Illumina NovaSeq 6000	PAIRED	Plasmodium falciparum	ILLUMINA	TACT_RNA_H6_171	2964203457			Clinical isolate 481	human blood	Cambodia	Asia		Cambodia: Steung Treng	1/11/2019	not applicable						Packed red blood cells
SRR25922411	negative		RNA-Seq	PRJNA1013216	SAMN37294043	NANYANG TECHNOLOGICAL UNIVERSITY	SRX21641869	Illumina NovaSeq 6000	PAIRED	Plasmodium falciparum	ILLUMINA	TACT_RNA_H0_142	2965238697			Clinical isolate 141	human blood	Cambodia	Asia		Cambodia: Steung Treng	17/8/2019	not applicable						Packed red blood cells
SRR25921894	positive		RNA-Seq	PRJNA1013216	SAMN37294195	NANYANG TECHNOLOGICAL UNIVERSITY	SRX21641745	Illumina NovaSeq 6000	PAIRED	Plasmodium falciparum	ILLUMINA	TACT_RNA_H0_294	2969663649			Clinical isolate 275	human blood	Viet Nam	Asia		Viet Nam: Binh Phuoc	12/6/2019	not applicable						Packed red blood cells
SRR25922306	negative		RNA-Seq	PRJNA1013216	SAMN37294349	NANYANG TECHNOLOGICAL UNIVERSITY	SRX21641974	Illumina NovaSeq 6000	PAIRED	Plasmodium falciparum	ILLUMINA	TACT_RNA_H6_138	2970657228			Clinical isolate 448	human blood	Cambodia	Asia		Cambodia: Steung Treng	13/8/2019	not applicable						Packed red blood cells
SRR25922375	negative		RNA-Seq	PRJNA1013216	SAMN37294135	NANYANG TECHNOLOGICAL UNIVERSITY	SRX21641905	Illumina NovaSeq 6000	PAIRED	Plasmodium falciparum	ILLUMINA	TACT_RNA_H0_234	2974330615			Clinical isolate 307	human blood	Cambodia	Asia		Cambodia: Kravanh\, Pursat	2/9/2019	not applicable						Packed red blood cells
SRR25922262	positive		RNA-Seq	PRJNA1013216	SAMN37294495	NANYANG TECHNOLOGICAL UNIVERSITY	SRX21642018	Illumina NovaSeq 6000	PAIRED	Plasmodium falciparum	ILLUMINA	TACT_RNA_H6_294	2974960629			Clinical isolate 594	human blood	Viet Nam	Asia		Viet Nam: Binh Phuoc	12/6/2019	not applicable						Packed red blood cells
SRR25922361	positive		RNA-Seq	PRJNA1013216	SAMN37294130	NANYANG TECHNOLOGICAL UNIVERSITY	SRX21641919	Illumina NovaSeq 6000	PAIRED	Plasmodium falciparum	ILLUMINA	TACT_RNA_H0_229	2977115515			Clinical isolate 216	human blood	Cambodia	Asia		Cambodia: Kravanh\, Pursat	5/8/2019	not applicable						Packed red blood cells
SRR19906009	negative		RNA-Seq	PRJNA854331	SAMN29409925	INSTITUT PASTEUR	SRX15948792	NextSeq 500	PAIRED	Plasmodium falciparum 3D7	ILLUMINA	SMC3_24hpi	1023532040			3D7	cell line	France	Europe		France:Paris	2022-01		24hpi
SRR25922389	negative		RNA-Seq	PRJNA1013216	SAMN37293896	NANYANG TECHNOLOGICAL UNIVERSITY	SRX21641891	Illumina NovaSeq 6000	PAIRED	Plasmodium falciparum 3D7	ILLUMINA	S_3D7_TP_20	2977722456			3D7,not applicable	cell line	uncalculated	uncalculated		not applicable	not applicable							Packed red blood cells
SRR8303004	negative		RNA-Seq	PRJNA473770	SAMN10584484	INSTITUT PASTEUR	SRX5117512	NextSeq 500	SINGLE	Plasmodium falciparum 3D7	ILLUMINA	P. falciparum dCas mRNA-seq	1026248068			3D7	cell line	France	Europe		France:Paris	15/11/2018
SRR25922183	negative		RNA-Seq	PRJNA1013216	SAMN37294145	NANYANG TECHNOLOGICAL UNIVERSITY	SRX21642097	Illumina NovaSeq 6000	PAIRED	Plasmodium falciparum	ILLUMINA	TACT_RNA_H0_244	2978548601			Clinical isolate 228	human blood	Cambodia	Asia		Cambodia: Kravanh\, Pursat	9/10/2019	not applicable						Packed red blood cells
SRR25921842	negative		RNA-Seq	PRJNA1013216	SAMN37294381	NANYANG TECHNOLOGICAL UNIVERSITY	SRX21641797	Illumina NovaSeq 6000	PAIRED	Plasmodium falciparum	ILLUMINA	TACT_RNA_H6_170	2981418930			Clinical isolate 480	human blood	Cambodia	Asia		Cambodia: Steung Treng	29/10/2019	not applicable						Packed red blood cells
SRR25922035	positive		RNA-Seq	PRJNA1013216	SAMN37294440	NANYANG TECHNOLOGICAL UNIVERSITY	SRX21641604	Illumina NovaSeq 6000	PAIRED	Plasmodium falciparum	ILLUMINA	TACT_RNA_H6_229	2982093201			Clinical isolate 539	human blood	Cambodia	Asia		Cambodia: Kravanh\, Pursat	5/8/2019	not applicable						Packed red blood cells
SRR25921849	positive		RNA-Seq	PRJNA1013216	SAMN37294226	NANYANG TECHNOLOGICAL UNIVERSITY	SRX21641790	Illumina NovaSeq 6000	PAIRED	Plasmodium falciparum	ILLUMINA	TACT_RNA_H6_015	2982405848			Clinical isolate 325	human blood	Cambodia	Asia		Cambodia: Steung Treng	19/5/2018	not applicable						Packed red blood cells
SRR25921964	negative		RNA-Seq	PRJNA1013216	SAMN37294013	NANYANG TECHNOLOGICAL UNIVERSITY	SRX21641675	Illumina NovaSeq 6000	PAIRED	Plasmodium falciparum	ILLUMINA	TACT_RNA_H0_112	2982412580			Clinical isolate 111	human blood	Cambodia	Asia		Cambodia: Steung Treng	4/5/2019	not applicable						Packed red blood cells
SRR25921931	positive		RNA-Seq	PRJNA1013216	SAMN37294101	NANYANG TECHNOLOGICAL UNIVERSITY	SRX21641708	Illumina NovaSeq 6000	PAIRED	Plasmodium falciparum	ILLUMINA	TACT_RNA_H0_200	2982692890			Clinical isolate 298	human blood	Cambodia	Asia		Cambodia: Kravanh\, Pursat	21/6/2019	not applicable						Packed red blood cells
SRR8303012	negative		RNA-Seq	PRJNA473770	SAMN10584484	INSTITUT PASTEUR	SRX5117504	NextSeq 500	SINGLE	Plasmodium falciparum 3D7	ILLUMINA	P. falciparum dCas mRNA-seq	1031545542			3D7	cell line	France	Europe		France:Paris	15/11/2018
SRR25922260	positive		RNA-Seq	PRJNA1013216	SAMN37293939	NANYANG TECHNOLOGICAL UNIVERSITY	SRX21642020	Illumina NovaSeq 6000	PAIRED	Plasmodium falciparum	ILLUMINA	TACT_RNA_H0_038	2985993452			Clinical isolate 37	human blood	Cambodia	Asia		Cambodia: Steung Treng	2/7/2018	not applicable						Packed red blood cells
SRR25921826	positive		RNA-Seq	PRJNA1013216	SAMN37294400	NANYANG TECHNOLOGICAL UNIVERSITY	SRX21641813	Illumina NovaSeq 6000	PAIRED	Plasmodium falciparum	ILLUMINA	TACT_RNA_H6_189	2986243690			Clinical isolate 499	human blood	Cambodia	Asia		Cambodia: Kravanh\, Pursat	8/5/2019	not applicable						Packed red blood cells
SRR25922237	negative		RNA-Seq	PRJNA1013216	SAMN37294500	NANYANG TECHNOLOGICAL UNIVERSITY	SRX21642043	Illumina NovaSeq 6000	PAIRED	Plasmodium falciparum	ILLUMINA	TACT_RNA_H6_299	2987636594			Clinical isolate 599	human blood	Viet Nam	Asia		Viet Nam: Khanh Hoa	18/8/2018	not applicable						Packed red blood cells
SRR25922333	positive		RNA-Seq	PRJNA1013216	SAMN37294315	NANYANG TECHNOLOGICAL UNIVERSITY	SRX21641947	Illumina NovaSeq 6000	PAIRED	Plasmodium falciparum	ILLUMINA	TACT_RNA_H6_104	2989003550			Clinical isolate 414	human blood	Cambodia	Asia		Cambodia: Steung Treng	24/2/2019	not applicable						Packed red blood cells
SRR8303003	negative		RNA-Seq	PRJNA473770	SAMN10584484	INSTITUT PASTEUR	SRX5117513	NextSeq 500	SINGLE	Plasmodium falciparum 3D7	ILLUMINA	P. falciparum dCas mRNA-seq	1033405011			3D7	cell line	France	Europe		France:Paris	15/11/2018
SRR25922312	negative		RNA-Seq	PRJNA1013216	SAMN37294363	NANYANG TECHNOLOGICAL UNIVERSITY	SRX21641968	Illumina NovaSeq 6000	PAIRED	Plasmodium falciparum	ILLUMINA	TACT_RNA_H6_152	2991566246			Clinical isolate 462	human blood	Cambodia	Asia		Cambodia: Steung Treng	3/9/2019	not applicable						Packed red blood cells
SRR25922281	positive		RNA-Seq	PRJNA1013216	SAMN37294419	NANYANG TECHNOLOGICAL UNIVERSITY	SRX21641999	Illumina NovaSeq 6000	PAIRED	Plasmodium falciparum	ILLUMINA	TACT_RNA_H6_208	2994588487			Clinical isolate 518	human blood	Cambodia	Asia		Cambodia: Kravanh\, Pursat	29/6/2019	not applicable						Packed red blood cells
SRR25922224	negative		RNA-Seq	PRJNA1013216	SAMN37294067	NANYANG TECHNOLOGICAL UNIVERSITY	SRX21642056	Illumina NovaSeq 6000	PAIRED	Plasmodium falciparum	ILLUMINA	TACT_RNA_H0_166	2997001521			Clinical isolate 163	human blood	Cambodia	Asia		Cambodia: Steung Treng	24/10/2019	not applicable						Packed red blood cells
SRR25921976	negative		RNA-Seq	PRJNA1013216	SAMN37293975	NANYANG TECHNOLOGICAL UNIVERSITY	SRX21641663	Illumina NovaSeq 6000	PAIRED	Plasmodium falciparum	ILLUMINA	TACT_RNA_H0_074	3001480990			Clinical isolate 73	human blood	Cambodia	Asia		Cambodia: Steung Treng	31/10/2018	not applicable						Packed red blood cells
SRR25922060	negative		RNA-Seq	PRJNA1013216	SAMN37294274	NANYANG TECHNOLOGICAL UNIVERSITY	SRX21641579	Illumina NovaSeq 6000	PAIRED	Plasmodium falciparum	ILLUMINA	TACT_RNA_H6_063	3004287474			Clinical isolate 373	human blood	Cambodia	Asia		Cambodia: Steung Treng	28/9/2018	not applicable						Packed red blood cells
SRR25922303	negative		RNA-Seq	PRJNA1013216	SAMN37293921	NANYANG TECHNOLOGICAL UNIVERSITY	SRX21641977	Illumina NovaSeq 6000	PAIRED	Plasmodium falciparum	ILLUMINA	TACT_RNA_H0_020	3004496511			Clinical isolate 20	human blood	Cambodia	Asia		Cambodia: Steung Treng	28/5/2018	not applicable						Packed red blood cells
SRR25922247	negative		RNA-Seq	PRJNA1013216	SAMN37294510	NANYANG TECHNOLOGICAL UNIVERSITY	SRX21642033	Illumina NovaSeq 6000	PAIRED	Plasmodium falciparum	ILLUMINA	TACT_RNA_H6_309	3004897583			Clinical isolate 609	human blood	Viet Nam	Asia		Viet Nam: Khanh Hoa	10/7/2019	not applicable						Packed red blood cells
SRR25922265	negative		RNA-Seq	PRJNA1013216	SAMN37294434	NANYANG TECHNOLOGICAL UNIVERSITY	SRX21642015	Illumina NovaSeq 6000	PAIRED	Plasmodium falciparum	ILLUMINA	TACT_RNA_H6_223	3006458982			Clinical isolate 533	human blood	Cambodia	Asia		Cambodia: Kravanh\, Pursat	21/7/2019	not applicable						Packed red blood cells
SRR25922273	positive		RNA-Seq	PRJNA1013216	SAMN37294427	NANYANG TECHNOLOGICAL UNIVERSITY	SRX21642007	Illumina NovaSeq 6000	PAIRED	Plasmodium falciparum	ILLUMINA	TACT_RNA_H6_216	3006657087			Clinical isolate 526	human blood	Cambodia	Asia		Cambodia: Kravanh\, Pursat	11/7/2019	not applicable						Packed red blood cells
SRR25922301	negative		RNA-Seq	PRJNA1013216	SAMN37294372	NANYANG TECHNOLOGICAL UNIVERSITY	SRX21641979	Illumina NovaSeq 6000	PAIRED	Plasmodium falciparum	ILLUMINA	TACT_RNA_H6_161	3007857026			Clinical isolate 471	human blood	Cambodia	Asia		Cambodia: Steung Treng	18/10/2019	not applicable						Packed red blood cells
SRR11775222	negative		RNA-Seq	PRJNA529754	SAMN14884572	INSTITUT PASTEUR	SRX8328149	NextSeq 500	PAIRED	Plasmodium falciparum 3D7	ILLUMINA	ISWI-HA-glmS -Gln	1041171620			3D7,-Gln	cell line	France	Europe		France: Paris	2019-12
SRR25922227	negative		RNA-Seq	PRJNA1013216	SAMN37294063	NANYANG TECHNOLOGICAL UNIVERSITY	SRX21642053	Illumina NovaSeq 6000	PAIRED	Plasmodium falciparum	ILLUMINA	TACT_RNA_H0_162	3013834349			Clinical isolate 159	human blood	Cambodia	Asia		Cambodia: Steung Treng	18/10/2019	not applicable						Packed red blood cells
SRR25922275	negative		RNA-Seq	PRJNA1013216	SAMN37294404	NANYANG TECHNOLOGICAL UNIVERSITY	SRX21642005	Illumina NovaSeq 6000	PAIRED	Plasmodium falciparum	ILLUMINA	TACT_RNA_H6_193	3017900527			Clinical isolate 503	human blood	Cambodia	Asia		Cambodia: Kravanh\, Pursat	27/5/2019	not applicable						Packed red blood cells
SRR25922187	negative		RNA-Seq	PRJNA1013216	SAMN37294161	NANYANG TECHNOLOGICAL UNIVERSITY	SRX21642093	Illumina NovaSeq 6000	PAIRED	Plasmodium falciparum	ILLUMINA	TACT_RNA_H0_260	3018206797			Clinical isolate 243	human blood	Viet Nam	Asia		Viet Nam: Binh Phuoc	24/6/2018	not applicable						Packed red blood cells
SRR25922391	negative		RNA-Seq	PRJNA1013216	SAMN37294060	NANYANG TECHNOLOGICAL UNIVERSITY	SRX21641889	Illumina NovaSeq 6000	PAIRED	Plasmodium falciparum	ILLUMINA	TACT_RNA_H0_159	3018547534			Clinical isolate 156	human blood	Cambodia	Asia		Cambodia: Steung Treng	12/10/2019	not applicable						Packed red blood cells
SRR25922433	negative		RNA-Seq	PRJNA1013216	SAMN37294485	NANYANG TECHNOLOGICAL UNIVERSITY	SRX21641847	Illumina NovaSeq 6000	PAIRED	Plasmodium falciparum	ILLUMINA	TACT_RNA_H6_284	3021867125			Clinical isolate 584	human blood	Viet Nam	Asia		Viet Nam: Binh Phuoc	20/1/2019	not applicable						Packed red blood cells
SRR25922220	negative		RNA-Seq	PRJNA1013216	SAMN37293891	NANYANG TECHNOLOGICAL UNIVERSITY	SRX21642060	Illumina NovaSeq 6000	PAIRED	Plasmodium falciparum 3D7	ILLUMINA	S_3D7_TP_15	3023498005			not applicable,3D7	cell line	uncalculated	uncalculated		not applicable	not applicable							Packed red blood cells
SRR25922000	positive		RNA-Seq	PRJNA1013216	SAMN37293950	NANYANG TECHNOLOGICAL UNIVERSITY	SRX21641639	Illumina NovaSeq 6000	PAIRED	Plasmodium falciparum	ILLUMINA	TACT_RNA_H0_049	3023639245			Clinical isolate 48	human blood	Cambodia	Asia		Cambodia: Steung Treng	15/8/2018	not applicable						Packed red blood cells
SRR25922127	negative		RNA-Seq	PRJNA1013216	SAMN37293989	NANYANG TECHNOLOGICAL UNIVERSITY	SRX21641512	Illumina NovaSeq 6000	PAIRED	Plasmodium falciparum	ILLUMINA	TACT_RNA_H0_088	3025684576			Clinical isolate 87	human blood	Cambodia	Asia		Cambodia: Steung Treng	29/11/2018	not applicable						Packed red blood cells
SRR25921941	positive		RNA-Seq	PRJNA1013216	SAMN37294074	NANYANG TECHNOLOGICAL UNIVERSITY	SRX21641698	Illumina NovaSeq 6000	PAIRED	Plasmodium falciparum	ILLUMINA	TACT_RNA_H0_173	3027679984			Clinical isolate 170	human blood	Cambodia	Asia		Cambodia: Steung Treng	1/11/2019	not applicable						Packed red blood cells
SRR25922403	negative		RNA-Seq	PRJNA1013216	SAMN37294049	NANYANG TECHNOLOGICAL UNIVERSITY	SRX21641877	Illumina NovaSeq 6000	PAIRED	Plasmodium falciparum	ILLUMINA	TACT_RNA_H0_148	3028164396			Clinical isolate 147	human blood	Cambodia	Asia		Cambodia: Steung Treng	26/8/2019	not applicable						Packed red blood cells
SRR25921827	negative		RNA-Seq	PRJNA1013216	SAMN37294399	NANYANG TECHNOLOGICAL UNIVERSITY	SRX21641812	Illumina NovaSeq 6000	PAIRED	Plasmodium falciparum	ILLUMINA	TACT_RNA_H6_188	3030566393			Clinical isolate 498	human blood	Cambodia	Asia		Cambodia: Kravanh\, Pursat	29/4/2019	not applicable						Packed red blood cells
SRR25922184	positive		RNA-Seq	PRJNA1013216	SAMN37294164	NANYANG TECHNOLOGICAL UNIVERSITY	SRX21642096	Illumina NovaSeq 6000	PAIRED	Plasmodium falciparum	ILLUMINA	TACT_RNA_H0_263	3032021714			Clinical isolate 246	human blood	Viet Nam	Asia		Viet Nam: Binh Phuoc	23/7/2018	not applicable						Packed red blood cells
SRR25922097	negative		RNA-Seq	PRJNA1013216	SAMN37294202	NANYANG TECHNOLOGICAL UNIVERSITY	SRX21641542	Illumina NovaSeq 6000	PAIRED	Plasmodium falciparum	ILLUMINA	TACT_RNA_H0_301	3032603817			Clinical isolate 282	human blood	Viet Nam	Asia		Viet Nam: Khanh Hoa	16/9/2018	not applicable						Packed red blood cells
SRR25922287	positive		RNA-Seq	PRJNA1013216	SAMN37294413	NANYANG TECHNOLOGICAL UNIVERSITY	SRX21641993	Illumina NovaSeq 6000	PAIRED	Plasmodium falciparum	ILLUMINA	TACT_RNA_H6_202	3034460773			Clinical isolate 512	human blood	Cambodia	Asia		Cambodia: Kravanh\, Pursat	23/6/2019	not applicable						Packed red blood cells
SRR25922138	negative		RNA-Seq	PRJNA1013216	SAMN37294327	NANYANG TECHNOLOGICAL UNIVERSITY	SRX21642142	Illumina NovaSeq 6000	PAIRED	Plasmodium falciparum	ILLUMINA	TACT_RNA_H6_116	3035389421			Clinical isolate 426	human blood	Cambodia	Asia		Cambodia: Steung Treng	17/5/2019	not applicable						Packed red blood cells
SRR25922342	negative		RNA-Seq	PRJNA1013216	SAMN37294306	NANYANG TECHNOLOGICAL UNIVERSITY	SRX21641938	Illumina NovaSeq 6000	PAIRED	Plasmodium falciparum	ILLUMINA	TACT_RNA_H6_095	3037780239			Clinical isolate 405	human blood	Cambodia	Asia		Cambodia: Steung Treng	18/12/2018	not applicable						Packed red blood cells
SRR25922202	negative		RNA-Seq	PRJNA1013216	SAMN37294089	NANYANG TECHNOLOGICAL UNIVERSITY	SRX21642078	Illumina NovaSeq 6000	PAIRED	Plasmodium falciparum	ILLUMINA	TACT_RNA_H0_188	3039264167			Clinical isolate 185	human blood	Cambodia	Asia		Cambodia: Kravanh\, Pursat	29/4/2019	not applicable						Packed red blood cells
SRR25922280	negative		RNA-Seq	PRJNA1013216	SAMN37294420	NANYANG TECHNOLOGICAL UNIVERSITY	SRX21642000	Illumina NovaSeq 6000	PAIRED	Plasmodium falciparum	ILLUMINA	TACT_RNA_H6_209	3039265659			Clinical isolate 519	human blood	Cambodia	Asia		Cambodia: Kravanh\, Pursat	1/7/2019	not applicable						Packed red blood cells
SRR25921858	negative		RNA-Seq	PRJNA1013216	SAMN37294258	NANYANG TECHNOLOGICAL UNIVERSITY	SRX21641781	Illumina NovaSeq 6000	PAIRED	Plasmodium falciparum	ILLUMINA	TACT_RNA_H6_047	3040423468			Clinical isolate 357	human blood	Cambodia	Asia		Cambodia: Steung Treng	6/8/2018	not applicable						Packed red blood cells
SRR25922104	negative		RNA-Seq	PRJNA1013216	SAMN37294003	NANYANG TECHNOLOGICAL UNIVERSITY	SRX21641535	Illumina NovaSeq 6000	PAIRED	Plasmodium falciparum	ILLUMINA	TACT_RNA_H0_102	3043228170			Clinical isolate 101	human blood	Cambodia	Asia		Cambodia: Steung Treng	4/2/2019	not applicable						Packed red blood cells
SRR8303007	negative		RNA-Seq	PRJNA473770	SAMN10584484	INSTITUT PASTEUR	SRX5117509	NextSeq 500	SINGLE	Plasmodium falciparum 3D7	ILLUMINA	P. falciparum dCas mRNA-seq	1060331222			3D7	cell line	France	Europe		France:Paris	15/11/2018
SRR25922276	negative		RNA-Seq	PRJNA1013216	SAMN37294403	NANYANG TECHNOLOGICAL UNIVERSITY	SRX21642004	Illumina NovaSeq 6000	PAIRED	Plasmodium falciparum	ILLUMINA	TACT_RNA_H6_192	3044119390			Clinical isolate 502	human blood	Cambodia	Asia		Cambodia: Kravanh\, Pursat	21/5/2019	not applicable						Packed red blood cells
SRR25921929	positive		RNA-Seq	PRJNA1013216	SAMN37294103	NANYANG TECHNOLOGICAL UNIVERSITY	SRX21641710	Illumina NovaSeq 6000	PAIRED	Plasmodium falciparum	ILLUMINA	TACT_RNA_H0_202	3045057777			Clinical isolate 195	human blood	Cambodia	Asia		Cambodia: Kravanh\, Pursat	23/6/2019	not applicable						Packed red blood cells
SRR25922373	positive		RNA-Seq	PRJNA1013216	SAMN37294137	NANYANG TECHNOLOGICAL UNIVERSITY	SRX21641907	Illumina NovaSeq 6000	PAIRED	Plasmodium falciparum	ILLUMINA	TACT_RNA_H0_236	3051667097			Clinical isolate 220	human blood	Cambodia	Asia		Cambodia: Kravanh\, Pursat	3/9/2019	not applicable						Packed red blood cells
SRR25921962	negative		RNA-Seq	PRJNA1013216	SAMN37293995	NANYANG TECHNOLOGICAL UNIVERSITY	SRX21641677	Illumina NovaSeq 6000	PAIRED	Plasmodium falciparum	ILLUMINA	TACT_RNA_H0_094	3054540638			Clinical isolate 93	human blood	Cambodia	Asia		Cambodia: Steung Treng	17/12/2018	not applicable						Packed red blood cells
SRR25922140	negative		RNA-Seq	PRJNA1013216	SAMN37294345	NANYANG TECHNOLOGICAL UNIVERSITY	SRX21642140	Illumina NovaSeq 6000	PAIRED	Plasmodium falciparum	ILLUMINA	TACT_RNA_H6_134	3056465739			Clinical isolate 444	human blood	Cambodia	Asia		Cambodia: Steung Treng	7/8/2019	not applicable						Packed red blood cells
SRR8305750	negative		RIP-Seq	PRJNA473770	SAMN09281312	INSTITUT PASTEUR	SRX5120240	NextSeq 500	SINGLE	Plasmodium falciparum 3D7	ILLUMINA	Plasmodium falciparum dCas m6A-seq	1064628803			3D7	cell line	France	Europe		France:Paris	2018
SRR11775219	negative		RNA-Seq	PRJNA529754	SAMN14884573	INSTITUT PASTEUR	SRX8328152	NextSeq 500	PAIRED	Plasmodium falciparum 3D7	ILLUMINA	ISWI-HA-glmS +Gln	1065648064			3D7,+Gln	cell line	France	Europe		France: Paris	2019-12
SRR25922200	negative		RNA-Seq	PRJNA1013216	SAMN37293893	NANYANG TECHNOLOGICAL UNIVERSITY	SRX21642080	Illumina NovaSeq 6000	PAIRED	Plasmodium falciparum 3D7	ILLUMINA	S_3D7_TP_17	3057663416			not applicable,3D7	cell line	uncalculated	uncalculated		not applicable	not applicable							Packed red blood cells
SRR25921890	negative		RNA-Seq	PRJNA1013216	SAMN37294196	NANYANG TECHNOLOGICAL UNIVERSITY	SRX21641749	Illumina NovaSeq 6000	PAIRED	Plasmodium falciparum	ILLUMINA	TACT_RNA_H0_295	3058551112			Clinical isolate 276	human blood	Viet Nam	Asia		Viet Nam: Binh Phuoc	17/6/2019	not applicable						Packed red blood cells
SRR25921886	negative		RNA-Seq	PRJNA1013216	SAMN37294189	NANYANG TECHNOLOGICAL UNIVERSITY	SRX21641753	Illumina NovaSeq 6000	PAIRED	Plasmodium falciparum	ILLUMINA	TACT_RNA_H0_288	3065713251			Clinical isolate 269	human blood	Viet Nam	Asia		Viet Nam: Binh Phuoc	17/3/2019	not applicable						Packed red blood cells
SRR25922330	negative		RNA-Seq	PRJNA1013216	SAMN37294318	NANYANG TECHNOLOGICAL UNIVERSITY	SRX21641950	Illumina NovaSeq 6000	PAIRED	Plasmodium falciparum	ILLUMINA	TACT_RNA_H6_107	3066628001			Clinical isolate 417	human blood	Cambodia	Asia		Cambodia: Steung Treng	15/3/2019	not applicable						Packed red blood cells
SRR25922358	negative		RNA-Seq	PRJNA1013216	SAMN37294291	NANYANG TECHNOLOGICAL UNIVERSITY	SRX21641922	Illumina NovaSeq 6000	PAIRED	Plasmodium falciparum	ILLUMINA	TACT_RNA_H6_080	3066656768			Clinical isolate 390	human blood	Cambodia	Asia		Cambodia: Steung Treng	11/11/2018	not applicable						Packed red blood cells
SRR25922372	negative		RNA-Seq	PRJNA1013216	SAMN37294138	NANYANG TECHNOLOGICAL UNIVERSITY	SRX21641908	Illumina NovaSeq 6000	PAIRED	Plasmodium falciparum	ILLUMINA	TACT_RNA_H0_237	3069993010			Clinical isolate 221	human blood	Cambodia	Asia		Cambodia: Kravanh\, Pursat	6/9/2019	not applicable						Packed red blood cells
SRR25922211	negative		RNA-Seq	PRJNA1013216	SAMN37293892	NANYANG TECHNOLOGICAL UNIVERSITY	SRX21642069	Illumina NovaSeq 6000	PAIRED	Plasmodium falciparum 3D7	ILLUMINA	S_3D7_TP_16	3072993507			not applicable,3D7	cell line	uncalculated	uncalculated		not applicable	not applicable							Packed red blood cells
SRR25921868	negative		RNA-Seq	PRJNA1013216	SAMN37293908	NANYANG TECHNOLOGICAL UNIVERSITY	SRX21641771	Illumina NovaSeq 6000	PAIRED	Plasmodium falciparum	ILLUMINA	TACT_RNA_H0_007	3073922294			Clinical isolate 7	human blood	Cambodia	Asia		Cambodia: Steung Treng	30/4/2018	not applicable						Packed red blood cells
SRR25921966	negative		RNA-Seq	PRJNA1013216	SAMN37294011	NANYANG TECHNOLOGICAL UNIVERSITY	SRX21641673	Illumina NovaSeq 6000	PAIRED	Plasmodium falciparum	ILLUMINA	TACT_RNA_H0_110	3077809318			Clinical isolate 109	human blood	Cambodia	Asia		Cambodia: Steung Treng	24/4/2019	not applicable						Packed red blood cells
SRR25922210	negative		RNA-Seq	PRJNA1013216	SAMN37294081	NANYANG TECHNOLOGICAL UNIVERSITY	SRX21642070	Illumina NovaSeq 6000	PAIRED	Plasmodium falciparum	ILLUMINA	TACT_RNA_H0_180	3078389286			Clinical isolate 177	human blood	Cambodia	Asia		Cambodia: Steung Treng	17/11/2019	not applicable						Packed red blood cells
SRR25922233	positive		RNA-Seq	PRJNA1013216	SAMN37293942	NANYANG TECHNOLOGICAL UNIVERSITY	SRX21642047	Illumina NovaSeq 6000	PAIRED	Plasmodium falciparum	ILLUMINA	TACT_RNA_H0_041	3082193259			Clinical isolate 40	human blood	Cambodia	Asia		Cambodia: Steung Treng	10/7/2018	not applicable						Packed red blood cells
SRR8294990	negative		RNA-Seq	PRJNA498234	SAMN10274238	INSTITUT PASTEUR	SRX5109549	NextSeq 500	PAIRED	Plasmodium falciparum 3D7	ILLUMINA	CRISPRi control RNAseq B6	1078310732			3D7,B6	cell line	France	Europe		France: Paris	2018-04
SRR25922258	positive		RNA-Seq	PRJNA1013216	SAMN37293932	NANYANG TECHNOLOGICAL UNIVERSITY	SRX21642022	Illumina NovaSeq 6000	PAIRED	Plasmodium falciparum	ILLUMINA	TACT_RNA_H0_031	3083610088			Clinical isolate 30	human blood	Cambodia	Asia		Cambodia: Steung Treng	18/6/2018	not applicable						Packed red blood cells
SRR25921884	negative		RNA-Seq	PRJNA1013216	SAMN37294205	NANYANG TECHNOLOGICAL UNIVERSITY	SRX21641755	Illumina NovaSeq 6000	PAIRED	Plasmodium falciparum	ILLUMINA	TACT_RNA_H0_304	3084045681			Clinical isolate 285	human blood	Viet Nam	Asia		Viet Nam: Khanh Hoa	1/11/2018	not applicable						Packed red blood cells
SRR25922213	positive		RNA-Seq	PRJNA1013216	SAMN37294079	NANYANG TECHNOLOGICAL UNIVERSITY	SRX21642067	Illumina NovaSeq 6000	PAIRED	Plasmodium falciparum	ILLUMINA	TACT_RNA_H0_178	3085989081			Clinical isolate 175	human blood	Cambodia	Asia		Cambodia: Steung Treng	10/11/2019	not applicable						Packed red blood cells
SRR25922167	negative	y	RNA-Seq	PRJNA1013216	SAMN37294167	NANYANG TECHNOLOGICAL UNIVERSITY	SRX21642113	Illumina NovaSeq 6000	PAIRED	Plasmodium falciparum	ILLUMINA	TACT_RNA_H0_266	3086583296			Clinical isolate 309	human blood	Viet Nam	Asia		Viet Nam: Binh Phuoc	28/10/2018	not applicable						Packed red blood cells
SRR25922101	negative		RNA-Seq	PRJNA1013216	SAMN37294193	NANYANG TECHNOLOGICAL UNIVERSITY	SRX21641538	Illumina NovaSeq 6000	PAIRED	Plasmodium falciparum	ILLUMINA	TACT_RNA_H0_292	3086659555			Clinical isolate 273	human blood	Viet Nam	Asia		Viet Nam: Binh Phuoc	3/6/2019	not applicable						Packed red blood cells
SRR8294993	negative		RNA-Seq	PRJNA498234	SAMN10274238	INSTITUT PASTEUR	SRX5109546	NextSeq 500	PAIRED	Plasmodium falciparum 3D7	ILLUMINA	CRISPRi control RNAseq B6	1082899670			3D7,B6	cell line	France	Europe		France: Paris	2018-04
SRR25921804	negative		RNA-Seq	PRJNA1013216	SAMN37294473	NANYANG TECHNOLOGICAL UNIVERSITY	SRX21641835	Illumina NovaSeq 6000	PAIRED	Plasmodium falciparum	ILLUMINA	TACT_RNA_H6_272	3087385551			Clinical isolate 572	human blood	Viet Nam	Asia		Viet Nam: Binh Phuoc	13/12/2018	not applicable						Packed red blood cells
SRR25922043	negative		RNA-Seq	PRJNA1013216	SAMN37294270	NANYANG TECHNOLOGICAL UNIVERSITY	SRX21641596	Illumina NovaSeq 6000	PAIRED	Plasmodium falciparum	ILLUMINA	TACT_RNA_H6_059	3089300818			Clinical isolate 369	human blood	Cambodia	Asia		Cambodia: Steung Treng	22/9/2018	not applicable						Packed red blood cells
SRR25921968	negative		RNA-Seq	PRJNA1013216	SAMN37294010	NANYANG TECHNOLOGICAL UNIVERSITY	SRX21641671	Illumina NovaSeq 6000	PAIRED	Plasmodium falciparum	ILLUMINA	TACT_RNA_H0_109	3089354338			Clinical isolate 108	human blood	Cambodia	Asia		Cambodia: Steung Treng	21/4/2019	not applicable						Packed red blood cells
SRR25922129	negative		RNA-Seq	PRJNA1013216	SAMN37293883	NANYANG TECHNOLOGICAL UNIVERSITY	SRX21641510	Illumina NovaSeq 6000	PAIRED	Plasmodium falciparum 3D7	ILLUMINA	S_3D7_TP_6	3090642027			not applicable,3D7	cell line	uncalculated	uncalculated		not applicable	not applicable							Packed red blood cells
SRR19906008	negative		RNA-Seq	PRJNA854331	SAMN29409927	INSTITUT PASTEUR	SRX15948793	NextSeq 500	PAIRED	Plasmodium falciparum 3D7	ILLUMINA	control_12hpi	1083847278			3D7	cell line	France	Europe		France:Paris	2021-10		12hpi
SRR25922214	negative		RNA-Seq	PRJNA1013216	SAMN37294057	NANYANG TECHNOLOGICAL UNIVERSITY	SRX21642066	Illumina NovaSeq 6000	PAIRED	Plasmodium falciparum	ILLUMINA	TACT_RNA_H0_156	3093750116			Clinical isolate 153	human blood	Cambodia	Asia		Cambodia: Steung Treng	6/10/2019	not applicable						Packed red blood cells
SRR25922336	negative		RNA-Seq	PRJNA1013216	SAMN37294312	NANYANG TECHNOLOGICAL UNIVERSITY	SRX21641944	Illumina NovaSeq 6000	PAIRED	Plasmodium falciparum	ILLUMINA	TACT_RNA_H6_101	3094153810			Clinical isolate 411	human blood	Cambodia	Asia		Cambodia: Steung Treng	17/1/2019	not applicable						Packed red blood cells
SRR25921980	negative		RNA-Seq	PRJNA1013216	SAMN37293969	NANYANG TECHNOLOGICAL UNIVERSITY	SRX21641659	Illumina NovaSeq 6000	PAIRED	Plasmodium falciparum	ILLUMINA	TACT_RNA_H0_068	3094629335			Clinical isolate 67	human blood	Cambodia	Asia		Cambodia: Steung Treng	6/10/2018	not applicable						Packed red blood cells
SRR25922198	negative		RNA-Seq	PRJNA1013216	SAMN37294148	NANYANG TECHNOLOGICAL UNIVERSITY	SRX21642082	Illumina NovaSeq 6000	PAIRED	Plasmodium falciparum	ILLUMINA	TACT_RNA_H0_247	3096839304			Clinical isolate 231	human blood	Cambodia	Asia		Cambodia: Kravanh\, Pursat	20/10/2019	not applicable						Packed red blood cells
SRR25921870	negative		RNA-Seq	PRJNA1013216	SAMN37294250	NANYANG TECHNOLOGICAL UNIVERSITY	SRX21641769	Illumina NovaSeq 6000	PAIRED	Plasmodium falciparum	ILLUMINA	TACT_RNA_H6_039	3100758942			Clinical isolate 349	human blood	Cambodia	Asia		Cambodia: Steung Treng	2/7/2018	not applicable						Packed red blood cells
SRR25922297	negative		RNA-Seq	PRJNA1013216	SAMN37294376	NANYANG TECHNOLOGICAL UNIVERSITY	SRX21641983	Illumina NovaSeq 6000	PAIRED	Plasmodium falciparum	ILLUMINA	TACT_RNA_H6_165	3102417946			Clinical isolate 475	human blood	Cambodia	Asia		Cambodia: Steung Treng	23/10/2019	not applicable						Packed red blood cells
SRR25922008	negative		RNA-Seq	PRJNA1013216	SAMN37294445	NANYANG TECHNOLOGICAL UNIVERSITY	SRX21641631	Illumina NovaSeq 6000	PAIRED	Plasmodium falciparum	ILLUMINA	TACT_RNA_H6_234	3102782425			Clinical isolate 544	human blood	Cambodia	Asia		Cambodia: Kravanh\, Pursat	2/9/2019	not applicable						Packed red blood cells
SRR25921896	negative		RNA-Seq	PRJNA1013216	SAMN37294177	NANYANG TECHNOLOGICAL UNIVERSITY	SRX21641743	Illumina NovaSeq 6000	PAIRED	Plasmodium falciparum	ILLUMINA	TACT_RNA_H0_276	3104775915			Clinical isolate 257	human blood	Viet Nam	Asia		Viet Nam: Binh Phuoc	28/12/2018	not applicable						Packed red blood cells
SRR25921903	negative		RNA-Seq	PRJNA1013216	SAMN37294185	NANYANG TECHNOLOGICAL UNIVERSITY	SRX21641736	Illumina NovaSeq 6000	PAIRED	Plasmodium falciparum	ILLUMINA	TACT_RNA_H0_284	3109737357			Clinical isolate 265	human blood	Viet Nam	Asia		Viet Nam: Binh Phuoc	19/1/2019	not applicable						Packed red blood cells
SRR25921995	negative		RNA-Seq	PRJNA1013216	SAMN37293954	NANYANG TECHNOLOGICAL UNIVERSITY	SRX21641644	Illumina NovaSeq 6000	PAIRED	Plasmodium falciparum	ILLUMINA	TACT_RNA_H0_053	3110565601			Clinical isolate 52	human blood	Cambodia	Asia		Cambodia: Steung Treng	17/9/2018	not applicable						Packed red blood cells
SRR25922189	negative		RNA-Seq	PRJNA1013216	SAMN37294160	NANYANG TECHNOLOGICAL UNIVERSITY	SRX21642091	Illumina NovaSeq 6000	PAIRED	Plasmodium falciparum	ILLUMINA	TACT_RNA_H0_259	3111676243			Clinical isolate 242	human blood	Cambodia	Asia		Cambodia: Kravanh\, Pursat	23/1/2020	not applicable						Packed red blood cells
SRR25922249	negative		RNA-Seq	PRJNA1013216	SAMN37294508	NANYANG TECHNOLOGICAL UNIVERSITY	SRX21642031	Illumina NovaSeq 6000	PAIRED	Plasmodium falciparum	ILLUMINA	TACT_RNA_H6_307	3113067817			Clinical isolate 607	human blood	Viet Nam	Asia		Viet Nam: Khanh Hoa	23/5/2019	not applicable						Packed red blood cells
SRR25922071	negative		RNA-Seq	PRJNA1013216	SAMN37294231	NANYANG TECHNOLOGICAL UNIVERSITY	SRX21641568	Illumina NovaSeq 6000	PAIRED	Plasmodium falciparum	ILLUMINA	TACT_RNA_H6_020	3113611824			Clinical isolate 330	human blood	Cambodia	Asia		Cambodia: Steung Treng	28/5/2018	not applicable						Packed red blood cells
SRR25922354	negative		RNA-Seq	PRJNA1013216	SAMN37294296	NANYANG TECHNOLOGICAL UNIVERSITY	SRX21641926	Illumina NovaSeq 6000	PAIRED	Plasmodium falciparum	ILLUMINA	TACT_RNA_H6_085	3113856850			Clinical isolate 395	human blood	Cambodia	Asia		Cambodia: Steung Treng	26/11/2018	not applicable						Packed red blood cells
SRR25921906	negative		RNA-Seq	PRJNA1013216	SAMN37294171	NANYANG TECHNOLOGICAL UNIVERSITY	SRX21641733	Illumina NovaSeq 6000	PAIRED	Plasmodium falciparum	ILLUMINA	TACT_RNA_H0_270	3114244184			Clinical isolate 252	human blood	Viet Nam	Asia		Viet Nam: Binh Phuoc	6/12/2018	not applicable						Packed red blood cells
SRR25921836	negative		RNA-Seq	PRJNA1013216	SAMN37293923	NANYANG TECHNOLOGICAL UNIVERSITY	SRX21641803	Illumina NovaSeq 6000	PAIRED	Plasmodium falciparum	ILLUMINA	TACT_RNA_H0_022	3118043098			Clinical isolate 22	human blood	Cambodia	Asia		Cambodia: Steung Treng	29/5/2018	not applicable						Packed red blood cells
SRR25922404	negative		RNA-Seq	PRJNA1013216	SAMN37294069	NANYANG TECHNOLOGICAL UNIVERSITY	SRX21641876	Illumina NovaSeq 6000	PAIRED	Plasmodium falciparum	ILLUMINA	TACT_RNA_H0_168	3120297141			Clinical isolate 165	human blood	Cambodia	Asia		Cambodia: Steung Treng	25/10/2019	not applicable						Packed red blood cells
SRR19906012	negative		RNA-Seq	PRJNA854331	SAMN29409925	INSTITUT PASTEUR	SRX15948789	NextSeq 500	PAIRED	Plasmodium falciparum 3D7	ILLUMINA	SMC3_24hpi	1096046342			3D7	cell line	France	Europe		France:Paris	2022-01		24hpi
SRR24319397	negative		RNA-Seq	PRJNA930408	SAMN33007368	UC RIVERSIDE	SRX20113910	Illumina NovaSeq 6000	PAIRED	Plasmodium falciparum 3D7	ILLUMINA	RNAseq_12hpi_control_rep1_SecondSeq	1097160710			3D7	cell line	uncalculated	uncalculated		not applicable	2019-06																					12 hpi
SRR25922279	positive		RNA-Seq	PRJNA1013216	SAMN37294402	NANYANG TECHNOLOGICAL UNIVERSITY	SRX21642001	Illumina NovaSeq 6000	PAIRED	Plasmodium falciparum	ILLUMINA	TACT_RNA_H6_191	3120833231			Clinical isolate 501	human blood	Cambodia	Asia		Cambodia: Kravanh\, Pursat	10/5/2019	not applicable						Packed red blood cells
SRR25922374	negative		RNA-Seq	PRJNA1013216	SAMN37294136	NANYANG TECHNOLOGICAL UNIVERSITY	SRX21641906	Illumina NovaSeq 6000	PAIRED	Plasmodium falciparum	ILLUMINA	TACT_RNA_H0_235	3122351596			Clinical isolate 219	human blood	Cambodia	Asia		Cambodia: Kravanh\, Pursat	3/9/2019	not applicable						Packed red blood cells
SRR8303001	negative		RNA-Seq	PRJNA473770	SAMN10584484	INSTITUT PASTEUR	SRX5117515	NextSeq 500	SINGLE	Plasmodium falciparum 3D7	ILLUMINA	P. falciparum dCas mRNA-seq	1097682627			3D7	cell line	France	Europe		France:Paris	15/11/2018
SRR25921821	positive		RNA-Seq	PRJNA1013216	SAMN37294384	NANYANG TECHNOLOGICAL UNIVERSITY	SRX21641818	Illumina NovaSeq 6000	PAIRED	Plasmodium falciparum	ILLUMINA	TACT_RNA_H6_173	3123647303			Clinical isolate 483	human blood	Cambodia	Asia		Cambodia: Steung Treng	1/11/2019	not applicable						Packed red blood cells
SRR8294989	negative		RNA-Seq	PRJNA498234	SAMN10274239	INSTITUT PASTEUR	SRX5109550	NextSeq 500	PAIRED	Plasmodium falciparum 3D7	ILLUMINA	CRISPRi control RNAseq D11	1098370153			3D7,D11	cell line	France	Europe		France: Paris	2018-09
SRR25922103	positive		RNA-Seq	PRJNA1013216	SAMN37294004	NANYANG TECHNOLOGICAL UNIVERSITY	SRX21641536	Illumina NovaSeq 6000	PAIRED	Plasmodium falciparum	ILLUMINA	TACT_RNA_H0_103	3123739185			Clinical isolate 102	human blood	Cambodia	Asia		Cambodia: Steung Treng	11/2/2019	not applicable						Packed red blood cells
SRR25921856	negative		RNA-Seq	PRJNA1013216	SAMN37293906	NANYANG TECHNOLOGICAL UNIVERSITY	SRX21641783	Illumina NovaSeq 6000	PAIRED	Plasmodium falciparum	ILLUMINA	TACT_RNA_H0_005	3124508991			Clinical isolate 5	human blood	Cambodia	Asia		Cambodia: Steung Treng	28/4/2018	not applicable						Packed red blood cells
SRR25922130	negative		RNA-Seq	PRJNA1013216	SAMN37293991	NANYANG TECHNOLOGICAL UNIVERSITY	SRX21641509	Illumina NovaSeq 6000	PAIRED	Plasmodium falciparum	ILLUMINA	TACT_RNA_H0_090	3128146461			Clinical isolate 89	human blood	Cambodia	Asia		Cambodia: Steung Treng	2/12/2018	not applicable						Packed red blood cells
SRR25922177	negative		RNA-Seq	PRJNA1013216	SAMN37294151	NANYANG TECHNOLOGICAL UNIVERSITY	SRX21642103	Illumina NovaSeq 6000	PAIRED	Plasmodium falciparum	ILLUMINA	TACT_RNA_H0_250	3128942097			Clinical isolate 234	human blood	Cambodia	Asia		Cambodia: Kravanh\, Pursat	7/11/2019	not applicable						Packed red blood cells
SRR25922286	negative		RNA-Seq	PRJNA1013216	SAMN37294414	NANYANG TECHNOLOGICAL UNIVERSITY	SRX21641994	Illumina NovaSeq 6000	PAIRED	Plasmodium falciparum	ILLUMINA	TACT_RNA_H6_203	3132891713			Clinical isolate 513	human blood	Cambodia	Asia		Cambodia: Kravanh\, Pursat	25/6/2019	not applicable						Packed red blood cells
SRR25921820	negative		RNA-Seq	PRJNA1013216	SAMN37294385	NANYANG TECHNOLOGICAL UNIVERSITY	SRX21641819	Illumina NovaSeq 6000	PAIRED	Plasmodium falciparum	ILLUMINA	TACT_RNA_H6_174	3133276968			Clinical isolate 484	human blood	Cambodia	Asia		Cambodia: Steung Treng	3/11/2019	not applicable						Packed red blood cells
SRR25922399	negative		RNA-Seq	PRJNA1013216	SAMN37294052	NANYANG TECHNOLOGICAL UNIVERSITY	SRX21641881	Illumina NovaSeq 6000	PAIRED	Plasmodium falciparum	ILLUMINA	TACT_RNA_H0_151	3134412939			Clinical isolate 149	human blood	Cambodia	Asia		Cambodia: Steung Treng	31/8/2019	not applicable						Packed red blood cells
SRR21363880	negative		RNA-Seq	PRJNA875234	SAMN30589531	INSTITUT PASTEUR	SRX17369606	NextSeq 500	PAIRED	Plasmodium falciparum 3D7	ILLUMINA	DDX5 without Rap	1100371837			3D7	cell line	France	Europe		France: Paris	2021-03				cultured without rapamycin
SRR25922402	negative		RNA-Seq	PRJNA1013216	SAMN37294050	NANYANG TECHNOLOGICAL UNIVERSITY	SRX21641878	Illumina NovaSeq 6000	PAIRED	Plasmodium falciparum	ILLUMINA	TACT_RNA_H0_149	3135004878			Clinical isolate 148	human blood	Cambodia	Asia		Cambodia: Steung Treng	29/8/2019	not applicable						Packed red blood cells
SRR25922397	negative		RNA-Seq	PRJNA1013216	SAMN37294054	NANYANG TECHNOLOGICAL UNIVERSITY	SRX21641883	Illumina NovaSeq 6000	PAIRED	Plasmodium falciparum	ILLUMINA	TACT_RNA_H0_153	3138434602			Clinical isolate 294	human blood	Cambodia	Asia		Cambodia: Steung Treng	3/9/2019	not applicable						Packed red blood cells
SRR25922305	negative		RNA-Seq	PRJNA1013216	SAMN37294370	NANYANG TECHNOLOGICAL UNIVERSITY	SRX21641975	Illumina NovaSeq 6000	PAIRED	Plasmodium falciparum	ILLUMINA	TACT_RNA_H6_159	3139015211			Clinical isolate 469	human blood	Cambodia	Asia		Cambodia: Steung Treng	12/10/2019	not applicable						Packed red blood cells
SRR25921863	positive		RNA-Seq	PRJNA1013216	SAMN37294252	NANYANG TECHNOLOGICAL UNIVERSITY	SRX21641776	Illumina NovaSeq 6000	PAIRED	Plasmodium falciparum	ILLUMINA	TACT_RNA_H6_041	3139611684			Clinical isolate 351	human blood	Cambodia	Asia		Cambodia: Steung Treng	10/7/2018	not applicable						Packed red blood cells
SRR25921900	negative		RNA-Seq	PRJNA1013216	SAMN37294200	NANYANG TECHNOLOGICAL UNIVERSITY	SRX21641739	Illumina NovaSeq 6000	PAIRED	Plasmodium falciparum	ILLUMINA	TACT_RNA_H0_299	3140015891			Clinical isolate 280	human blood	Viet Nam	Asia		Viet Nam: Khanh Hoa	18/8/2018	not applicable						Packed red blood cells
SRR19906003	negative		RNA-Seq	PRJNA854331	SAMN29409927	INSTITUT PASTEUR	SRX15948798	NextSeq 500	PAIRED	Plasmodium falciparum 3D7	ILLUMINA	control_12hpi	1103109743			3D7	cell line	France	Europe		France:Paris	2021-10		12hpi
SRR25922230	negative		RNA-Seq	PRJNA1013216	SAMN37293890	NANYANG TECHNOLOGICAL UNIVERSITY	SRX21642050	Illumina NovaSeq 6000	PAIRED	Plasmodium falciparum 3D7	ILLUMINA	S_3D7_TP_14	3140101127			not applicable,3D7	cell line	uncalculated	uncalculated		not applicable	not applicable							Packed red blood cells
SRR25922291	negative		RNA-Seq	PRJNA1013216	SAMN37294410	NANYANG TECHNOLOGICAL UNIVERSITY	SRX21641989	Illumina NovaSeq 6000	PAIRED	Plasmodium falciparum	ILLUMINA	TACT_RNA_H6_199	3144581656			Clinical isolate 509	human blood	Cambodia	Asia		Cambodia: Kravanh\, Pursat	18/6/2019	not applicable						Packed red blood cells
SRR25921914	positive		RNA-Seq	PRJNA1013216	SAMN37294115	NANYANG TECHNOLOGICAL UNIVERSITY	SRX21641725	Illumina NovaSeq 6000	PAIRED	Plasmodium falciparum	ILLUMINA	TACT_RNA_H0_214	3145916862			Clinical isolate 203	human blood	Cambodia	Asia		Cambodia: Kravanh\, Pursat	6/7/2019	not applicable						Packed red blood cells
SRR25922270	negative		RNA-Seq	PRJNA1013216	SAMN37294430	NANYANG TECHNOLOGICAL UNIVERSITY	SRX21642010	Illumina NovaSeq 6000	PAIRED	Plasmodium falciparum	ILLUMINA	TACT_RNA_H6_219	3148564027			Clinical isolate 529	human blood	Cambodia	Asia		Cambodia: Kravanh\, Pursat	17/7/2019	not applicable						Packed red blood cells
SRR25921831	positive		RNA-Seq	PRJNA1013216	SAMN37294395	NANYANG TECHNOLOGICAL UNIVERSITY	SRX21641808	Illumina NovaSeq 6000	PAIRED	Plasmodium falciparum	ILLUMINA	TACT_RNA_H6_184	3149906644			Clinical isolate 494	human blood	Cambodia	Asia		Cambodia: Steung Treng	17/1/2020	not applicable						Packed red blood cells
SRR25922196	positive		RNA-Seq	PRJNA1013216	SAMN37294153	NANYANG TECHNOLOGICAL UNIVERSITY	SRX21642084	Illumina NovaSeq 6000	PAIRED	Plasmodium falciparum	ILLUMINA	TACT_RNA_H0_252	3151988242			Clinical isolate 236	human blood	Cambodia	Asia		Cambodia: Kravanh\, Pursat	11/11/2019	not applicable						Packed red blood cells
SRR25922116	negative		RNA-Seq	PRJNA1013216	SAMN37293979	NANYANG TECHNOLOGICAL UNIVERSITY	SRX21641523	Illumina NovaSeq 6000	PAIRED	Plasmodium falciparum	ILLUMINA	TACT_RNA_H0_078	3152836992			Clinical isolate 77	human blood	Cambodia	Asia		Cambodia: Steung Treng	9/11/2018	not applicable						Packed red blood cells
SRR11775218	negative		RNA-Seq	PRJNA529754	SAMN14884573	INSTITUT PASTEUR	SRX8328153	NextSeq 500	PAIRED	Plasmodium falciparum 3D7	ILLUMINA	ISWI-HA-glmS +Gln	1108086057			3D7,+Gln	cell line	France	Europe		France: Paris	2019-12
SRR25922367	negative		RNA-Seq	PRJNA1013216	SAMN37294142	NANYANG TECHNOLOGICAL UNIVERSITY	SRX21641913	Illumina NovaSeq 6000	PAIRED	Plasmodium falciparum	ILLUMINA	TACT_RNA_H0_241	3154224549			Clinical isolate 225	human blood	Cambodia	Asia		Cambodia: Kravanh\, Pursat	4/10/2019	not applicable						Packed red blood cells
SRR25922041	negative		RNA-Seq	PRJNA1013216	SAMN37294289	NANYANG TECHNOLOGICAL UNIVERSITY	SRX21641598	Illumina NovaSeq 6000	PAIRED	Plasmodium falciparum	ILLUMINA	TACT_RNA_H6_078	3155033586			Clinical isolate 388	human blood	Cambodia	Asia		Cambodia: Steung Treng	9/11/2018	not applicable						Packed red blood cells
SRR25922095	negative		RNA-Seq	PRJNA1013216	SAMN37294187	NANYANG TECHNOLOGICAL UNIVERSITY	SRX21641544	Illumina NovaSeq 6000	PAIRED	Plasmodium falciparum	ILLUMINA	TACT_RNA_H0_286	3158346341			Clinical isolate 267	human blood	Viet Nam	Asia		Viet Nam: Binh Phuoc	25/1/2019	not applicable						Packed red blood cells
SRR25922439	negative		RNA-Seq	PRJNA1013216	SAMN37294479	NANYANG TECHNOLOGICAL UNIVERSITY	SRX21641841	Illumina NovaSeq 6000	PAIRED	Plasmodium falciparum	ILLUMINA	TACT_RNA_H6_278	3162454590			Clinical isolate 578	human blood	Viet Nam	Asia		Viet Nam: Binh Phuoc	10/1/2019	not applicable						Packed red blood cells
SRR25922294	negative		RNA-Seq	PRJNA1013216	SAMN37294407	NANYANG TECHNOLOGICAL UNIVERSITY	SRX21641986	Illumina NovaSeq 6000	PAIRED	Plasmodium falciparum	ILLUMINA	TACT_RNA_H6_196	3170131806			Clinical isolate 506	human blood	Cambodia	Asia		Cambodia: Kravanh\, Pursat	12/6/2019	not applicable						Packed red blood cells
SRR25922164	negative		RNA-Seq	PRJNA1013216	SAMN37294323	NANYANG TECHNOLOGICAL UNIVERSITY	SRX21642116	Illumina NovaSeq 6000	PAIRED	Plasmodium falciparum	ILLUMINA	TACT_RNA_H6_112	3171091086			Clinical isolate 422	human blood	Cambodia	Asia		Cambodia: Steung Treng	4/5/2019	not applicable						Packed red blood cells
SRR25922254	negative		RNA-Seq	PRJNA1013216	SAMN37294503	NANYANG TECHNOLOGICAL UNIVERSITY	SRX21642026	Illumina NovaSeq 6000	PAIRED	Plasmodium falciparum	ILLUMINA	TACT_RNA_H6_302	3171474394			Clinical isolate 602	human blood	Viet Nam	Asia		Viet Nam: Khanh Hoa	12/10/2018	not applicable						Packed red blood cells
SRR25922438	negative		RNA-Seq	PRJNA1013216	SAMN37294480	NANYANG TECHNOLOGICAL UNIVERSITY	SRX21641842	Illumina NovaSeq 6000	PAIRED	Plasmodium falciparum	ILLUMINA	TACT_RNA_H6_279	3174581175			Clinical isolate 579	human blood	Viet Nam	Asia		Viet Nam: Binh Phuoc	11/1/2019	not applicable						Packed red blood cells
SRR25922318	negative		RNA-Seq	PRJNA1013216	SAMN37294358	NANYANG TECHNOLOGICAL UNIVERSITY	SRX21641962	Illumina NovaSeq 6000	PAIRED	Plasmodium falciparum	ILLUMINA	TACT_RNA_H6_147	3174705418			Clinical isolate 457	human blood	Cambodia	Asia		Cambodia: Steung Treng	25/8/2019	not applicable						Packed red blood cells
SRR25922052	negative		RNA-Seq	PRJNA1013216	SAMN37293912	NANYANG TECHNOLOGICAL UNIVERSITY	SRX21641587	Illumina NovaSeq 6000	PAIRED	Plasmodium falciparum	ILLUMINA	TACT_RNA_H0_011	3175030026			Clinical isolate 11	human blood	Cambodia	Asia		Cambodia: Steung Treng	4/5/2018	not applicable						Packed red blood cells
SRR11775220	negative		RNA-Seq	PRJNA529754	SAMN14884573	INSTITUT PASTEUR	SRX8328151	NextSeq 500	PAIRED	Plasmodium falciparum 3D7	ILLUMINA	ISWI-HA-glmS +Gln	1118261494			3D7,+Gln	cell line	France	Europe		France: Paris	2019-12
SRR25922380	negative		RNA-Seq	PRJNA1013216	SAMN37294133	NANYANG TECHNOLOGICAL UNIVERSITY	SRX21641900	Illumina NovaSeq 6000	PAIRED	Plasmodium falciparum	ILLUMINA	TACT_RNA_H0_232	3176137259			Clinical isolate 306	human blood	Cambodia	Asia		Cambodia: Kravanh\, Pursat	26/8/2019	not applicable						Packed red blood cells
SRR25922061	negative		RNA-Seq	PRJNA1013216	SAMN37294273	NANYANG TECHNOLOGICAL UNIVERSITY	SRX21641578	Illumina NovaSeq 6000	PAIRED	Plasmodium falciparum	ILLUMINA	TACT_RNA_H6_062	3179091665			Clinical isolate 372	human blood	Cambodia	Asia		Cambodia: Steung Treng	26/9/2018	not applicable						Packed red blood cells
SRR25922386	negative		RNA-Seq	PRJNA1013216	SAMN37294123	NANYANG TECHNOLOGICAL UNIVERSITY	SRX21641894	Illumina NovaSeq 6000	PAIRED	Plasmodium falciparum	ILLUMINA	TACT_RNA_H0_222	3182031381			Clinical isolate 210	human blood	Cambodia	Asia		Cambodia: Kravanh\, Pursat	20/7/2019	not applicable						Packed red blood cells
SRR25921991	negative		RNA-Seq	PRJNA1013216	SAMN37293958	NANYANG TECHNOLOGICAL UNIVERSITY	SRX21641648	Illumina NovaSeq 6000	PAIRED	Plasmodium falciparum	ILLUMINA	TACT_RNA_H0_057	3182037359			Clinical isolate 56	human blood	Cambodia	Asia		Cambodia: Steung Treng	21/9/2018	not applicable						Packed red blood cells
SRR25921950	negative		RNA-Seq	PRJNA1013216	SAMN37294025	NANYANG TECHNOLOGICAL UNIVERSITY	SRX21641689	Illumina NovaSeq 6000	PAIRED	Plasmodium falciparum	ILLUMINA	TACT_RNA_H0_124	3182078132			Clinical isolate 123	human blood	Cambodia	Asia		Cambodia: Steung Treng	7/7/2019	not applicable						Packed red blood cells
SRR25922416	negative		RNA-Seq	PRJNA1013216	SAMN37294039	NANYANG TECHNOLOGICAL UNIVERSITY	SRX21641864	Illumina NovaSeq 6000	PAIRED	Plasmodium falciparum	ILLUMINA	TACT_RNA_H0_138	3183762931			Clinical isolate 137	human blood	Cambodia	Asia		Cambodia: Steung Treng	13/8/2019	not applicable						Packed red blood cells
SRR25922212	positive		RNA-Seq	PRJNA1013216	SAMN37294080	NANYANG TECHNOLOGICAL UNIVERSITY	SRX21642068	Illumina NovaSeq 6000	PAIRED	Plasmodium falciparum	ILLUMINA	TACT_RNA_H0_179	3184590711			Clinical isolate 176	human blood	Cambodia	Asia		Cambodia: Steung Treng	12/11/2019	not applicable						Packed red blood cells
SRR25922238	negative		RNA-Seq	PRJNA1013216	SAMN37294499	NANYANG TECHNOLOGICAL UNIVERSITY	SRX21642042	Illumina NovaSeq 6000	PAIRED	Plasmodium falciparum	ILLUMINA	TACT_RNA_H6_298	3185642372			Clinical isolate 598	human blood	Viet Nam	Asia		Viet Nam: Binh Phuoc	11/11/2019	not applicable						Packed red blood cells
SRR25922362	negative		RNA-Seq	PRJNA1013216	SAMN37294147	NANYANG TECHNOLOGICAL UNIVERSITY	SRX21641918	Illumina NovaSeq 6000	PAIRED	Plasmodium falciparum	ILLUMINA	TACT_RNA_H0_246	3187702604			Clinical isolate 230	human blood	Cambodia	Asia		Cambodia: Kravanh\, Pursat	16/10/2019	not applicable						Packed red blood cells
SRR25922363	negative		RNA-Seq	PRJNA1013216	SAMN37294126	NANYANG TECHNOLOGICAL UNIVERSITY	SRX21641917	Illumina NovaSeq 6000	PAIRED	Plasmodium falciparum	ILLUMINA	TACT_RNA_H0_225	3187930058			Clinical isolate 213	human blood	Cambodia	Asia		Cambodia: Kravanh\, Pursat	26/7/2019	not applicable						Packed red blood cells
SRR25921902	negative		RNA-Seq	PRJNA1013216	SAMN37294186	NANYANG TECHNOLOGICAL UNIVERSITY	SRX21641737	Illumina NovaSeq 6000	PAIRED	Plasmodium falciparum	ILLUMINA	TACT_RNA_H0_285	3188866255			Clinical isolate 266	human blood	Viet Nam	Asia		Viet Nam: Binh Phuoc	22/1/2019	not applicable						Packed red blood cells
SRR25922179	negative		RNA-Seq	PRJNA1013216	SAMN37294150	NANYANG TECHNOLOGICAL UNIVERSITY	SRX21642101	Illumina NovaSeq 6000	PAIRED	Plasmodium falciparum	ILLUMINA	TACT_RNA_H0_249	3189895469			Clinical isolate 233	human blood	Cambodia	Asia		Cambodia: Kravanh\, Pursat	31/10/2019	not applicable						Packed red blood cells
SRR25922337	negative		RNA-Seq	PRJNA1013216	SAMN37294311	NANYANG TECHNOLOGICAL UNIVERSITY	SRX21641943	Illumina NovaSeq 6000	PAIRED	Plasmodium falciparum	ILLUMINA	TACT_RNA_H6_100	3191891879			Clinical isolate 410	human blood	Cambodia	Asia		Cambodia: Steung Treng	11/1/2019	not applicable						Packed red blood cells
SRR25921819	positive		RNA-Seq	PRJNA1013216	SAMN37294386	NANYANG TECHNOLOGICAL UNIVERSITY	SRX21641820	Illumina NovaSeq 6000	PAIRED	Plasmodium falciparum	ILLUMINA	TACT_RNA_H6_175	3193669291			Clinical isolate 485	human blood	Cambodia	Asia		Cambodia: Steung Treng	6/11/2019	not applicable						Packed red blood cells
SRR25922223	negative		RNA-Seq	PRJNA1013216	SAMN37294068	NANYANG TECHNOLOGICAL UNIVERSITY	SRX21642057	Illumina NovaSeq 6000	PAIRED	Plasmodium falciparum	ILLUMINA	TACT_RNA_H0_167	3194553651			Clinical isolate 164	human blood	Cambodia	Asia		Cambodia: Steung Treng	24/10/2019	not applicable						Packed red blood cells
SRR1275519	negative		ncRNA-Seq	PRJNA246463	SAMN02767809	GEO	SRX535469	Illumina HiSeq 2000	PAIRED	Plasmodium falciparum 3D7	ILLUMINA	GSM1382522	1460526354	blood stage	GSM1382522	3D7	cell line	cell line													early trophozoite
SRR1275520	negative		ncRNA-Seq	PRJNA246463	SAMN02767806	GEO	SRX535470	Illumina HiSeq 2000	PAIRED	Plasmodium falciparum 3D7	ILLUMINA	GSM1382523	1516949762	blood stage	GSM1382523	3D7	cell line	cell line													late trophozoite
SRR1275507	negative		ncRNA-Seq	PRJNA246463	SAMN02767807	GEO	SRX535457	Illumina HiSeq 2000	PAIRED	Plasmodium falciparum 3D7	ILLUMINA	GSM1382510	1556229371	blood stage	GSM1382510	3D7	cell line	cell line													6 hpi
SRR25922319	positive		RNA-Seq	PRJNA1013216	SAMN37294357	NANYANG TECHNOLOGICAL UNIVERSITY	SRX21641961	Illumina NovaSeq 6000	PAIRED	Plasmodium falciparum	ILLUMINA	TACT_RNA_H6_146	3194641061			Clinical isolate 456	human blood	Cambodia	Asia		Cambodia: Steung Treng	22/8/2019	not applicable						Packed red blood cells
SRR25921939	negative		RNA-Seq	PRJNA1013216	SAMN37294076	NANYANG TECHNOLOGICAL UNIVERSITY	SRX21641700	Illumina NovaSeq 6000	PAIRED	Plasmodium falciparum	ILLUMINA	TACT_RNA_H0_175	3195404809			Clinical isolate 172	human blood	Cambodia	Asia		Cambodia: Steung Treng	6/11/2019	not applicable						Packed red blood cells
SRR25922327	positive		RNA-Seq	PRJNA1013216	SAMN37293916	NANYANG TECHNOLOGICAL UNIVERSITY	SRX21641953	Illumina NovaSeq 6000	PAIRED	Plasmodium falciparum	ILLUMINA	TACT_RNA_H0_015	3195902351			Clinical isolate 15	human blood	Cambodia	Asia		Cambodia: Steung Treng	19/5/2018	not applicable						Packed red blood cells
SRR1275521	negative		ncRNA-Seq	PRJNA246463	SAMN02767810	GEO	SRX535471	Illumina HiSeq 2000	PAIRED	Plasmodium falciparum 3D7	ILLUMINA	GSM1382524	1569827249	blood stage	GSM1382524	3D7	cell line	cell line													schizont
SRR23981774	negative		OTHER	PRJNA949221	SAMN33939755	UNIVERSITY OF CALIFORNIA, RIVERSIDE	SRX19785801	NextSeq 2000	SINGLE	Plasmodium falciparum 3D7	ILLUMINA	IgG_Input_Rep1_Part2	1142317561			3D7	cell line	USA	North America			29/8/2022
SRR25922368	negative		RNA-Seq	PRJNA1013216	SAMN37294141	NANYANG TECHNOLOGICAL UNIVERSITY	SRX21641912	Illumina NovaSeq 6000	PAIRED	Plasmodium falciparum	ILLUMINA	TACT_RNA_H0_240	3196428859			Clinical isolate 224	human blood	Cambodia	Asia		Cambodia: Kravanh\, Pursat	3/10/2019	not applicable						Packed red blood cells
SRR1275518	negative		ncRNA-Seq	PRJNA246463	SAMN02767803	GEO	SRX535468	Illumina HiSeq 2000	PAIRED	Plasmodium falciparum 3D7	ILLUMINA	GSM1382521	1575136208	blood stage	GSM1382521	3D7	cell line	cell line													ring
SRR1275508	negative		ncRNA-Seq	PRJNA246463	SAMN02767800	GEO	SRX535458	Illumina HiSeq 2000	PAIRED	Plasmodium falciparum 3D7	ILLUMINA	GSM1382511	1850613916	blood stage	GSM1382511	3D7	cell line	cell line													14 hpi
SRR1275509	negative		ncRNA-Seq	PRJNA246463	SAMN02767797	GEO	SRX535459	Illumina HiSeq 2000	PAIRED	Plasmodium falciparum 3D7	ILLUMINA	GSM1382512	1855280588	blood stage	GSM1382512	3D7	cell line	cell line													20 hpi
SRR25922215	negative		RNA-Seq	PRJNA1013216	SAMN37294056	NANYANG TECHNOLOGICAL UNIVERSITY	SRX21642065	Illumina NovaSeq 6000	PAIRED	Plasmodium falciparum	ILLUMINA	TACT_RNA_H0_155	3196673382			Clinical isolate 152	human blood	Cambodia	Asia		Cambodia: Steung Treng	22/9/2019	not applicable						Packed red blood cells
SRR25921801	negative		RNA-Seq	PRJNA1013216	SAMN37294476	NANYANG TECHNOLOGICAL UNIVERSITY	SRX21641838	Illumina NovaSeq 6000	PAIRED	Plasmodium falciparum	ILLUMINA	TACT_RNA_H6_275	3201240433			Clinical isolate 575	human blood	Viet Nam	Asia		Viet Nam: Binh Phuoc	28/12/2018	not applicable						Packed red blood cells
SRR25921898	negative		RNA-Seq	PRJNA1013216	SAMN37294191	NANYANG TECHNOLOGICAL UNIVERSITY	SRX21641741	Illumina NovaSeq 6000	PAIRED	Plasmodium falciparum	ILLUMINA	TACT_RNA_H0_290	3202297543			Clinical isolate 271	human blood	Viet Nam	Asia		Viet Nam: Binh Phuoc	2/5/2019	not applicable						Packed red blood cells
SRR1275516	negative		ncRNA-Seq	PRJNA246463	SAMN02767811	GEO	SRX535466	Illumina HiSeq 2000	PAIRED	Plasmodium falciparum 3D7	ILLUMINA	GSM1382519	1879897351	blood stage	GSM1382519	3D7	cell line	cell line													48 hpi
SRR25921935	negative		RNA-Seq	PRJNA1013216	SAMN37294098	NANYANG TECHNOLOGICAL UNIVERSITY	SRX21641704	Illumina NovaSeq 6000	PAIRED	Plasmodium falciparum	ILLUMINA	TACT_RNA_H0_197	3202583711			Clinical isolate 297	human blood	Cambodia	Asia		Cambodia: Kravanh\, Pursat	12/6/2019	not applicable						Packed red blood cells
SRR25922011	negative		RNA-Seq	PRJNA1013216	SAMN37294442	NANYANG TECHNOLOGICAL UNIVERSITY	SRX21641628	Illumina NovaSeq 6000	PAIRED	Plasmodium falciparum	ILLUMINA	TACT_RNA_H6_231	3203739544			Clinical isolate 541	human blood	Cambodia	Asia		Cambodia: Kravanh\, Pursat	23/8/2019	not applicable						Packed red blood cells
SRR1275510	negative		ncRNA-Seq	PRJNA246463	SAMN02767802	GEO	SRX535460	Illumina HiSeq 2000	PAIRED	Plasmodium falciparum 3D7	ILLUMINA	GSM1382513	1921643624	blood stage	GSM1382513	3D7	cell line	cell line													24 hpi
SRR1275512	negative		ncRNA-Seq	PRJNA246463	SAMN02767798	GEO	SRX535462	Illumina HiSeq 2000	PAIRED	Plasmodium falciparum 3D7	ILLUMINA	GSM1382515	2027010292	blood stage	GSM1382515	3D7	cell line	cell line													32 hpi
SRR25922113	negative		RNA-Seq	PRJNA1013216	SAMN37293976	NANYANG TECHNOLOGICAL UNIVERSITY	SRX21641526	Illumina NovaSeq 6000	PAIRED	Plasmodium falciparum	ILLUMINA	TACT_RNA_H0_075	3203755064			Clinical isolate 74	human blood	Cambodia	Asia		Cambodia: Steung Treng	1/11/2018	not applicable						Packed red blood cells
SRR25922092	negative		RNA-Seq	PRJNA1013216	SAMN37294219	NANYANG TECHNOLOGICAL UNIVERSITY	SRX21641547	Illumina NovaSeq 6000	PAIRED	Plasmodium falciparum	ILLUMINA	TACT_RNA_H6_008	3207965693			Clinical isolate 318	human blood	Cambodia	Asia		Cambodia: Steung Treng	30/4/2018	not applicable						Packed red blood cells
SRR25922151	negative		RNA-Seq	PRJNA1013216	SAMN37294335	NANYANG TECHNOLOGICAL UNIVERSITY	SRX21642129	Illumina NovaSeq 6000	PAIRED	Plasmodium falciparum	ILLUMINA	TACT_RNA_H6_124	3215416339			Clinical isolate 434	human blood	Cambodia	Asia		Cambodia: Steung Treng	8/7/2019	not applicable						Packed red blood cells
SRR25922094	negative		RNA-Seq	PRJNA1013216	SAMN37294188	NANYANG TECHNOLOGICAL UNIVERSITY	SRX21641545	Illumina NovaSeq 6000	PAIRED	Plasmodium falciparum	ILLUMINA	TACT_RNA_H0_287	3217466516			Clinical isolate 268	human blood	Viet Nam	Asia		Viet Nam: Binh Phuoc	12/2/2019	not applicable						Packed red blood cells
SRR11547092	negative		OTHER	PRJNA625172	SAMN14598665	GUANGZHOU MEDICAL UNIVERSITY	SRX8117109	HiSeq X Ten	PAIRED	Plasmodium falciparum	ILLUMINA	SH-6_repeat1	1155212331			3D7	cell line	uncalculated	uncalculated		not collected	not applicable							blood
SRR1275515	negative		ncRNA-Seq	PRJNA246463	SAMN02767804	GEO	SRX535465	Illumina HiSeq 2000	PAIRED	Plasmodium falciparum 3D7	ILLUMINA	GSM1382518	2048594535	blood stage	GSM1382518	3D7	cell line	cell line													44 hpi
SRR1275514	negative		ncRNA-Seq	PRJNA246463	SAMN02767801	GEO	SRX535464	Illumina HiSeq 2000	PAIRED	Plasmodium falciparum 3D7	ILLUMINA	GSM1382517	2050445273	blood stage	GSM1382517	3D7	cell line	cell line													40 hpi
SRR1275517	negative		ncRNA-Seq	PRJNA246463	SAMN02767805	GEO	SRX535467	Illumina HiSeq 2000	PAIRED	Plasmodium falciparum 3D7	ILLUMINA	GSM1382520	2146863959	blood stage	GSM1382520	3D7	cell line	cell line													TT8 hpi
SRR25921974	negative		RNA-Seq	PRJNA1013216	SAMN37293973	NANYANG TECHNOLOGICAL UNIVERSITY	SRX21641665	Illumina NovaSeq 6000	PAIRED	Plasmodium falciparum	ILLUMINA	TACT_RNA_H0_072	3217851511			Clinical isolate 71	human blood	Cambodia	Asia		Cambodia: Steung Treng	25/10/2018	not applicable						Packed red blood cells
SRR1275513	negative		ncRNA-Seq	PRJNA246463	SAMN02767808	GEO	SRX535463	Illumina HiSeq 2000	PAIRED	Plasmodium falciparum 3D7	ILLUMINA	GSM1382516	2249912128	blood stage	GSM1382516	3D7	cell line	cell line													36 hpi
SRR1275511	negative		ncRNA-Seq	PRJNA246463	SAMN02767799	GEO	SRX535461	Illumina HiSeq 2000	PAIRED	Plasmodium falciparum 3D7	ILLUMINA	GSM1382514	2279877219	blood stage	GSM1382514	3D7	cell line	cell line													28 hpi
SRR25922432	negative		RNA-Seq	PRJNA1013216	SAMN37294486	NANYANG TECHNOLOGICAL UNIVERSITY	SRX21641848	Illumina NovaSeq 6000	PAIRED	Plasmodium falciparum	ILLUMINA	TACT_RNA_H6_285	3219266942			Clinical isolate 585	human blood	Viet Nam	Asia		Viet Nam: Binh Phuoc	22/1/2019	not applicable						Packed red blood cells
SRR25922169	positive		RNA-Seq	PRJNA1013216	SAMN37293902	NANYANG TECHNOLOGICAL UNIVERSITY	SRX21642111	Illumina NovaSeq 6000	PAIRED	Plasmodium falciparum	ILLUMINA	TACT_RNA_H0_001	3219594402			Clinical isolate 1	human blood	Cambodia	Asia		Cambodia: Steung Treng	19/3/2018	not applicable						Packed red blood cells
SRR8303013	negative		RNA-Seq	PRJNA473770	SAMN10584484	INSTITUT PASTEUR	SRX5117503	NextSeq 500	SINGLE	Plasmodium falciparum 3D7	ILLUMINA	P. falciparum dCas mRNA-seq	1160989947			3D7	cell line	France	Europe		France:Paris	15/11/2018
SRR25921923	positive		RNA-Seq	PRJNA1013216	SAMN37294109	NANYANG TECHNOLOGICAL UNIVERSITY	SRX21641716	Illumina NovaSeq 6000	PAIRED	Plasmodium falciparum	ILLUMINA	TACT_RNA_H0_208	3220013268			Clinical isolate 300	human blood	Cambodia	Asia		Cambodia: Kravanh\, Pursat	29/6/2019	not applicable						Packed red blood cells
SRR25922146	negative		RNA-Seq	PRJNA1013216	SAMN37294340	NANYANG TECHNOLOGICAL UNIVERSITY	SRX21642134	Illumina NovaSeq 6000	PAIRED	Plasmodium falciparum	ILLUMINA	TACT_RNA_H6_129	3222155296			Clinical isolate 439	human blood	Cambodia	Asia		Cambodia: Steung Treng	29/7/2019	not applicable						Packed red blood cells
SRR25922023	negative		RNA-Seq	PRJNA1013216	SAMN37294451	NANYANG TECHNOLOGICAL UNIVERSITY	SRX21641616	Illumina NovaSeq 6000	PAIRED	Plasmodium falciparum	ILLUMINA	TACT_RNA_H6_240	3223351230			Clinical isolate 550	human blood	Cambodia	Asia		Cambodia: Kravanh\, Pursat	3/10/2019	not applicable						Packed red blood cells
SRR25922396	negative		RNA-Seq	PRJNA1013216	SAMN37294035	NANYANG TECHNOLOGICAL UNIVERSITY	SRX21641884	Illumina NovaSeq 6000	PAIRED	Plasmodium falciparum	ILLUMINA	TACT_RNA_H0_134	3223831005			Clinical isolate 133	human blood	Cambodia	Asia		Cambodia: Steung Treng	7/8/2019	not applicable						Packed red blood cells
SRR25922419	negative		RNA-Seq	PRJNA1013216	SAMN37294017	NANYANG TECHNOLOGICAL UNIVERSITY	SRX21641861	Illumina NovaSeq 6000	PAIRED	Plasmodium falciparum	ILLUMINA	TACT_RNA_H0_116	3224201235			Clinical isolate 115	human blood	Cambodia	Asia		Cambodia: Steung Treng	17/5/2019	not applicable						Packed red blood cells
SRR25921972	negative		RNA-Seq	PRJNA1013216	SAMN37294006	NANYANG TECHNOLOGICAL UNIVERSITY	SRX21641667	Illumina NovaSeq 6000	PAIRED	Plasmodium falciparum	ILLUMINA	TACT_RNA_H0_105	3225031649			Clinical isolate 104	human blood	Cambodia	Asia		Cambodia: Steung Treng	10/3/2019	not applicable						Packed red blood cells
SRR25921800	negative		RNA-Seq	PRJNA1013216	SAMN37294477	NANYANG TECHNOLOGICAL UNIVERSITY	SRX21641839	Illumina NovaSeq 6000	PAIRED	Plasmodium falciparum	ILLUMINA	TACT_RNA_H6_276	3227800007			Clinical isolate 576	human blood	Viet Nam	Asia		Viet Nam: Binh Phuoc	28/12/2018	not applicable						Packed red blood cells
SRR21363882	negative		RNA-Seq	PRJNA875234	SAMN30589531	INSTITUT PASTEUR	SRX17369604	NextSeq 500	PAIRED	Plasmodium falciparum 3D7	ILLUMINA	DDX5 without Rap	1164649394			3D7	cell line	France	Europe		France: Paris	2021-03				cultured without rapamycin
SRR25922088	positive		RNA-Seq	PRJNA1013216	SAMN37294227	NANYANG TECHNOLOGICAL UNIVERSITY	SRX21641551	Illumina NovaSeq 6000	PAIRED	Plasmodium falciparum	ILLUMINA	TACT_RNA_H6_016	3228198743			Clinical isolate 326	human blood	Cambodia	Asia		Cambodia: Steung Treng	19/5/2018	not applicable						Packed red blood cells
SRR25922082	negative		RNA-Seq	PRJNA1013216	SAMN37294217	NANYANG TECHNOLOGICAL UNIVERSITY	SRX21641557	Illumina NovaSeq 6000	PAIRED	Plasmodium falciparum	ILLUMINA	TACT_RNA_H6_006	3229468255			Clinical isolate 316	human blood	Cambodia	Asia		Cambodia: Steung Treng	28/4/2018	not applicable						Packed red blood cells
SRR25922429	negative		RNA-Seq	PRJNA1013216	SAMN37294489	NANYANG TECHNOLOGICAL UNIVERSITY	SRX21641851	Illumina NovaSeq 6000	PAIRED	Plasmodium falciparum	ILLUMINA	TACT_RNA_H6_288	3230243960			Clinical isolate 588	human blood	Viet Nam	Asia		Viet Nam: Binh Phuoc	17/3/2019	not applicable						Packed red blood cells
SRR25921951	negative		RNA-Seq	PRJNA1013216	SAMN37294024	NANYANG TECHNOLOGICAL UNIVERSITY	SRX21641688	Illumina NovaSeq 6000	PAIRED	Plasmodium falciparum	ILLUMINA	TACT_RNA_H0_123	3232968942			Clinical isolate 122	human blood	Cambodia	Asia		Cambodia: Steung Treng	29/6/2019	not applicable						Packed red blood cells
SRR25922038	negative		RNA-Seq	PRJNA1013216	SAMN37294437	NANYANG TECHNOLOGICAL UNIVERSITY	SRX21641601	Illumina NovaSeq 6000	PAIRED	Plasmodium falciparum	ILLUMINA	TACT_RNA_H6_226	3236266308			Clinical isolate 536	human blood	Cambodia	Asia		Cambodia: Kravanh\, Pursat	2/8/2019	not applicable						Packed red blood cells
SRR25921985	negative		RNA-Seq	PRJNA1013216	SAMN37293963	NANYANG TECHNOLOGICAL UNIVERSITY	SRX21641654	Illumina NovaSeq 6000	PAIRED	Plasmodium falciparum	ILLUMINA	TACT_RNA_H0_062	3238556992			Clinical isolate 61	human blood	Cambodia	Asia		Cambodia: Steung Treng	26/9/2018	not applicable						Packed red blood cells
SRR21363881	negative		RNA-Seq	PRJNA875234	SAMN30589531	INSTITUT PASTEUR	SRX17369605	NextSeq 500	PAIRED	Plasmodium falciparum 3D7	ILLUMINA	DDX5 without Rap	1174195242			3D7	cell line	France	Europe		France: Paris	2021-03				cultured without rapamycin
SRR25922343	negative		RNA-Seq	PRJNA1013216	SAMN37294305	NANYANG TECHNOLOGICAL UNIVERSITY	SRX21641937	Illumina NovaSeq 6000	PAIRED	Plasmodium falciparum	ILLUMINA	TACT_RNA_H6_094	3239932130			Clinical isolate 404	human blood	Cambodia	Asia		Cambodia: Steung Treng	17/12/2018	not applicable						Packed red blood cells
SRR25922395	positive		RNA-Seq	PRJNA1013216	SAMN37294036	NANYANG TECHNOLOGICAL UNIVERSITY	SRX21641885	Illumina NovaSeq 6000	PAIRED	Plasmodium falciparum	ILLUMINA	TACT_RNA_H0_135	3240006285			Clinical isolate 134	human blood	Cambodia	Asia		Cambodia: Steung Treng	12/8/2019	not applicable						Packed red blood cells
SRR25921989	negative		RNA-Seq	PRJNA1013216	SAMN37293960	NANYANG TECHNOLOGICAL UNIVERSITY	SRX21641650	Illumina NovaSeq 6000	PAIRED	Plasmodium falciparum	ILLUMINA	TACT_RNA_H0_059	3240520977			Clinical isolate 58	human blood	Cambodia	Asia		Cambodia: Steung Treng	22/9/2018	not applicable						Packed red blood cells
SRR25921949	negative		RNA-Seq	PRJNA1013216	SAMN37294026	NANYANG TECHNOLOGICAL UNIVERSITY	SRX21641690	Illumina NovaSeq 6000	PAIRED	Plasmodium falciparum	ILLUMINA	TACT_RNA_H0_125	3240797861			Clinical isolate 124	human blood	Cambodia	Asia		Cambodia: Steung Treng	9/7/2019	not applicable						Packed red blood cells
SRR13389583	negative		RNA-Seq	PRJNA690830	SAMN17266117	UC RIVERSIDE	SRX9808782	Illumina NovaSeq 6000	PAIRED	Plasmodium falciparum 3D7	ILLUMINA	RAP01KD_RNAseq_80h_aTc-_rep1	1179384768			3D7	cell line	uncalculated	uncalculated		not applicable	2020
SRR25922105	negative		RNA-Seq	PRJNA1013216	SAMN37294002	NANYANG TECHNOLOGICAL UNIVERSITY	SRX21641534	Illumina NovaSeq 6000	PAIRED	Plasmodium falciparum	ILLUMINA	TACT_RNA_H0_101	3241952473			Clinical isolate 100	human blood	Cambodia	Asia		Cambodia: Steung Treng	17/1/2019	not applicable						Packed red blood cells
SRR25922148	negative		RNA-Seq	PRJNA1013216	SAMN37294338	NANYANG TECHNOLOGICAL UNIVERSITY	SRX21642132	Illumina NovaSeq 6000	PAIRED	Plasmodium falciparum	ILLUMINA	TACT_RNA_H6_127	3245699287			Clinical isolate 437	human blood	Cambodia	Asia		Cambodia: Steung Treng	18/7/2019	not applicable						Packed red blood cells
SRR25922232	negative		RNA-Seq	PRJNA1013216	SAMN37294502	NANYANG TECHNOLOGICAL UNIVERSITY	SRX21642048	Illumina NovaSeq 6000	PAIRED	Plasmodium falciparum	ILLUMINA	TACT_RNA_H6_301	3246062713			Clinical isolate 601	human blood	Viet Nam	Asia		Viet Nam: Khanh Hoa	16/9/2018	not applicable						Packed red blood cells
SRR25922098	negative		RNA-Seq	PRJNA1013216	SAMN37294211	NANYANG TECHNOLOGICAL UNIVERSITY	SRX21641541	Illumina NovaSeq 6000	PAIRED	Plasmodium falciparum	ILLUMINA	TACT_RNA_H0_310	3246108864			Clinical isolate 291	human blood	Viet Nam	Asia		Viet Nam: Khanh Hoa	25/7/2019	not applicable						Packed red blood cells
SRR25921956	negative		RNA-Seq	PRJNA1013216	SAMN37294020	NANYANG TECHNOLOGICAL UNIVERSITY	SRX21641683	Illumina NovaSeq 6000	PAIRED	Plasmodium falciparum	ILLUMINA	TACT_RNA_H0_119	3249094458			Clinical isolate 118	human blood	Cambodia	Asia		Cambodia: Steung Treng	29/5/2019	not applicable						Packed red blood cells
SRR25922436	negative		RNA-Seq	PRJNA1013216	SAMN37294463	NANYANG TECHNOLOGICAL UNIVERSITY	SRX21641844	Illumina NovaSeq 6000	PAIRED	Plasmodium falciparum	ILLUMINA	TACT_RNA_H6_262	3249892638			Clinical isolate 562	human blood	Viet Nam	Asia		Viet Nam: Binh Phuoc	3/7/2018	not applicable						Packed red blood cells
SRR25922300	negative		RNA-Seq	PRJNA1013216	SAMN37294373	NANYANG TECHNOLOGICAL UNIVERSITY	SRX21641980	Illumina NovaSeq 6000	PAIRED	Plasmodium falciparum	ILLUMINA	TACT_RNA_H6_162	3250597039			Clinical isolate 472	human blood	Cambodia	Asia		Cambodia: Steung Treng	18/10/2019	not applicable						Packed red blood cells
SRR25922298	negative		RNA-Seq	PRJNA1013216	SAMN37294375	NANYANG TECHNOLOGICAL UNIVERSITY	SRX21641982	Illumina NovaSeq 6000	PAIRED	Plasmodium falciparum	ILLUMINA	TACT_RNA_H6_164	3251459363			Clinical isolate 474	human blood	Cambodia	Asia		Cambodia: Steung Treng	21/10/2019	not applicable						Packed red blood cells
SRR25922158	negative		RNA-Seq	PRJNA1013216	SAMN37294309	NANYANG TECHNOLOGICAL UNIVERSITY	SRX21642122	Illumina NovaSeq 6000	PAIRED	Plasmodium falciparum	ILLUMINA	TACT_RNA_H6_098	3257270485			Clinical isolate 408	human blood	Cambodia	Asia		Cambodia: Steung Treng	7/1/2019	not applicable						Packed red blood cells
SRR23981764	negative		OTHER	PRJNA949221	SAMN33939762	UNIVERSITY OF CALIFORNIA, RIVERSIDE	SRX19785811	NextSeq 2000	SINGLE	Plasmodium falciparum 3D7	ILLUMINA	PF3D7_0823200_Input_Rep2	1185080868			3D7	cell line	USA	North America			28/9/2022
SRR25921835	negative		RNA-Seq	PRJNA1013216	SAMN37294391	NANYANG TECHNOLOGICAL UNIVERSITY	SRX21641804	Illumina NovaSeq 6000	PAIRED	Plasmodium falciparum	ILLUMINA	TACT_RNA_H6_180	3258035370			Clinical isolate 490	human blood	Cambodia	Asia		Cambodia: Steung Treng	17/11/2019	not applicable						Packed red blood cells
SRR19905996	negative		RNA-Seq	PRJNA854331	SAMN29409928	INSTITUT PASTEUR	SRX15948805	NextSeq 500	PAIRED	Plasmodium falciparum 3D7	ILLUMINA	control_24hpi	1185621728			3D7	cell line	France	Europe		France:Paris	2021-10		24hpi
SRR25921867	positive		RNA-Seq	PRJNA1013216	SAMN37294241	NANYANG TECHNOLOGICAL UNIVERSITY	SRX21641772	Illumina NovaSeq 6000	PAIRED	Plasmodium falciparum	ILLUMINA	TACT_RNA_H6_030	3259328150			Clinical isolate 340	human blood	Cambodia	Asia		Cambodia: Steung Treng	19/6/2018	not applicable						Packed red blood cells
SRR25921993	negative		RNA-Seq	PRJNA1013216	SAMN37293956	NANYANG TECHNOLOGICAL UNIVERSITY	SRX21641646	Illumina NovaSeq 6000	PAIRED	Plasmodium falciparum	ILLUMINA	TACT_RNA_H0_055	3260226432			Clinical isolate 54	human blood	Cambodia	Asia		Cambodia: Steung Treng	19/9/2018	not applicable						Packed red blood cells
SRR25921869	negative		RNA-Seq	PRJNA1013216	SAMN37293909	NANYANG TECHNOLOGICAL UNIVERSITY	SRX21641770	Illumina NovaSeq 6000	PAIRED	Plasmodium falciparum	ILLUMINA	TACT_RNA_H0_008	3261205858			Clinical isolate 8	human blood	Cambodia	Asia		Cambodia: Steung Treng	30/4/2018	not applicable						Packed red blood cells
SRR25922042	negative		RNA-Seq	PRJNA1013216	SAMN37293875	NANYANG TECHNOLOGICAL UNIVERSITY	SRX21641597	Illumina NovaSeq 6000	PAIRED	Plasmodium falciparum 3D7	ILLUMINA	CTRL_5	3261760649			Pooled IDC stages 5,3D7	cell line	uncalculated	uncalculated		not applicable	not applicable							Packed red blood cells
SRR25921922	negative		RNA-Seq	PRJNA1013216	SAMN37294110	NANYANG TECHNOLOGICAL UNIVERSITY	SRX21641717	Illumina NovaSeq 6000	PAIRED	Plasmodium falciparum	ILLUMINA	TACT_RNA_H0_209	3263101328			Clinical isolate 200	human blood	Cambodia	Asia		Cambodia: Kravanh\, Pursat	1/7/2019	not applicable						Packed red blood cells
SRR25922089	positive		RNA-Seq	PRJNA1013216	SAMN37294224	NANYANG TECHNOLOGICAL UNIVERSITY	SRX21641550	Illumina NovaSeq 6000	PAIRED	Plasmodium falciparum	ILLUMINA	TACT_RNA_H6_013	3265565424			Clinical isolate 323	human blood	Cambodia	Asia		Cambodia: Steung Treng	14/5/2018	not applicable						Packed red blood cells
SRR25922016	negative		RNA-Seq	PRJNA1013216	SAMN37294458	NANYANG TECHNOLOGICAL UNIVERSITY	SRX21641623	Illumina NovaSeq 6000	PAIRED	Plasmodium falciparum	ILLUMINA	TACT_RNA_H6_257	3267041772			Clinical isolate 557	human blood	Cambodia	Asia		Cambodia: Kravanh\, Pursat	27/12/2019	not applicable						Packed red blood cells
SRR1813421	negative		RNA-Seq	PRJNA276079	SAMN03366082	GEO	SRX885828	Illumina HiSeq 2000	SINGLE	Plasmodium falciparum 3D7	ILLUMINA	GSM1616501	1179692547	red blood cell stage\, 22-30 hours post invasion	GSM1616501	3D7	cell line	cell line													early schizont
SRR1813420	negative		RNA-Seq	PRJNA276079	SAMN03366084	GEO	SRX885827	Illumina HiSeq 2000	SINGLE	Plasmodium falciparum 3D7	ILLUMINA	GSM1616500	1253370022	red blood cell stage\, 17-25 hours post invasion	GSM1616500	3D7	cell line	cell line													late trophozoite
SRR25922190	negative		RNA-Seq	PRJNA1013216	SAMN37294159	NANYANG TECHNOLOGICAL UNIVERSITY	SRX21642090	Illumina NovaSeq 6000	PAIRED	Plasmodium falciparum	ILLUMINA	TACT_RNA_H0_258	3276069056			Clinical isolate 241	human blood	Cambodia	Asia		Cambodia: Kravanh\, Pursat	21/1/2020	not applicable						Packed red blood cells
SRR1813418	negative		RNA-Seq	PRJNA276079	SAMN03366083	GEO	SRX885825	Illumina HiSeq 2000	SINGLE	Plasmodium falciparum 3D7	ILLUMINA	GSM1616498	1297276765	red blood cell stage\, 7-15 hours post invasion	GSM1616498	3D7	cell line	cell line													late ring stage
SRR25922225	positive		RNA-Seq	PRJNA1013216	SAMN37294066	NANYANG TECHNOLOGICAL UNIVERSITY	SRX21642055	Illumina NovaSeq 6000	PAIRED	Plasmodium falciparum	ILLUMINA	TACT_RNA_H0_165	3276071234			Clinical isolate 162	human blood	Cambodia	Asia		Cambodia: Steung Treng	23/10/2019	not applicable						Packed red blood cells
SRR1813417	negative		RNA-Seq	PRJNA276079	SAMN03366079	GEO	SRX885824	Illumina HiSeq 2000	SINGLE	Plasmodium falciparum 3D7	ILLUMINA	GSM1616497	1527637418	red blood cell stage\, 2-10 hours post invasion	GSM1616497	3D7	cell line	cell line													medium ring stage
SRR25921833	negative		RNA-Seq	PRJNA1013216	SAMN37294393	NANYANG TECHNOLOGICAL UNIVERSITY	SRX21641806	Illumina NovaSeq 6000	PAIRED	Plasmodium falciparum	ILLUMINA	TACT_RNA_H6_182	3279246506			Clinical isolate 492	human blood	Cambodia	Asia		Cambodia: Steung Treng	7/12/2019	not applicable						Packed red blood cells
SRR25922102	negative		RNA-Seq	PRJNA1013216	SAMN37294192	NANYANG TECHNOLOGICAL UNIVERSITY	SRX21641537	Illumina NovaSeq 6000	PAIRED	Plasmodium falciparum	ILLUMINA	TACT_RNA_H0_291	3282081673			Clinical isolate 272	human blood	Viet Nam	Asia		Viet Nam: Binh Phuoc	22/5/2019	not applicable						Packed red blood cells
SRR25922181	negative		RNA-Seq	PRJNA1013216	SAMN37294165	NANYANG TECHNOLOGICAL UNIVERSITY	SRX21642099	Illumina NovaSeq 6000	PAIRED	Plasmodium falciparum	ILLUMINA	TACT_RNA_H0_264	3283020361			Clinical isolate 247	human blood	Viet Nam	Asia		Viet Nam: Binh Phuoc	4/8/2018	not applicable						Packed red blood cells
SRR1813416	negative		RNA-Seq	PRJNA276079	SAMN03366078	GEO	SRX885823	Illumina HiSeq 2000	SINGLE	Plasmodium falciparum 3D7	ILLUMINA	GSM1616496	1562042270	red blood cell stage\, 40-5 hours post invasion	GSM1616496	3D7	cell line	cell line													early ring stage
SRR25922147	positive		RNA-Seq	PRJNA1013216	SAMN37294339	NANYANG TECHNOLOGICAL UNIVERSITY	SRX21642133	Illumina NovaSeq 6000	PAIRED	Plasmodium falciparum	ILLUMINA	TACT_RNA_H6_128	3285993051			Clinical isolate 438	human blood	Cambodia	Asia		Cambodia: Steung Treng	21/7/2019	not applicable						Packed red blood cells
SRR1813419	negative		RNA-Seq	PRJNA276079	SAMN03366074	GEO	SRX885826	Illumina HiSeq 2000	SINGLE	Plasmodium falciparum 3D7	ILLUMINA	GSM1616499	1900217111	red blood cell stage\, 12-20 hours post invasion	GSM1616499	3D7	cell line	cell line													early trophozoite
SRR1813422	negative		RNA-Seq	PRJNA276079	SAMN03366076	GEO	SRX885829	Illumina HiSeq 2000	SINGLE	Plasmodium falciparum 3D7	ILLUMINA	GSM1616502	1976201146	red blood cell stage\, 27-35 hours post invasion	GSM1616502	3D7	cell line	cell line													medium schizont
SRR1813423	negative		RNA-Seq	PRJNA276079	SAMN03366080	GEO	SRX885830	Illumina HiSeq 2000	SINGLE	Plasmodium falciparum 3D7	ILLUMINA	GSM1616503	2721944444	red blood cell stage\, 32-40 hours post invasion	GSM1616503	3D7	cell line	cell line													late schizont
SRR25922026	negative		RNA-Seq	PRJNA1013216	SAMN37294449	NANYANG TECHNOLOGICAL UNIVERSITY	SRX21641613	Illumina NovaSeq 6000	PAIRED	Plasmodium falciparum	ILLUMINA	TACT_RNA_H6_238	3286610377			Clinical isolate 548	human blood	Cambodia	Asia		Cambodia: Kravanh\, Pursat	13/9/2019	not applicable						Packed red blood cells
SRR25921944	negative		RNA-Seq	PRJNA1013216	SAMN37293887	NANYANG TECHNOLOGICAL UNIVERSITY	SRX21641695	Illumina NovaSeq 6000	PAIRED	Plasmodium falciparum 3D7	ILLUMINA	S_3D7_TP_11	3286947944			not applicable,3D7	cell line	uncalculated	uncalculated		not applicable	not applicable							Packed red blood cells
SRR2031970	negative		OTHER	PRJNA284257	SAMN03700572	GEO	SRX1032463	Illumina HiSeq 2000	PAIRED	Plasmodium falciparum 3D7	ILLUMINA	GSM1689664	1694555615	schizont-stage parasite	GSM1689664	3D7	cell line	cell line																					42
SRR2031974	negative		OTHER	PRJNA284257	SAMN03700564	GEO	SRX1032467	Illumina HiSeq 2000	PAIRED	Plasmodium falciparum 3D7	ILLUMINA	GSM1689668	1753120549	trophozoite-stage parasite	GSM1689668	3D7	cell line	cell line																					26
SRR2031966	negative		OTHER	PRJNA284257	SAMN03700568	GEO	SRX1032459	Illumina HiSeq 2000	PAIRED	Plasmodium falciparum 3D7	ILLUMINA	GSM1689660	2022227084	ring-stage parasite	GSM1689660	3D7	cell line	cell line																					10
SRR25922405	negative		RNA-Seq	PRJNA1013216	SAMN37294048	NANYANG TECHNOLOGICAL UNIVERSITY	SRX21641875	Illumina NovaSeq 6000	PAIRED	Plasmodium falciparum	ILLUMINA	TACT_RNA_H0_147	3287864972			Clinical isolate 146	human blood	Cambodia	Asia		Cambodia: Steung Treng	25/8/2019	not applicable						Packed red blood cells
SRR2031969	negative		OTHER	PRJNA284257	SAMN03700571	GEO	SRX1032462	Illumina HiSeq 2000	PAIRED	Plasmodium falciparum 3D7	ILLUMINA	GSM1689663	2036172720	schizont-stage parasite	GSM1689663	3D7	cell line	cell line																					34
SRR25922250	negative		RNA-Seq	PRJNA1013216	SAMN37294507	NANYANG TECHNOLOGICAL UNIVERSITY	SRX21642030	Illumina NovaSeq 6000	PAIRED	Plasmodium falciparum	ILLUMINA	TACT_RNA_H6_306	3287911873			Clinical isolate 606	human blood	Viet Nam	Asia		Viet Nam: Khanh Hoa	23/4/2019	not applicable						Packed red blood cells
SRR2031972	negative		OTHER	PRJNA284257	SAMN03700574	GEO	SRX1032465	Illumina HiSeq 2000	PAIRED	Plasmodium falciparum 3D7	ILLUMINA	GSM1689666	2208090758	ring-stage parasite	GSM1689666	3D7	cell line	cell line																					10
SRR2031967	negative		OTHER	PRJNA284257	SAMN03700569	GEO	SRX1032460	Illumina HiSeq 2000	PAIRED	Plasmodium falciparum 3D7	ILLUMINA	GSM1689661	2417751020	trophozoite-stage parasite	GSM1689661	3D7	cell line	cell line																					18
SRR2031976	negative		OTHER	PRJNA284257	SAMN03700566	GEO	SRX1032469	Illumina HiSeq 2000	PAIRED	Plasmodium falciparum 3D7	ILLUMINA	GSM1689670	2478361883	schizont-stage parasite	GSM1689670	3D7	cell line	cell line																					42
SRR2031975	negative		OTHER	PRJNA284257	SAMN03700565	GEO	SRX1032468	Illumina HiSeq 2000	PAIRED	Plasmodium falciparum 3D7	ILLUMINA	GSM1689669	2513586662	schizont-stage parasite	GSM1689669	3D7	cell line	cell line																					34
SRR25922384	negative		RNA-Seq	PRJNA1013216	SAMN37294127	NANYANG TECHNOLOGICAL UNIVERSITY	SRX21641896	Illumina NovaSeq 6000	PAIRED	Plasmodium falciparum	ILLUMINA	TACT_RNA_H0_226	3291376860			Clinical isolate 304	human blood	Cambodia	Asia		Cambodia: Kravanh\, Pursat	2/8/2019	not applicable						Packed red blood cells
SRR25922423	negative		RNA-Seq	PRJNA1013216	SAMN37294494	NANYANG TECHNOLOGICAL UNIVERSITY	SRX21641857	Illumina NovaSeq 6000	PAIRED	Plasmodium falciparum	ILLUMINA	TACT_RNA_H6_293	3292571155			Clinical isolate 593	human blood	Viet Nam	Asia		Viet Nam: Binh Phuoc	3/6/2019	not applicable						Packed red blood cells
SRR25922437	negative		RNA-Seq	PRJNA1013216	SAMN37294462	NANYANG TECHNOLOGICAL UNIVERSITY	SRX21641843	Illumina NovaSeq 6000	PAIRED	Plasmodium falciparum	ILLUMINA	TACT_RNA_H6_261	3294793317			Clinical isolate 561	human blood	Viet Nam	Asia		Viet Nam: Binh Phuoc	26/6/2018	not applicable						Packed red blood cells
SRR25922162	negative		RNA-Seq	PRJNA1013216	SAMN37294325	NANYANG TECHNOLOGICAL UNIVERSITY	SRX21642118	Illumina NovaSeq 6000	PAIRED	Plasmodium falciparum	ILLUMINA	TACT_RNA_H6_114	3295018509			Clinical isolate 424	human blood	Cambodia	Asia		Cambodia: Steung Treng	13/5/2019	not applicable						Packed red blood cells
SRR2031973	negative		OTHER	PRJNA284257	SAMN03700575	GEO	SRX1032466	Illumina HiSeq 2000	PAIRED	Plasmodium falciparum 3D7	ILLUMINA	GSM1689667	2566427103	trophozoite-stage parasite	GSM1689667	3D7	cell line	cell line																					18
SRR25921891	negative		RNA-Seq	PRJNA1013216	SAMN37294184	NANYANG TECHNOLOGICAL UNIVERSITY	SRX21641748	Illumina NovaSeq 6000	PAIRED	Plasmodium falciparum	ILLUMINA	TACT_RNA_H0_283	3297032790			Clinical isolate 264	human blood	Viet Nam	Asia		Viet Nam: Binh Phuoc	17/1/2019	not applicable						Packed red blood cells
SRR2031968	negative		OTHER	PRJNA284257	SAMN03700570	GEO	SRX1032461	Illumina HiSeq 2000	PAIRED	Plasmodium falciparum 3D7	ILLUMINA	GSM1689662	2998585182	trophozoite-stage parasite	GSM1689662	3D7	cell line	cell line																					26
SRR25922022	negative		RNA-Seq	PRJNA1013216	SAMN37294452	NANYANG TECHNOLOGICAL UNIVERSITY	SRX21641617	Illumina NovaSeq 6000	PAIRED	Plasmodium falciparum	ILLUMINA	TACT_RNA_H6_241	3297106635			Clinical isolate 551	human blood	Cambodia	Asia		Cambodia: Kravanh\, Pursat	4/10/2019	not applicable						Packed red blood cells
SRR2031965	negative		OTHER	PRJNA284257	SAMN03700567	GEO	SRX1032458	Illumina HiSeq 2000	PAIRED	Plasmodium falciparum 3D7	ILLUMINA	GSM1689659	3591118564	ring-stage parasite	GSM1689659	3D7	cell line	cell line																					2
SRR2031971	negative		OTHER	PRJNA284257	SAMN03700573	GEO	SRX1032464	Illumina HiSeq 2000	PAIRED	Plasmodium falciparum 3D7	ILLUMINA	GSM1689665	3685454179	ring-stage parasite	GSM1689665	3D7	cell line	cell line																					2
SRR25922406	positive		RNA-Seq	PRJNA1013216	SAMN37294047	NANYANG TECHNOLOGICAL UNIVERSITY	SRX21641874	Illumina NovaSeq 6000	PAIRED	Plasmodium falciparum	ILLUMINA	TACT_RNA_H0_146	3300127172			Clinical isolate 145	human blood	Cambodia	Asia		Cambodia: Steung Treng	22/8/2019	not applicable						Packed red blood cells
SRR25921803	negative		RNA-Seq	PRJNA1013216	SAMN37294474	NANYANG TECHNOLOGICAL UNIVERSITY	SRX21641836	Illumina NovaSeq 6000	PAIRED	Plasmodium falciparum	ILLUMINA	TACT_RNA_H6_273	3304789184			Clinical isolate 573	human blood	Viet Nam	Asia		Viet Nam: Binh Phuoc	14/12/2018	not applicable						Packed red blood cells
SRR25922255	negative		RNA-Seq	PRJNA1013216	SAMN37294483	NANYANG TECHNOLOGICAL UNIVERSITY	SRX21642025	Illumina NovaSeq 6000	PAIRED	Plasmodium falciparum	ILLUMINA	TACT_RNA_H6_282	3305347928			Clinical isolate 582	human blood	Viet Nam	Asia		Viet Nam: Binh Phuoc	15/1/2019	not applicable						Packed red blood cells
SRR25922110	negative		RNA-Seq	PRJNA1013216	SAMN37293994	NANYANG TECHNOLOGICAL UNIVERSITY	SRX21641529	Illumina NovaSeq 6000	PAIRED	Plasmodium falciparum	ILLUMINA	TACT_RNA_H0_093	3307270944			Clinical isolate 92	human blood	Cambodia	Asia		Cambodia: Steung Treng	6/12/2018	not applicable						Packed red blood cells
SRR25922207	negative		RNA-Seq	PRJNA1013216	SAMN37294084	NANYANG TECHNOLOGICAL UNIVERSITY	SRX21642073	Illumina NovaSeq 6000	PAIRED	Plasmodium falciparum	ILLUMINA	TACT_RNA_H0_183	3307916689			Clinical isolate 180	human blood	Cambodia	Asia		Cambodia: Steung Treng	19/12/2019	not applicable						Packed red blood cells
SRR25922006	positive		RNA-Seq	PRJNA1013216	SAMN37293944	NANYANG TECHNOLOGICAL UNIVERSITY	SRX21641633	Illumina NovaSeq 6000	PAIRED	Plasmodium falciparum	ILLUMINA	TACT_RNA_H0_043	3320080778			Clinical isolate 42	human blood	Cambodia	Asia		Cambodia: Steung Treng	17/7/2018	not applicable						Packed red blood cells
SRR25921895	negative		RNA-Seq	PRJNA1013216	SAMN37294178	NANYANG TECHNOLOGICAL UNIVERSITY	SRX21641744	Illumina NovaSeq 6000	PAIRED	Plasmodium falciparum	ILLUMINA	TACT_RNA_H0_277	3321585267			Clinical isolate 258	human blood	Viet Nam	Asia		Viet Nam: Binh Phuoc	5/1/2019	not applicable						Packed red blood cells
SRR25922084	negative		RNA-Seq	PRJNA1013216	SAMN37294213	NANYANG TECHNOLOGICAL UNIVERSITY	SRX21641555	Illumina NovaSeq 6000	PAIRED	Plasmodium falciparum	ILLUMINA	TACT_RNA_H6_002	3323960836			Clinical isolate 312	human blood	Cambodia	Asia		Cambodia: Steung Treng	20/3/2018	not applicable						Packed red blood cells
SRR25922204	negative		RNA-Seq	PRJNA1013216	SAMN37294087	NANYANG TECHNOLOGICAL UNIVERSITY	SRX21642076	Illumina NovaSeq 6000	PAIRED	Plasmodium falciparum	ILLUMINA	TACT_RNA_H0_186	3323975989			Clinical isolate 183	human blood	Cambodia	Asia		Cambodia: Kravanh\, Pursat	21/4/2019	not applicable						Packed red blood cells
SRR3134670	negative		RNA-Seq	PRJNA310220	SAMN04448319	GEO	SRX1553671	Illumina HiSeq 2500	SINGLE	Plasmodium falciparum 3D7	ILLUMINA	GSM2051322	836149444	Male gametocyte	GSM2051322	3D7	cell line	cell line							Male,gametocyte at stage V
SRR3134672	negative		RNA-Seq	PRJNA310220	SAMN04448321	GEO	SRX1553673	Illumina HiSeq 2500	SINGLE	Plasmodium falciparum 3D7	ILLUMINA	GSM2051324	928982377	Male gametocyte	GSM2051324	3D7	cell line	cell line							Male,gametocyte at stage V
SRR25922086	negative		RNA-Seq	PRJNA1013216	SAMN37294229	NANYANG TECHNOLOGICAL UNIVERSITY	SRX21641553	Illumina NovaSeq 6000	PAIRED	Plasmodium falciparum	ILLUMINA	TACT_RNA_H6_018	3328543317			Clinical isolate 328	human blood	Cambodia	Asia		Cambodia: Steung Treng	24/5/2018	not applicable						Packed red blood cells
SRR3134671	negative		RNA-Seq	PRJNA310220	SAMN04448320	GEO	SRX1553672	Illumina HiSeq 2500	SINGLE	Plasmodium falciparum 3D7	ILLUMINA	GSM2051323	966233081	Female gametocyte	GSM2051323	3D7	cell line	cell line							Female,gametocyte at stage V
SRR25922017	negative		RNA-Seq	PRJNA1013216	SAMN37294457	NANYANG TECHNOLOGICAL UNIVERSITY	SRX21641622	Illumina NovaSeq 6000	PAIRED	Plasmodium falciparum	ILLUMINA	TACT_RNA_H6_256	3329827444			Clinical isolate 556	human blood	Cambodia	Asia		Cambodia: Kravanh\, Pursat	16/12/2019	not applicable						Packed red blood cells
SRR3134668	negative		RNA-Seq	PRJNA310220	SAMN04448317	GEO	SRX1553669	Illumina HiSeq 2500	SINGLE	Plasmodium falciparum 3D7	ILLUMINA	GSM2051320	978664205	Male gametocyte	GSM2051320	3D7	cell line	cell line							Male,gametocyte at stage V
SRR3134673	negative		RNA-Seq	PRJNA310220	SAMN04448322	GEO	SRX1553674	Illumina HiSeq 2500	SINGLE	Plasmodium falciparum 3D7	ILLUMINA	GSM2051325	1033305105	Female gametocyte	GSM2051325	3D7	cell line	cell line							Female,gametocyte at stage V
SRR21363885	negative		RNA-Seq	PRJNA875234	SAMN30589530	INSTITUT PASTEUR	SRX17369601	NextSeq 500	PAIRED	Plasmodium falciparum 3D7	ILLUMINA	DDX5 with Rap	1245061319			3D7	cell line	France	Europe		France: Paris	2021-03				cultured with 250nM rapamycin
SRR3134669	negative		RNA-Seq	PRJNA310220	SAMN04448318	GEO	SRX1553670	Illumina HiSeq 2500	SINGLE	Plasmodium falciparum 3D7	ILLUMINA	GSM2051321	1091623796	Female gametocyte	GSM2051321	3D7	cell line	cell line							Female,gametocyte at stage V
SRR25922274	negative		RNA-Seq	PRJNA1013216	SAMN37294426	NANYANG TECHNOLOGICAL UNIVERSITY	SRX21642006	Illumina NovaSeq 6000	PAIRED	Plasmodium falciparum	ILLUMINA	TACT_RNA_H6_215	3330866471			Clinical isolate 525	human blood	Cambodia	Asia		Cambodia: Kravanh\, Pursat	8/7/2019	not applicable						Packed red blood cells
SRR25921832	negative		RNA-Seq	PRJNA1013216	SAMN37294394	NANYANG TECHNOLOGICAL UNIVERSITY	SRX21641807	Illumina NovaSeq 6000	PAIRED	Plasmodium falciparum	ILLUMINA	TACT_RNA_H6_183	3334029972			Clinical isolate 493	human blood	Cambodia	Asia		Cambodia: Steung Treng	19/12/2019	not applicable						Packed red blood cells
SRR3134663	negative		RNA-Seq	PRJNA310220	SAMN04448312	GEO	SRX1553664	Illumina HiSeq 2500	SINGLE	Plasmodium falciparum 3D7	ILLUMINA	GSM2051315	2104704153	Female gametocyte	GSM2051315	3D7	cell line	cell line							Female,gametocyte at stage V
SRR25922295	negative		RNA-Seq	PRJNA1013216	SAMN37294378	NANYANG TECHNOLOGICAL UNIVERSITY	SRX21641985	Illumina NovaSeq 6000	PAIRED	Plasmodium falciparum	ILLUMINA	TACT_RNA_H6_167	3336715713			Clinical isolate 477	human blood	Cambodia	Asia		Cambodia: Steung Treng	24/10/2019	not applicable						Packed red blood cells
SRR25921840	negative		RNA-Seq	PRJNA1013216	SAMN37294368	NANYANG TECHNOLOGICAL UNIVERSITY	SRX21641799	Illumina NovaSeq 6000	PAIRED	Plasmodium falciparum	ILLUMINA	TACT_RNA_H6_157	3338357607			Clinical isolate 467	human blood	Cambodia	Asia		Cambodia: Steung Treng	6/10/2019	not applicable						Packed red blood cells
SRR3134664	negative		RNA-Seq	PRJNA310220	SAMN04448313	GEO	SRX1553665	Illumina HiSeq 2500	SINGLE	Plasmodium falciparum 3D7	ILLUMINA	GSM2051316	2133170898	Male gametocyte	GSM2051316	3D7	cell line	cell line							Male,gametocyte at stage V
SRR3134665	negative		RNA-Seq	PRJNA310220	SAMN04448314	GEO	SRX1553666	Illumina HiSeq 2500	SINGLE	Plasmodium falciparum 3D7	ILLUMINA	GSM2051317	2153296844	Female gametocyte	GSM2051317	3D7	cell line	cell line							Female,gametocyte at stage V
SRR3134667	negative		RNA-Seq	PRJNA310220	SAMN04448316	GEO	SRX1553668	Illumina HiSeq 2500	SINGLE	Plasmodium falciparum 3D7	ILLUMINA	GSM2051319	2183882758	Female gametocyte	GSM2051319	3D7	cell line	cell line							Female,gametocyte at stage V
SRR3134666	negative		RNA-Seq	PRJNA310220	SAMN04448315	GEO	SRX1553667	Illumina HiSeq 2500	SINGLE	Plasmodium falciparum 3D7	ILLUMINA	GSM2051318	2393206662	Male gametocyte	GSM2051318	3D7	cell line	cell line							Male,gametocyte at stage V
SRR3134662	negative		RNA-Seq	PRJNA310220	SAMN04448311	GEO	SRX1553663	Illumina HiSeq 2500	SINGLE	Plasmodium falciparum 3D7	ILLUMINA	GSM2051314	5959177554	Male gametocyte	GSM2051314	3D7	cell line	cell line							Male,gametocyte at stage V
SRR25921975	negative		RNA-Seq	PRJNA1013216	SAMN37293974	NANYANG TECHNOLOGICAL UNIVERSITY	SRX21641664	Illumina NovaSeq 6000	PAIRED	Plasmodium falciparum	ILLUMINA	TACT_RNA_H0_073	3342033798			Clinical isolate 72	human blood	Cambodia	Asia		Cambodia: Steung Treng	30/10/2018	not applicable						Packed red blood cells
SRR25922413	negative		RNA-Seq	PRJNA1013216	SAMN37294041	NANYANG TECHNOLOGICAL UNIVERSITY	SRX21641867	Illumina NovaSeq 6000	PAIRED	Plasmodium falciparum	ILLUMINA	TACT_RNA_H0_140	3344296668			Clinical isolate 139	human blood	Cambodia	Asia		Cambodia: Steung Treng	15/8/2019	not applicable						Packed red blood cells
SRR24319386	negative		RNA-Seq	PRJNA930408	SAMN33007382	UC RIVERSIDE	SRX20113921	Illumina NovaSeq 6000	PAIRED	Plasmodium falciparum 3D7	ILLUMINA	RNAseq_24hpi_control_rep2	1255333971			3D7	cell line	uncalculated	uncalculated		not applicable	2020-02																					24 hpi
SRR25922149	negative		RNA-Seq	PRJNA1013216	SAMN37294337	NANYANG TECHNOLOGICAL UNIVERSITY	SRX21642131	Illumina NovaSeq 6000	PAIRED	Plasmodium falciparum	ILLUMINA	TACT_RNA_H6_126	3347406032			Clinical isolate 436	human blood	Cambodia	Asia		Cambodia: Steung Treng	12/7/2019	not applicable						Packed red blood cells
SRR25922394	negative		RNA-Seq	PRJNA1013216	SAMN37294037	NANYANG TECHNOLOGICAL UNIVERSITY	SRX21641886	Illumina NovaSeq 6000	PAIRED	Plasmodium falciparum	ILLUMINA	TACT_RNA_H0_136	3348264957			Clinical isolate 135	human blood	Cambodia	Asia		Cambodia: Steung Treng	13/8/2019	not applicable						Packed red blood cells
SRR4019515	negative		OTHER	PRJNA338614	SAMN05560216	GEO	SRX2013037	Illumina HiSeq 2500	PAIRED	Plasmodium falciparum 3D7	ILLUMINA	GSM2267590	1261135774	Erythrocytic stage	GSM2267590	3D7	cell line	cell line																				Late Schizont
SRR4019503	negative		OTHER	PRJNA338614	SAMN05560202	GEO	SRX2013025	NextSeq 500	PAIRED	Plasmodium falciparum 3D7	ILLUMINA	GSM2267578	1598875422	Erythrocytic stage	GSM2267578	3D7	cell line	cell line																				Early Ring
SRR25921811	negative		RNA-Seq	PRJNA1013216	SAMN37294468	NANYANG TECHNOLOGICAL UNIVERSITY	SRX21641828	Illumina NovaSeq 6000	PAIRED	Plasmodium falciparum	ILLUMINA	TACT_RNA_H6_267	3351521975			Clinical isolate 567	human blood	Viet Nam	Asia		Viet Nam: Binh Phuoc	6/11/2018	not applicable						Packed red blood cells
SRR4019506	negative		OTHER	PRJNA338614	SAMN05560200	GEO	SRX2013028	Illumina HiSeq 2500	PAIRED	Plasmodium falciparum 3D7	ILLUMINA	GSM2267581	1889190929	Erythrocytic stage	GSM2267581	3D7	cell line	cell line																				Early Trophozoite
SRR4019517	negative		OTHER	PRJNA338614	SAMN05560214	GEO	SRX2013039	NextSeq 500	PAIRED	Plasmodium falciparum 3D7	ILLUMINA	GSM2267592	2007814874	Erythrocytic stage	GSM2267592	3D7	cell line	cell line																				Late Schizont
SRR25922173	negative		RNA-Seq	PRJNA1013216	SAMN37294174	NANYANG TECHNOLOGICAL UNIVERSITY	SRX21642107	Illumina NovaSeq 6000	PAIRED	Plasmodium falciparum	ILLUMINA	TACT_RNA_H0_273	3354089144			Clinical isolate 255	human blood	Viet Nam	Asia		Viet Nam: Binh Phuoc	14/12/2018	not applicable						Packed red blood cells
SRR4019512	negative		OTHER	PRJNA338614	SAMN05560198	GEO	SRX2013034	Illumina HiSeq 2500	PAIRED	Plasmodium falciparum 3D7	ILLUMINA	GSM2267587	2008364432	Erythrocytic stage	GSM2267587	3D7	cell line	cell line																				Early Schizont
SRR25922124	negative		RNA-Seq	PRJNA1013216	SAMN37293986	NANYANG TECHNOLOGICAL UNIVERSITY	SRX21641515	Illumina NovaSeq 6000	PAIRED	Plasmodium falciparum	ILLUMINA	TACT_RNA_H0_085	3355423536			Clinical isolate 84	human blood	Cambodia	Asia		Cambodia: Steung Treng	26/11/2018	not applicable						Packed red blood cells
SRR4019508	negative		OTHER	PRJNA338614	SAMN05560218	GEO	SRX2013030	NextSeq 500	PAIRED	Plasmodium falciparum 3D7	ILLUMINA	GSM2267583	2150908058	Erythrocytic stage	GSM2267583	3D7	cell line	cell line																				Early Trophozoite
SRR25922418	positive		RNA-Seq	PRJNA1013216	SAMN37294034	NANYANG TECHNOLOGICAL UNIVERSITY	SRX21641862	Illumina NovaSeq 6000	PAIRED	Plasmodium falciparum	ILLUMINA	TACT_RNA_H0_133	3356856210			Clinical isolate 132	human blood	Cambodia	Asia		Cambodia: Steung Treng	7/8/2019	not applicable						Packed red blood cells
SRR4019505	negative		OTHER	PRJNA338614	SAMN05560201	GEO	SRX2013027	NextSeq 500	PAIRED	Plasmodium falciparum 3D7	ILLUMINA	GSM2267580	2412724255	Erythrocytic stage	GSM2267580	3D7	cell line	cell line																				Late Ring
SRR8294964	negative		RNA-Seq	PRJNA498234	SAMN10274230	INSTITUT PASTEUR	SRX5109575	NextSeq 500	PAIRED	Plasmodium falciparum 3D7	ILLUMINA	gcRNA 12hpi RNA-seq D1	1272218832			3D7,D1	cell line	France	Europe		France: Paris	2018-09
SRR4019504	negative		OTHER	PRJNA338614	SAMN05560203	GEO	SRX2013026	NextSeq 500	PAIRED	Plasmodium falciparum 3D7	ILLUMINA	GSM2267579	2728178715	Erythrocytic stage	GSM2267579	3D7	cell line	cell line																				Late Ring
SRR21363884	negative		RNA-Seq	PRJNA875234	SAMN30589530	INSTITUT PASTEUR	SRX17369602	NextSeq 500	PAIRED	Plasmodium falciparum 3D7	ILLUMINA	DDX5 with Rap	1273893218			3D7	cell line	France	Europe		France: Paris	2021-03				cultured with 250nM rapamycin
SRR25922339	negative		RNA-Seq	PRJNA1013216	SAMN37294310	NANYANG TECHNOLOGICAL UNIVERSITY	SRX21641941	Illumina NovaSeq 6000	PAIRED	Plasmodium falciparum	ILLUMINA	TACT_RNA_H6_099	3356869049			Clinical isolate 409	human blood	Cambodia	Asia		Cambodia: Steung Treng	10/1/2019	not applicable						Packed red blood cells
SRR11939881	negative		RNA-Seq	PRJNA529754	SAMN15099402	INSTITUT PASTEUR	SRX8484371	NextSeq 500	PAIRED	Plasmodium falciparum 3D7	ILLUMINA	intron/promoter dCas9 clones	1277511825			3D7	cell line	France	Europe		France:Paris	2018-03							human red blood cells
SRR4019509	negative		OTHER	PRJNA338614	SAMN05560219	GEO	SRX2013031	Illumina HiSeq 2500	PAIRED	Plasmodium falciparum 3D7	ILLUMINA	GSM2267584	2742478144	Erythrocytic stage	GSM2267584	3D7	cell line	cell line																				Late Trophozoite
SRR25922021	negative		RNA-Seq	PRJNA1013216	SAMN37294453	NANYANG TECHNOLOGICAL UNIVERSITY	SRX21641618	Illumina NovaSeq 6000	PAIRED	Plasmodium falciparum	ILLUMINA	TACT_RNA_H6_242	3357557168			Clinical isolate 552	human blood	Cambodia	Asia		Cambodia: Kravanh\, Pursat	5/10/2019	not applicable						Packed red blood cells
SRR25922251	negative		RNA-Seq	PRJNA1013216	SAMN37294506	NANYANG TECHNOLOGICAL UNIVERSITY	SRX21642029	Illumina NovaSeq 6000	PAIRED	Plasmodium falciparum	ILLUMINA	TACT_RNA_H6_305	3358869062			Clinical isolate 605	human blood	Viet Nam	Asia		Viet Nam: Khanh Hoa	4/3/2019	not applicable						Packed red blood cells
SRR4019514	negative		OTHER	PRJNA338614	SAMN05560211	GEO	SRX2013036	NextSeq 500	PAIRED	Plasmodium falciparum 3D7	ILLUMINA	GSM2267589	2912085992	Erythrocytic stage	GSM2267589	3D7	cell line	cell line																				Early Schizont
SRR25922379	positive		RNA-Seq	PRJNA1013216	SAMN37294134	NANYANG TECHNOLOGICAL UNIVERSITY	SRX21641901	Illumina NovaSeq 6000	PAIRED	Plasmodium falciparum	ILLUMINA	TACT_RNA_H0_233	3361591081			Clinical isolate 218	human blood	Cambodia	Asia		Cambodia: Kravanh\, Pursat	28/8/2019	not applicable						Packed red blood cells
SRR4019511	negative		OTHER	PRJNA338614	SAMN05560197	GEO	SRX2013033	NextSeq 500	PAIRED	Plasmodium falciparum 3D7	ILLUMINA	GSM2267586	3050418680	Erythrocytic stage	GSM2267586	3D7	cell line	cell line																				Late Trophozoite
SRR25922290	negative		RNA-Seq	PRJNA1013216	SAMN37293925	NANYANG TECHNOLOGICAL UNIVERSITY	SRX21641990	Illumina NovaSeq 6000	PAIRED	Plasmodium falciparum	ILLUMINA	TACT_RNA_H0_024	3364541192			Clinical isolate 24	human blood	Cambodia	Asia		Cambodia: Steung Treng	5/6/2018	not applicable						Packed red blood cells
SRR25922194	negative		RNA-Seq	PRJNA1013216	SAMN37294155	NANYANG TECHNOLOGICAL UNIVERSITY	SRX21642086	Illumina NovaSeq 6000	PAIRED	Plasmodium falciparum	ILLUMINA	TACT_RNA_H0_254	3372555120			Clinical isolate 238	human blood	Cambodia	Asia		Cambodia: Kravanh\, Pursat	19/11/2019	not applicable						Packed red blood cells
SRR25922081	negative		RNA-Seq	PRJNA1013216	SAMN37294234	NANYANG TECHNOLOGICAL UNIVERSITY	SRX21641558	Illumina NovaSeq 6000	PAIRED	Plasmodium falciparum	ILLUMINA	TACT_RNA_H6_023	3374230664			Clinical isolate 333	human blood	Cambodia	Asia		Cambodia: Steung Treng	30/5/2018	not applicable						Packed red blood cells
SRR25921875	positive		RNA-Seq	PRJNA1013216	SAMN37294245	NANYANG TECHNOLOGICAL UNIVERSITY	SRX21641764	Illumina NovaSeq 6000	PAIRED	Plasmodium falciparum	ILLUMINA	TACT_RNA_H6_034	3374234600			Clinical isolate 344	human blood	Cambodia	Asia		Cambodia: Steung Treng	22/6/2018	not applicable						Packed red blood cells
SRR25921994	negative		RNA-Seq	PRJNA1013216	SAMN37293955	NANYANG TECHNOLOGICAL UNIVERSITY	SRX21641645	Illumina NovaSeq 6000	PAIRED	Plasmodium falciparum	ILLUMINA	TACT_RNA_H0_054	3375505022			Clinical isolate 53	human blood	Cambodia	Asia		Cambodia: Steung Treng	17/9/2018	not applicable						Packed red blood cells
[truncated: 4,237 more rows]
